# Supplementary material for: Unexpectedly Long Lifetime of the Excited State of Benzothiadiazole Derivative and Its Adducts with Lewis Acids
Source: Molecules. 2021 Apr 2;26(7):2030. doi: 10.3390/molecules26072030 (PMC8038179; doi:10.3390/molecules26072030)
Supplement: Supplementary file 1 [file molecules-26-02030-s001.zip]

Archive with 11 entries (10 files):
- rk47.cif
- rk47_cifreport.pdf
- RK61.cif
- RK61_checkcif.pdf
- SI-1160178/
- SI-1160178/rk47.cif
- SI-1160178/rk47_cifreport.pdf
- SI-1160178/RK61.cif
- SI-1160178/RK61_checkcif.pdf
- SI-1160178/Supporting Information.pdf
- Supporting Information.docx
