# Supplementary material for: Unexpectedly Long Lifetime of the Excited State of Benzothiadiazole Derivative and Its Adducts with Lewis Acids
Source: Molecules. 2021 Apr 2;26(7):2030. doi: 10.3390/molecules26072030 (PMC8038179; doi:10.3390/molecules26072030)
Supplement: Supplementary file 1 [file molecules-26-02030-s001.zip › rk47.cif]

data_rk47
_audit_creation_date               2021-02-11
_audit_creation_method
;
Olex2 1.2
(compiled 2018.05.29 svn.r3508 for OlexSys, GUI svn.r5506)
;
_shelx_SHELXL_version_number       '2017/1'
_audit_contact_author_address      ?
_audit_contact_author_email        ?
_audit_contact_author_name         ''
_audit_contact_author_phone        ?
_publ_contact_author_id_orcid      ?
_publ_section_references
;
Dolomanov, O.V., Bourhis, L.J., Gildea, R.J, Howard, J.A.K. & Puschmann, H.
 (2009), J. Appl. Cryst. 42, 339-341.

Sheldrick, G.M. (2015). Acta Cryst. A71, 3-8.

Sheldrick, G.M. (2015). Acta Cryst. C71, 3-8.
;
_chemical_name_common              ?
_chemical_name_systematic          ?
_chemical_formula_moiety           '2(C11 H8 Br N4 S), Cl4 Zn'
_chemical_formula_sum              'C22 H16 Br2 Cl4 N8 S2 Zn'
_chemical_formula_weight           823.54
_chemical_melting_point            ?
loop_
  _atom_type_symbol
  _atom_type_description
  _atom_type_scat_dispersion_real
  _atom_type_scat_dispersion_imag
  _atom_type_scat_source
 'C' 'C' 0.0033 0.0016 'International Tables Vol C Tables 4.2.6.8 and 6.1.1.4'
 'H' 'H' 0.0000 0.0000 'International Tables Vol C Tables 4.2.6.8 and 6.1.1.4'
 'Br' 'Br' -0.2901 2.4595
 'International Tables Vol C Tables 4.2.6.8 and 6.1.1.4'
 'Cl' 'Cl' 0.1484 0.1585 'International Tables Vol C Tables 4.2.6.8 and 6.1.1.4'
 'N' 'N' 0.0061 0.0033 'International Tables Vol C Tables 4.2.6.8 and 6.1.1.4'
 'S' 'S' 0.1246 0.1234 'International Tables Vol C Tables 4.2.6.8 and 6.1.1.4'
 'Zn' 'Zn' 0.2839 1.4301 'International Tables Vol C Tables 4.2.6.8 and 6.1.1.4'

_shelx_space_group_comment
;
The symmetry employed for this shelxl refinement is uniquely defined
by the following loop, which should always be used as a source of
symmetry information in preference to the above space-group names.
They are only intended as comments.
;
_space_group_crystal_system        'monoclinic'
_space_group_IT_number             14
_space_group_name_H-M_alt          'P 1 21/c 1'
_space_group_name_Hall             '-P 2ybc'
loop_
  _space_group_symop_operation_xyz
 'x, y, z'
 '-x, y+1/2, -z+1/2'
 '-x, -y, -z'
 'x, -y-1/2, z-1/2'

_cell_length_a                     11.5203(9)
_cell_length_b                     18.2029(16)
_cell_length_c                     13.1842(12)
_cell_angle_alpha                  90
_cell_angle_beta                   93.957(3)
_cell_angle_gamma                  90
_cell_volume                       2758.2(4)
_cell_formula_units_Z              4
_cell_measurement_reflns_used      3644
_cell_measurement_temperature      150(2)
_cell_measurement_theta_max        23.39
_cell_measurement_theta_min        2.53
_shelx_estimated_absorpt_T_max     0.812
_shelx_estimated_absorpt_T_min     0.561
_exptl_absorpt_coefficient_mu      4.359
_exptl_absorpt_correction_T_max    0.7451
_exptl_absorpt_correction_T_min    0.5749
_exptl_absorpt_correction_type     multi-scan
_exptl_absorpt_process_details    
 'SADABS-2012/1 (Bruker,2012) was used for absorption correction. wR2(int) was 0.0909 before and 0.0666 after correction. The Ratio of minimum to maximum transmission is 0.7716. The \l/2 correction factor is 0.0015.'
_exptl_absorpt_special_details     ?
_exptl_crystal_colour              yellow
_exptl_crystal_colour_primary      yellow
_exptl_crystal_density_diffrn      1.983
_exptl_crystal_density_meas        ?
_exptl_crystal_density_method      ?
_exptl_crystal_description         plate
_exptl_crystal_F_000               1616
_exptl_crystal_size_max            0.15
_exptl_crystal_size_mid            0.1
_exptl_crystal_size_min            0.05
_exptl_transmission_factor_max     ?
_exptl_transmission_factor_min     ?
_diffrn_reflns_av_R_equivalents    0.0908
_diffrn_reflns_av_unetI/netI       0.0790
_diffrn_reflns_Laue_measured_fraction_full  0.999
_diffrn_reflns_Laue_measured_fraction_max  0.999
_diffrn_reflns_limit_h_max         13
_diffrn_reflns_limit_h_min         -10
_diffrn_reflns_limit_k_max         21
_diffrn_reflns_limit_k_min         -21
_diffrn_reflns_limit_l_max         15
_diffrn_reflns_limit_l_min         -15
_diffrn_reflns_number              25850
_diffrn_reflns_point_group_measured_fraction_full  0.999
_diffrn_reflns_point_group_measured_fraction_max  0.999
_diffrn_reflns_theta_full          24.437
_diffrn_reflns_theta_max           24.437
_diffrn_reflns_theta_min           1.772
_diffrn_ambient_temperature        150(2)
_diffrn_detector                   CCD
_diffrn_detector_area_resol_mean   8.33
_diffrn_detector_type              'Bruker APEXII CCD area detector'
_diffrn_measured_fraction_theta_full  0.999
_diffrn_measured_fraction_theta_max  0.999
_diffrn_measurement_device         '\k-geometry diffractometer'
_diffrn_measurement_device_type    'Bruker APEX diffractometer'
_diffrn_measurement_method         '\f and \w scans'
_diffrn_radiation_monochromator    'graphite'
_diffrn_radiation_type             MoK\a
_diffrn_radiation_wavelength       0.71073
_diffrn_source                     'sealed tube'
_diffrn_special_details            ?
_diffrn_standards_interval_count   .
_diffrn_standards_interval_time    .
_diffrn_standards_number           .
_reflns_Friedel_coverage           0.000
_reflns_Friedel_fraction_full      .
_reflns_Friedel_fraction_max       .
_reflns_number_gt                  3230
_reflns_number_total               4555
_reflns_special_details
;
 Reflections were merged by SHELXL according to the crystal
 class for the calculation of statistics and refinement.
 
 _reflns_Friedel_fraction is defined as the number of unique
 Friedel pairs measured divided by the number that would be
 possible theoretically, ignoring centric projections and
 systematic absences.
;
_reflns_threshold_expression       'I > 2\s(I)'
_computing_cell_refinement         'Bruker SAINT'
_computing_data_collection         'Bruker APEX2'
_computing_data_reduction          'Bruker SAINT'
_computing_molecular_graphics      'Olex2 (Dolomanov et al., 2009)'
_computing_publication_material    'Olex2 (Dolomanov et al., 2009)'
_computing_structure_refinement    'ShelXL (Sheldrick, 2015)'
_computing_structure_solution      'ShelXT (Sheldrick, 2015)'
_refine_diff_density_max           1.446
_refine_diff_density_min           -0.908
_refine_diff_density_rms           0.149
_refine_ls_extinction_coef         .
_refine_ls_extinction_method       none
_refine_ls_goodness_of_fit_ref     1.014
_refine_ls_hydrogen_treatment      mixed
_refine_ls_matrix_type             full
_refine_ls_number_parameters       358
_refine_ls_number_reflns           4555
_refine_ls_number_restraints       8
_refine_ls_R_factor_all            0.0833
_refine_ls_R_factor_gt             0.0478
_refine_ls_restrained_S_all        1.013
_refine_ls_shift/su_max            0.001
_refine_ls_shift/su_mean           0.000
_refine_ls_structure_factor_coef   Fsqd
_refine_ls_weighting_details      
 'w=1/[\s^2^(Fo^2^)+(0.0568P)^2^+5.5167P] where P=(Fo^2^+2Fc^2^)/3'
_refine_ls_weighting_scheme        calc
_refine_ls_wR_factor_gt            0.1044
_refine_ls_wR_factor_ref           0.1176
_refine_special_details            ?
_olex2_refinement_description
;
1. Fixed Uiso
 At 1.2 times of:
  All C(H) groups, All N(H) groups
2. Restrained distances
 N14-H14 = N24-H24
 0.88 with sigma of 0.01
3. Uiso/Uaniso restraints and constraints
Uanis(C211) \\sim Ueq: with sigma of 0.01 and sigma for terminal atoms of 0.02
4.a Aromatic/amide H refined with riding coordinates:
 N15(H15), N25(H25), C221(H221), C119(H119), C115(H115), C215(H215),
 C118(H118), C114(H114), C120(H120), C214(H214), C218(H218), C220(H220),
 C121(H121), C219(H219)
;
_atom_sites_solution_hydrogens     mixed
_atom_sites_solution_primary       dual
_atom_sites_solution_secondary     ?
loop_
  _atom_site_label
  _atom_site_type_symbol
  _atom_site_fract_x
  _atom_site_fract_y
  _atom_site_fract_z
  _atom_site_U_iso_or_equiv
  _atom_site_adp_type
  _atom_site_occupancy
  _atom_site_site_symmetry_order
  _atom_site_calc_flag
  _atom_site_refinement_flags_posn
  _atom_site_refinement_flags_adp
  _atom_site_refinement_flags_occupancy
  _atom_site_disorder_assembly
  _atom_site_disorder_group
 Br2 Br 0.28414(6) 0.46706(4) 0.31536(6) 0.0235(2) Uani 1 1 d . . . . .
 Br1 Br 0.76167(6) 0.77197(4) 0.22730(6) 0.0216(2) Uani 1 1 d . . . . .
 Zn1 Zn 0.85805(6) 0.37671(4) 0.18190(6) 0.0134(2) Uani 1 1 d . . . . .
 Cl4 Cl 0.77228(13) 0.48441(8) 0.12682(12) 0.0137(4) Uani 1 1 d . . . . .
 Cl1 Cl 1.03851(13) 0.37558(8) 0.11870(13) 0.0168(4) Uani 1 1 d . . . . .
 Cl3 Cl 0.75606(13) 0.27851(9) 0.11692(13) 0.0173(4) Uani 1 1 d . . . . .
 Cl2 Cl 0.88716(15) 0.37512(9) 0.35161(13) 0.0212(4) Uani 1 1 d . . . . .
 S12 S 0.65448(14) 0.61877(10) -0.05950(14) 0.0191(4) Uani 1 1 d . . . . .
 S22 S 0.37516(14) 0.64815(10) 0.57458(14) 0.0185(4) Uani 1 1 d . . . . .
 N14 N 0.3215(4) 0.6005(3) 0.0879(4) 0.0148(13) Uani 1 1 d D . . . .
 H14 H 0.323(6) 0.572(3) 0.035(3) 0.018 Uiso 1 1 d DR . . . .
 N24 N 0.7193(5) 0.6443(3) 0.4496(4) 0.0148(13) Uani 1 1 d D . . . .
 H24 H 0.710(5) 0.682(2) 0.490(4) 0.018 Uiso 1 1 d DR . . . .
 N23 N 0.5076(4) 0.6587(3) 0.5421(4) 0.0151(13) Uani 1 1 d . . . . .
 N15 N 0.0206(4) 0.5628(3) 0.1232(4) 0.0161(13) Uani 1 1 d . . . . .
 H15 H -0.024965 0.523943 0.120312 0.019 Uiso 1 1 calc R . . . .
 N25 N 1.0218(4) 0.6830(3) 0.4187(4) 0.0175(13) Uani 1 1 d . . . . .
 H25 H 1.067720 0.721637 0.422582 0.021 Uiso 1 1 calc R . . . .
 N11 N 0.7047(4) 0.6723(3) 0.0310(4) 0.0170(13) Uani 1 1 d . . . . .
 N13 N 0.5252(5) 0.6014(3) -0.0235(4) 0.0166(13) Uani 1 1 d . . . . .
 N21 N 0.3290(4) 0.5866(3) 0.4928(4) 0.0159(13) Uani 1 1 d . . . . .
 C112 C 0.5183(5) 0.6389(3) 0.0645(5) 0.0131(15) Uani 1 1 d . . . . .
 C117 C 0.2060(5) 0.6123(4) 0.1100(5) 0.0138(15) Uani 1 1 d . . . . .
 C113 C 0.4175(5) 0.6418(3) 0.1219(5) 0.0129(15) Uani 1 1 d . . . . .
 C217 C 0.8343(5) 0.6327(3) 0.4317(5) 0.0122(15) Uani 1 1 d . . . . .
 C111 C 0.6215(5) 0.6790(3) 0.0961(5) 0.0130(15) Uani 1 1 d . . . . .
 C212 C 0.5201(5) 0.6119(3) 0.4662(5) 0.0142(15) Uani 1 1 d . . . . .
 C211 C 0.4182(5) 0.5712(3) 0.4382(5) 0.0115(14) Uani 1 1 d . U . . .
 C221 C 0.8815(5) 0.5640(3) 0.4111(5) 0.0150(15) Uani 1 1 d . . . . .
 H221 H 0.833414 0.521526 0.409558 0.018 Uiso 1 1 calc R . . . .
 C119 C -0.0266(6) 0.6278(4) 0.1437(5) 0.0156(16) Uani 1 1 d . . . . .
 H119 H -0.107454 0.632068 0.152693 0.019 Uiso 1 1 calc R . . . .
 C116 C 0.6240(5) 0.7207(3) 0.1858(5) 0.0160(16) Uani 1 1 d . . . . .
 C115 C 0.5280(5) 0.7229(3) 0.2404(5) 0.0153(15) Uani 1 1 d . . . . .
 H115 H 0.529845 0.750943 0.301241 0.018 Uiso 1 1 calc R . . . .
 C215 C 0.5199(6) 0.5130(4) 0.3063(5) 0.0153(15) Uani 1 1 d . . . . .
 H215 H 0.521496 0.479874 0.250775 0.018 Uiso 1 1 calc R . . . .
 C118 C 0.1316(5) 0.5533(4) 0.1069(5) 0.0132(15) Uani 1 1 d . . . . .
 H118 H 0.159880 0.505631 0.092951 0.016 Uiso 1 1 calc R . . . .
 C114 C 0.4247(5) 0.6838(3) 0.2080(5) 0.0148(15) Uani 1 1 d . . . . .
 H114 H 0.358984 0.687122 0.247489 0.018 Uiso 1 1 calc R . . . .
 C213 C 0.6255(6) 0.6018(4) 0.4155(5) 0.0163(16) Uani 1 1 d . . . . .
 C120 C 0.0454(6) 0.6887(4) 0.1516(5) 0.0200(17) Uani 1 1 d . . . . .
 H120 H 0.014992 0.735177 0.168895 0.024 Uiso 1 1 calc R . . . .
 C214 C 0.6217(6) 0.5533(3) 0.3360(5) 0.0162(16) Uani 1 1 d . . . . .
 H214 H 0.689368 0.546407 0.299807 0.019 Uiso 1 1 calc R . . . .
 C218 C 0.9088(6) 0.6924(4) 0.4362(5) 0.0174(16) Uani 1 1 d . . . . .
 H218 H 0.880520 0.739801 0.451569 0.021 Uiso 1 1 calc R . . . .
 C220 C 0.9977(6) 0.5576(4) 0.3931(5) 0.0187(16) Uani 1 1 d . . . . .
 H220 H 1.029376 0.510893 0.378702 0.022 Uiso 1 1 calc R . . . .
 C121 C 0.1620(5) 0.6814(4) 0.1343(5) 0.0153(15) Uani 1 1 d . . . . .
 H121 H 0.211849 0.723042 0.138800 0.018 Uiso 1 1 calc R . . . .
 C219 C 1.0673(6) 0.6188(4) 0.3960(5) 0.0183(16) Uani 1 1 d . . . . .
 H219 H 1.146912 0.615108 0.382006 0.022 Uiso 1 1 calc R . . . .
 C216 C 0.4201(6) 0.5200(3) 0.3543(5) 0.0155(16) Uani 1 1 d . . . . .

loop_
  _atom_site_aniso_label
  _atom_site_aniso_U_11
  _atom_site_aniso_U_22
  _atom_site_aniso_U_33
  _atom_site_aniso_U_23
  _atom_site_aniso_U_13
  _atom_site_aniso_U_12
 Br2 0.0244(4) 0.0229(4) 0.0222(4) -0.0058(3) -0.0045(3) -0.0041(3)
 Br1 0.0180(4) 0.0213(4) 0.0248(4) -0.0020(3) -0.0026(3) -0.0020(3)
 Zn1 0.0167(4) 0.0137(4) 0.0097(4) 0.0004(3) -0.0006(3) -0.0002(3)
 Cl4 0.0123(8) 0.0164(8) 0.0120(9) -0.0005(7) -0.0014(7) 0.0014(6)
 Cl1 0.0144(8) 0.0159(9) 0.0202(10) 0.0017(8) 0.0023(7) 0.0022(6)
 Cl3 0.0175(8) 0.0160(9) 0.0179(10) 0.0002(8) -0.0022(7) -0.0037(7)
 Cl2 0.0325(10) 0.0210(9) 0.0099(9) -0.0004(8) -0.0003(8) 0.0018(7)
 S12 0.0165(9) 0.0261(10) 0.0150(10) -0.0010(8) 0.0030(8) 0.0032(7)
 S22 0.0149(9) 0.0224(10) 0.0179(11) -0.0061(8) -0.0011(8) 0.0014(7)
 N14 0.014(3) 0.018(3) 0.013(3) -0.005(3) 0.002(3) 0.000(2)
 N24 0.017(3) 0.011(3) 0.016(4) -0.007(3) 0.001(3) -0.001(2)
 N23 0.018(3) 0.015(3) 0.013(3) -0.004(3) -0.002(3) 0.002(2)
 N15 0.015(3) 0.018(3) 0.015(3) 0.002(3) -0.002(3) -0.007(2)
 N25 0.014(3) 0.025(3) 0.013(3) 0.006(3) -0.005(3) -0.011(3)
 N11 0.012(3) 0.021(3) 0.018(3) 0.010(3) -0.001(3) 0.003(2)
 N13 0.020(3) 0.017(3) 0.013(3) -0.005(3) 0.002(3) 0.004(2)
 N21 0.014(3) 0.019(3) 0.014(3) 0.002(3) -0.005(3) 0.005(2)
 C112 0.013(3) 0.012(3) 0.014(4) 0.007(3) -0.002(3) 0.006(3)
 C117 0.008(3) 0.026(4) 0.008(4) 0.006(3) 0.000(3) -0.001(3)
 C113 0.012(3) 0.010(3) 0.016(4) 0.005(3) 0.000(3) 0.004(3)
 C217 0.009(3) 0.020(4) 0.007(4) 0.003(3) -0.006(3) -0.001(3)
 C111 0.012(3) 0.009(3) 0.017(4) 0.002(3) -0.004(3) 0.005(3)
 C212 0.017(4) 0.012(4) 0.012(4) 0.001(3) -0.010(3) 0.003(3)
 C211 0.013(3) 0.014(3) 0.007(3) 0.006(3) -0.005(3) 0.001(3)
 C221 0.022(4) 0.013(4) 0.010(4) 0.003(3) -0.003(3) 0.000(3)
 C119 0.012(3) 0.027(4) 0.008(4) -0.001(3) -0.002(3) -0.004(3)
 C116 0.011(3) 0.014(4) 0.022(4) 0.003(3) 0.001(3) -0.001(3)
 C115 0.017(4) 0.015(4) 0.013(4) 0.002(3) -0.001(3) 0.003(3)
 C215 0.022(4) 0.016(4) 0.007(4) -0.001(3) -0.004(3) 0.004(3)
 C118 0.012(3) 0.020(4) 0.008(4) -0.002(3) 0.002(3) 0.001(3)
 C114 0.016(4) 0.013(4) 0.015(4) 0.005(3) 0.003(3) 0.005(3)
 C213 0.021(4) 0.011(3) 0.017(4) 0.000(3) 0.003(3) 0.003(3)
 C120 0.026(4) 0.021(4) 0.014(4) 0.002(3) 0.003(3) 0.006(3)
 C214 0.018(4) 0.017(4) 0.013(4) 0.003(3) 0.000(3) 0.000(3)
 C218 0.023(4) 0.018(4) 0.010(4) 0.006(3) -0.001(3) 0.005(3)
 C220 0.022(4) 0.022(4) 0.011(4) 0.005(3) -0.005(3) 0.002(3)
 C121 0.015(4) 0.019(4) 0.011(4) 0.005(3) 0.002(3) -0.005(3)
 C219 0.011(3) 0.037(5) 0.006(4) -0.002(3) -0.004(3) 0.007(3)
 C216 0.022(4) 0.011(4) 0.012(4) 0.001(3) -0.004(3) -0.004(3)

_geom_special_details
;
 All esds (except the esd in the dihedral angle between two l.s. planes)
 are estimated using the full covariance matrix.  The cell esds are taken
 into account individually in the estimation of esds in distances, angles
 and torsion angles; correlations between esds in cell parameters are only
 used when they are defined by crystal symmetry.  An approximate (isotropic)
 treatment of cell esds is used for estimating esds involving l.s. planes.
;
loop_
  _geom_bond_atom_site_label_1
  _geom_bond_atom_site_label_2
  _geom_bond_distance
  _geom_bond_site_symmetry_2
  _geom_bond_publ_flag
 Br2 C216 1.880(6) . ?
 Br1 C116 1.888(6) . ?
 Zn1 Cl4 2.2907(17) . ?
 Zn1 Cl1 2.2926(17) . ?
 Zn1 Cl3 2.2740(17) . ?
 Zn1 Cl2 2.2396(19) . ?
 S12 N11 1.616(6) . ?
 S12 N13 1.626(6) . ?
 S22 N23 1.625(5) . ?
 S22 N21 1.619(6) . ?
 N14 C117 1.398(8) . ?
 N14 C113 1.386(8) . ?
 N24 C217 1.377(8) . ?
 N24 C213 1.380(8) . ?
 N23 C212 1.329(8) . ?
 N15 C119 1.338(8) . ?
 N15 C118 1.322(8) . ?
 N25 C218 1.348(8) . ?
 N25 C219 1.324(8) . ?
 N11 C111 1.335(8) . ?
 N13 C112 1.354(8) . ?
 N21 C211 1.325(8) . ?
 C112 C113 1.431(9) . ?
 C112 C111 1.433(9) . ?
 C117 C118 1.372(9) . ?
 C117 C121 1.402(9) . ?
 C113 C114 1.367(9) . ?
 C217 C221 1.398(9) . ?
 C217 C218 1.383(9) . ?
 C111 C116 1.404(9) . ?
 C212 C211 1.415(9) . ?
 C212 C213 1.437(9) . ?
 C211 C216 1.448(9) . ?
 C221 C220 1.381(9) . ?
 C119 C120 1.384(9) . ?
 C116 C115 1.361(9) . ?
 C115 C114 1.426(9) . ?
 C215 C214 1.415(9) . ?
 C215 C216 1.355(9) . ?
 C213 C214 1.369(9) . ?
 C120 C121 1.384(9) . ?
 C220 C219 1.371(9) . ?

loop_
  _geom_angle_atom_site_label_1
  _geom_angle_atom_site_label_2
  _geom_angle_atom_site_label_3
  _geom_angle
  _geom_angle_site_symmetry_1
  _geom_angle_site_symmetry_3
  _geom_angle_publ_flag
 Cl4 Zn1 Cl1 105.94(6) . . ?
 Cl3 Zn1 Cl4 110.66(6) . . ?
 Cl3 Zn1 Cl1 108.30(7) . . ?
 Cl2 Zn1 Cl4 111.06(7) . . ?
 Cl2 Zn1 Cl1 106.62(7) . . ?
 Cl2 Zn1 Cl3 113.83(7) . . ?
 N11 S12 N13 101.0(3) . . ?
 N21 S22 N23 100.2(3) . . ?
 C113 N14 C117 126.7(5) . . ?
 C217 N24 C213 126.8(5) . . ?
 C212 N23 S22 106.0(4) . . ?
 C118 N15 C119 124.0(6) . . ?
 C219 N25 C218 123.6(6) . . ?
 C111 N11 S12 107.1(4) . . ?
 C112 N13 S12 105.1(4) . . ?
 C211 N21 S22 106.1(4) . . ?
 N13 C112 C113 124.7(6) . . ?
 N13 C112 C111 114.2(6) . . ?
 C113 C112 C111 121.0(6) . . ?
 N14 C117 C121 123.4(6) . . ?
 C118 C117 N14 118.3(6) . . ?
 C118 C117 C121 118.3(6) . . ?
 N14 C113 C112 117.9(6) . . ?
 C114 C113 N14 125.1(6) . . ?
 C114 C113 C112 117.0(6) . . ?
 N24 C217 C221 124.2(6) . . ?
 N24 C217 C218 118.2(6) . . ?
 C218 C217 C221 117.5(6) . . ?
 N11 C111 C112 112.6(6) . . ?
 N11 C111 C116 128.1(6) . . ?
 C116 C111 C112 119.2(6) . . ?
 N23 C212 C211 113.6(6) . . ?
 N23 C212 C213 124.8(6) . . ?
 C211 C212 C213 121.5(6) . . ?
 N21 C211 C212 114.1(6) . . ?
 N21 C211 C216 127.2(6) . . ?
 C212 C211 C216 118.7(6) . . ?
 C220 C221 C217 120.2(6) . . ?
 N15 C119 C120 118.2(6) . . ?
 C111 C116 Br1 118.6(5) . . ?
 C115 C116 Br1 122.0(5) . . ?
 C115 C116 C111 119.4(6) . . ?
 C116 C115 C114 121.3(6) . . ?
 C216 C215 C214 122.4(6) . . ?
 N15 C118 C117 120.2(6) . . ?
 C113 C114 C115 122.0(6) . . ?
 N24 C213 C212 116.4(6) . . ?
 C214 C213 N24 126.4(6) . . ?
 C214 C213 C212 117.1(6) . . ?
 C119 C120 C121 119.7(6) . . ?
 C213 C214 C215 121.8(6) . . ?
 N25 C218 C217 119.8(6) . . ?
 C219 C220 C221 120.0(6) . . ?
 C120 C121 C117 119.6(6) . . ?
 N25 C219 C220 118.9(6) . . ?
 C211 C216 Br2 118.8(5) . . ?
 C215 C216 Br2 122.8(5) . . ?
 C215 C216 C211 118.4(6) . . ?

_shelx_res_file
;
TITL rk47_a.res in P2(1)/c
    rk47.res
    created by SHELXL-2017/1 at 13:46:07 on 11-Feb-2021
REM Old TITL rk47 in P2(1)/c
REM SHELXT solution in P2(1)/c
REM R1 0.107, Rweak 0.007, Alpha 0.027, Orientation as input
REM Formula found by SHELXT: C30 S2 Cl4 Zn3
CELL 0.71073 11.5203 18.2029 13.1842 90 93.957 90
ZERR 4 0.0009 0.0016 0.0012 0 0.003 0
LATT 1
SYMM -X,0.5+Y,0.5-Z
SFAC C H Br Cl N S Zn
UNIT 88 64 8 16 32 8 4
DFIX 0.88 0.01 N14 H14 N24 H24
ISOR 0.01 0.02 C211

L.S. 6 0 0
PLAN  50
SIZE 0.15 0.1 0.05
TEMP -123(2)
list 4
fmap 2 53
ACTA
REM <olex2.extras>
REM <HklSrc "%.\\rk47.hkl">
REM </olex2.extras>

WGHT    0.056800    5.516700
FVAR       0.16040
BR2   3    0.284136    0.467060    0.315360    11.00000    0.02442    0.02291 =
         0.02219   -0.00576   -0.00450   -0.00411
BR1   3    0.761671    0.771969    0.227297    11.00000    0.01797    0.02133 =
         0.02478   -0.00197   -0.00262   -0.00199
ZN1   7    0.858050    0.376715    0.181903    11.00000    0.01671    0.01369 =
         0.00970    0.00041   -0.00062   -0.00015
CL4   4    0.772282    0.484405    0.126824    11.00000    0.01234    0.01638 =
         0.01195   -0.00054   -0.00140    0.00144
CL1   4    1.038508    0.375579    0.118701    11.00000    0.01444    0.01595 =
         0.02022    0.00167    0.00233    0.00217
CL3   4    0.756056    0.278515    0.116918    11.00000    0.01752    0.01604 =
         0.01791    0.00018   -0.00224   -0.00367
CL2   4    0.887163    0.375122    0.351607    11.00000    0.03246    0.02097 =
         0.00995   -0.00036   -0.00026    0.00182
S12   6    0.654482    0.618771   -0.059495    11.00000    0.01650    0.02609 =
         0.01495   -0.00100    0.00301    0.00324
S22   6    0.375156    0.648154    0.574575    11.00000    0.01489    0.02242 =
         0.01794   -0.00611   -0.00110    0.00142
N14   5    0.321469    0.600470    0.087852    11.00000    0.01434    0.01756 =
         0.01256   -0.00477    0.00207    0.00010
H14   2    0.323068    0.572057    0.034559    11.00000   -1.20000
N24   5    0.719342    0.644340    0.449572    11.00000    0.01732    0.01096 =
         0.01612   -0.00657    0.00128   -0.00119
H24   2    0.710067    0.681902    0.489652    11.00000   -1.20000
N23   5    0.507639    0.658660    0.542107    11.00000    0.01754    0.01494 =
         0.01251   -0.00365   -0.00167    0.00208
N15   5    0.020621    0.562786    0.123169    11.00000    0.01525    0.01756 =
         0.01523    0.00155   -0.00169   -0.00705
AFIX  43
H15   2   -0.024965    0.523943    0.120312    11.00000   -1.20000
AFIX   0

N25   5    1.021762    0.682978    0.418708    11.00000    0.01403    0.02507 =
         0.01268    0.00570   -0.00521   -0.01066
AFIX  43
H25   2    1.067720    0.721637    0.422582    11.00000   -1.20000
AFIX   0

N11   5    0.704673    0.672272    0.031029    11.00000    0.01180    0.02125 =
         0.01766    0.00972   -0.00062    0.00291
N13   5    0.525173    0.601360   -0.023509    11.00000    0.02002    0.01706 =
         0.01271   -0.00533    0.00188    0.00355
N21   5    0.328993    0.586596    0.492767    11.00000    0.01412    0.01899 =
         0.01386    0.00224   -0.00474    0.00479
C112  1    0.518268    0.638916    0.064493    11.00000    0.01305    0.01210 =
         0.01380    0.00671   -0.00209    0.00586
C117  1    0.205977    0.612290    0.110013    11.00000    0.00806    0.02558 =
         0.00771    0.00569   -0.00029   -0.00067
C113  1    0.417465    0.641756    0.121945    11.00000    0.01240    0.01027 =
         0.01589    0.00461    0.00043    0.00378
C217  1    0.834278    0.632693    0.431663    11.00000    0.00866    0.02009 =
         0.00691    0.00270   -0.00602   -0.00065
C111  1    0.621536    0.679031    0.096089    11.00000    0.01197    0.00926 =
         0.01690    0.00158   -0.00417    0.00474
C212  1    0.520082    0.611932    0.466177    11.00000    0.01728    0.01206 =
         0.01176    0.00077   -0.01004    0.00264
C211  1    0.418231    0.571198    0.438193    11.00000    0.01271    0.01397 =
         0.00704    0.00598   -0.00467    0.00095
C221  1    0.881459    0.563984    0.411127    11.00000    0.02200    0.01261 =
         0.00996    0.00274   -0.00265    0.00022
AFIX  43
H221  2    0.833414    0.521526    0.409558    11.00000   -1.20000
AFIX   0

C119  1   -0.026610    0.627806    0.143746    11.00000    0.01195    0.02661 =
         0.00786   -0.00133   -0.00151   -0.00400
AFIX  43
H119  2   -0.107454    0.632068    0.152693    11.00000   -1.20000
AFIX   0
C116  1    0.624021    0.720728    0.185817    11.00000    0.01120    0.01443 =
         0.02237    0.00299    0.00107   -0.00126
C115  1    0.528013    0.722877    0.240402    11.00000    0.01736    0.01518 =
         0.01319    0.00231   -0.00108    0.00317
AFIX  43
H115  2    0.529845    0.750943    0.301241    11.00000   -1.20000
AFIX   0

C215  1    0.519873    0.513003    0.306337    11.00000    0.02229    0.01632 =
         0.00656   -0.00116   -0.00432    0.00410
AFIX  43
H215  2    0.521496    0.479874    0.250775    11.00000   -1.20000
AFIX   0

C118  1    0.131583    0.553343    0.106871    11.00000    0.01189    0.01954 =
         0.00828   -0.00212    0.00175    0.00132
AFIX  43
H118  2    0.159880    0.505631    0.092951    11.00000   -1.20000
AFIX   0
C114  1    0.424736    0.683814    0.208026    11.00000    0.01613    0.01348 =
         0.01503    0.00479    0.00255    0.00473
AFIX  43
H114  2    0.358984    0.687122    0.247489    11.00000   -1.20000
AFIX   0

C213  1    0.625464    0.601758    0.415535    11.00000    0.02068    0.01127 =
         0.01730    0.00033    0.00280    0.00259
C120  1    0.045409    0.688660    0.151644    11.00000    0.02569    0.02058 =
         0.01391    0.00204    0.00319    0.00639
AFIX  43
H120  2    0.014992    0.735177    0.168895    11.00000   -1.20000
AFIX   0

C214  1    0.621721    0.553251    0.336046    11.00000    0.01770    0.01733 =
         0.01346    0.00293   -0.00044   -0.00011
AFIX  43
H214  2    0.689368    0.546407    0.299807    11.00000   -1.20000
AFIX   0
C218  1    0.908840    0.692359    0.436187    11.00000    0.02326    0.01842 =
         0.01016    0.00629   -0.00127    0.00539
AFIX  43
H218  2    0.880520    0.739801    0.451569    11.00000   -1.20000
AFIX   0
C220  1    0.997682    0.557622    0.393111    11.00000    0.02200    0.02201 =
         0.01124    0.00466   -0.00521    0.00204
AFIX  43
H220  2    1.029376    0.510893    0.378702    11.00000   -1.20000
AFIX   0

C121  1    0.161981    0.681434    0.134292    11.00000    0.01538    0.01926 =
         0.01131    0.00542    0.00231   -0.00543
AFIX  43
H121  2    0.211849    0.723042    0.138800    11.00000   -1.20000
AFIX   0

C219  1    1.067329    0.618757    0.396023    11.00000    0.01142    0.03657 =
         0.00625   -0.00188   -0.00406    0.00719
AFIX  43
H219  2    1.146912    0.615108    0.382006    11.00000   -1.20000
AFIX   0
C216  1    0.420123    0.520016    0.354283    11.00000    0.02204    0.01114 =
         0.01245    0.00142   -0.00418   -0.00396
HKLF 4


REM  rk47_a.res in P2(1)/c
REM R1 =  0.0478 for    3230 Fo > 4sig(Fo)  and  0.0833 for all    4555 data
REM    358 parameters refined using      8 restraints

END

WGHT      0.0568      5.5884

REM Highest difference peak  1.446,  deepest hole -0.908,  1-sigma level  0.149
Q1    1   0.1407  0.3810  0.3131  11.00000  0.05    1.45
Q2    1   0.7094  0.2985  0.1803  11.00000  0.05    1.42
Q3    1   0.7610  0.4921  0.2332  11.00000  0.05    1.24
Q4    1  -0.0684  0.4540  0.1757  11.00000  0.05    0.91
Q5    1   0.3615  0.6073  0.5692  11.00000  0.05    0.74
Q6    1   0.2235  0.4818  0.3672  11.00000  0.05    0.70
Q7    1   0.9617  0.3830  0.3663  11.00000  0.05    0.66
Q8    1   0.6643  0.7662  0.2370  11.00000  0.05    0.62
Q9    1   0.7517  0.8252  0.2171  11.00000  0.05    0.60
Q10   1   0.7933  0.4419  0.1353  11.00000  0.05    0.60
Q11   1   1.0986  0.3800  0.1349  11.00000  0.05    0.59
Q12   1   0.7810  0.7747  0.1195  11.00000  0.05    0.57
Q13   1   0.0966  0.8022  0.2369  11.00000  0.05    0.57
Q14   1   0.1763  0.5766  0.1551  11.00000  0.05    0.56
Q15   1   0.9360  0.3795  0.1537  11.00000  0.05    0.55
Q16   1   1.0272  0.3378  0.1267  11.00000  0.05    0.54
Q17   1   0.7289  0.4680  0.1048  11.00000  0.05    0.53
Q18   1   0.7626  0.2532  0.1262  11.00000  0.05    0.53
Q19   1   0.5125  0.6177  0.5216  11.00000  0.05    0.52
Q20   1   0.7014  0.7601  0.1782  11.00000  0.05    0.52
Q21   1   0.6764  0.7266  0.2080  11.00000  0.05    0.50
Q22   1   0.2419  0.4665  0.2665  11.00000  0.05    0.50
Q23   1   0.4630  0.7164  0.2163  11.00000  0.05    0.49
Q24   1   0.4379  0.6490  0.5613  11.00000  0.05    0.48
Q25   1   0.4129  0.5560  0.3875  11.00000  0.05    0.48
Q26   1   0.3988  0.7761  0.3610  11.00000  0.05    0.47
Q27   1   0.7855  0.3804  0.1886  11.00000  0.05    0.46
Q28   1   0.4562  0.6822  0.5386  11.00000  0.05    0.46
Q29   1   0.5834  0.6200 -0.0510  11.00000  0.05    0.45
Q30   1   0.5671  0.6683  0.0842  11.00000  0.05    0.45
Q31   1   0.6607  0.6581 -0.0157  11.00000  0.05    0.45
Q32   1   0.8634  0.3268  0.1702  11.00000  0.05    0.45
Q33   1   0.2238  0.4767  0.2785  11.00000  0.05    0.44
Q34   1   0.4642  0.6012  0.4265  11.00000  0.05    0.44
Q35   1   0.8598  0.7570  0.2001  11.00000  0.05    0.44
Q36   1   0.7278  0.6249 -0.0575  11.00000  0.05    0.44
Q37   1   0.6405  0.5776 -0.0581  11.00000  0.05    0.43
Q38   1   0.8225  0.7404  0.1579  11.00000  0.05    0.43
Q39   1   0.9586  0.4607  0.4197  11.00000  0.05    0.43
Q40   1   0.5942  0.6513  0.4007  11.00000  0.05    0.43
Q41   1   0.7338  0.4377  0.3221  11.00000  0.05    0.42
Q42   1   0.8068  0.3737  0.3645  11.00000  0.05    0.42
Q43   1   1.0529  0.8005  0.4032  11.00000  0.05    0.42
Q44   1   0.9623  0.6795  0.3982  11.00000  0.05    0.42
Q45   1   0.6443  0.5417  0.1212  11.00000  0.05    0.42
Q46   1   0.9964  0.3682  0.1799  11.00000  0.05    0.41
Q47   1   0.6194  0.7172  0.1204  11.00000  0.05    0.41
Q48   1   0.8878  0.4593  0.3662  11.00000  0.05    0.41
Q49   1   0.7721  0.3005  0.0845  11.00000  0.05    0.41
Q50   1   0.1496  0.7345  0.1146  11.00000  0.05    0.40
;
_shelx_res_checksum                39072
_shelx_hkl_file
;
   1   0   0    4.90    1.50
  -1   0   0    7.70    2.00
   2   0   0  496.05   23.10
   3   0   0   70.89    6.80
   4   0   0  307.77   17.10
   5   0   0   70.49    8.30
   6   0   0   18.40    6.30
   7   0   0   39.70    8.50
   8   0   0 1044.30   50.99
   9   0   0    9.50   13.70
   9   0   0   14.20    9.30
  10   0   0  219.88   27.40
  10   0   0  198.38   18.60
  11   0   0  249.18   32.60
  11   0   0  226.28   20.90
  11   0   0  224.08   24.80
  12   0   0   71.09   18.80
  12   0   0   59.89   14.70
  12   0   0   60.19   21.30
  13   0   0   47.00   14.80
  13   0   0   57.09   20.40
  13   0   0   42.90   22.90
   0  -1   0    0.90    0.70
   0  -1   0    0.00    0.30
   0  -1   0   -0.30    1.40
   0   1   0   -0.40    0.70
   0   1   0    1.10    0.80
   0   1   0    0.10    0.60
  -1  -1   0   16.30    1.90
  -1  -1   0   14.90    3.30
   1  -1   0   12.40    1.80
  -1  -1   0   13.70    2.00
   1  -1   0   15.10    2.00
   1   1   0   16.90    1.90
  -1   1   0   14.20    2.00
   1   1   0   17.10    1.90
   1   1   0   15.30    3.00
  -1   1   0   11.10    2.10
  -2  -1   0  533.95   21.80
  -2  -1   0  490.85   21.70
   2  -1   0  470.75   21.90
   2  -1   0  493.95   22.60
  -2   1   0  496.55   22.70
  -2   1   0  436.56   21.80
   2   1   0  473.65   21.70
   2   1   0  513.75   33.20
   2   1   0  479.05   21.70
   2   1   0  500.35   23.30
   3  -1   0  425.56   20.20
   3  -1   0  451.35   21.60
  -3   1   0  437.66   21.90
   3   1   0  464.05   22.50
   3   1   0  482.65   31.90
  -3   1   0  418.16   20.20
   4  -1   0  107.19    8.60
   4   1   0  120.49   14.50
   4   1   0  115.49    9.50
   5  -1   0  501.75   25.60
   5   1   0  519.15   37.40
   5   1   0  488.95   26.30
   6  -1   0   27.40    7.00
   6   1   0   30.20   10.40
   6   1   0   20.60    7.50
   7  -1   0    4.90    6.70
   7   1   0   23.10   11.00
   7   1   0   22.40    8.00
   8  -1   0  118.89   12.70
   8   1   0  174.78   21.70
   8   1   0  117.49   13.00
   9  -1   0   26.80    9.90
   9   1   0   23.50   10.00
   9   1   0   34.10   14.70
  10  -1   0   70.29   13.00
  10   1   0   50.49   13.00
  10   1   0   56.09   17.50
  11  -1   0   18.20   17.40
  11  -1   0    4.40   15.40
  11  -1   0   16.00   11.20
  11   1   0   15.30   15.30
  11   1   0   15.20   12.10
  11   1   0   13.00   17.20
  12  -1   0   14.60   12.20
  12  -1   0  -16.20   15.70
  12  -1   0    5.30   18.00
  12   1   0    3.60   12.90
  12   1   0   -8.90   17.50
  12   1   0   11.60   15.70
  13  -1   0   26.00   13.40
  13  -1   0   47.70   19.70
  13  -1   0   32.30   21.50
  13   1   0   23.00   21.30
  13   1   0   17.60   14.40
  13   1   0   19.80   17.80
   0  -2   0    2.50    2.90
   0  -2   0  -10.10    4.60
   0  -2   0    0.90    2.20
   0   2   0   -2.80    3.80
   0   2   0   -3.10    2.80
   0   2   0   -3.40    2.90
  -1  -2   0    1.40    4.30
   1  -2   0    1.90    2.80
  -1  -2   0    2.20    2.80
  -1  -2   0    4.30    3.10
   1   2   0    2.70    3.10
   1   2   0   -1.00    3.30
  -1   2   0   -0.60    3.00
  -1   2   0    3.60    3.30
   1   2   0   -1.30    3.00
  -2  -2   0   18.60    6.30
   2  -2   0    9.10    3.40
  -2  -2   0   15.00    3.60
   2  -2   0   13.20    3.60
  -2  -2   0   11.20    3.30
   2   2   0   13.10    3.50
  -2   2   0   12.40    3.90
   2   2   0    7.70    3.50
  -2   2   0   12.40    3.60
   2   2   0    7.40    5.50
  -2   2   0   11.60    4.00
  -3  -2   0   83.39    6.70
  -3  -2   0   77.19    6.40
   3  -2   0   81.69    6.70
  -3  -2   0   84.69   10.70
   3  -2   0   75.19    7.00
   3   2   0   77.89    6.20
  -3   2   0   75.69    6.80
   3   2   0   82.19    8.80
   3   2   0   78.49   10.10
  -3   2   0   88.49    7.50
  -3   2   0   76.99    6.80
   3   2   0   85.39    6.70
   4  -2   0   41.70    4.50
   4  -2   0   32.40    5.50
  -4  -2   0   37.00    4.00
  -4   2   0   43.60    6.20
   4   2   0   42.60    8.80
   4   2   0   34.30    6.90
   4   2   0   39.20    4.10
  -4   2   0   33.30    4.80
  -4   2   0   26.90    4.20
   4   2   0   30.00    4.10
   5  -2   0  184.78   12.40
   5  -2   0  161.68    9.90
  -5   2   0  163.68    9.60
  -5   2   0  159.48   10.80
   5   2   0  172.58   14.10
   5   2   0  183.58   18.30
   6  -2   0  159.58   13.00
   6  -2   0  153.48    9.80
   6   2   0  182.38   15.20
   6   2   0  159.78   18.90
   7  -2   0  293.67   19.50
   7   2   0  327.07   28.30
   7   2   0  317.87   21.30
   8  -2   0  142.69   13.60
   8   2   0  167.98   22.10
   8   2   0  168.78   15.60
   9  -2   0   34.50   10.00
   9   2   0   53.79   12.30
   9   2   0   49.50   15.20
  10  -2   0  166.98   16.70
  10   2   0  212.58   20.00
  10   2   0  200.18   25.30
  11  -2   0   29.20   16.60
  11  -2   0   42.50   11.90
  11   2   0   46.10   18.40
  11   2   0   40.50   14.10
  11   2   0    3.50   14.70
  12  -2   0   92.69   15.00
  12  -2   0  119.19   22.10
  12  -2   0   86.39   24.10
  12   2   0  114.99   18.30
  12   2   0  125.19   19.60
  12   2   0  117.39   23.90
  13  -2   0   84.39   15.60
  13  -2   0   34.00   19.80
  13  -2   0   43.50   22.60
  13   2   0   65.29   17.30
  13   2   0   44.90   22.60
  13   2   0   72.99   19.80
   0  -3   0   -1.60    4.00
   0  -3   0  -14.70    7.00
   0  -3   0   -8.90    4.00
   0   3   0   -0.70    5.80
   0   3   0    1.20    4.20
   0   3   0   -3.60    3.90
  -1  -3   0  243.18   14.20
  -1  -3   0  274.77   19.70
   1  -3   0  268.47   14.40
  -1  -3   0  261.97   13.90
  -1   3   0  250.57   14.70
   1   3   0  266.17   19.40
   1   3   0  250.07   14.30
   1   3   0  244.68   14.00
   2  -3   0  395.66   20.00
  -2  -3   0  427.26   29.30
  -2  -3   0  390.56   19.60
  -2  -3   0  372.76   20.00
   2   3   0  419.46   20.00
   2   3   0  406.96   19.90
  -2   3   0  434.56   20.30
   2   3   0  406.96   29.10
  -2   3   0  403.06   20.60
  -3  -3   0   25.90    4.20
  -3  -3   0   24.80    8.10
  -3  -3   0   32.30    5.00
   3  -3   0   18.70    4.50
   3  -3   0   27.80    4.90
   3   3   0   22.40    4.70
   3   3   0   16.50    7.00
  -3   3   0   33.60    5.10
  -3   3   0   25.80    5.70
  -3   3   0   22.70    4.60
   3   3   0   15.40    4.30
  -4  -3   0  323.27   15.90
   4  -3   0  315.07   16.80
  -4  -3   0  291.37   16.30
  -4  -3   0  343.67   25.80
   4  -3   0  316.97   16.60
   4   3   0  317.87   15.90
  -4   3   0  314.77   16.10
   4   3   0  300.47   24.90
  -4   3   0  329.57   17.30
   4   3   0  327.67   19.60
   4   3   0  331.07   16.40
  -4   3   0  345.17   17.30
   5  -3   0   85.69    8.00
   5  -3   0   84.79    7.20
  -5  -3   0   74.89    6.60
   5   3   0   95.99   10.70
   5   3   0   80.99   12.10
  -5   3   0   89.59    8.40
  -5   3   0   72.49    6.40
   5   3   0   90.79    7.60
  -5   3   0   94.49    7.80
   6  -3   0   13.60    4.70
   6  -3   0    4.10    5.60
  -6   3   0    7.30    4.60
   6   3   0   -5.00    9.00
  -6   3   0   -3.20    3.10
   6   3   0   -0.70    7.60
   7  -3   0  276.77   16.90
   7  -3   0  243.58   14.80
  -7   3   0  234.28   13.20
   7   3   0  240.78   24.60
   7   3   0  244.68   19.80
   8  -3   0   96.69   10.80
   8  -3   0   87.09    7.50
   8   3   0   85.79   12.90
   8   3   0   71.79   15.70
   9  -3   0   26.10    9.20
   9   3   0   12.60   10.90
   9   3   0   17.90   13.70
  10  -3   0  243.48   20.30
  10   3   0  231.88   21.80
  10   3   0  286.07   23.80
  10   3   0  236.28   30.50
  11  -3   0   47.70   11.90
  11  -3   0   37.90   17.90
  11   3   0   39.50   18.30
  11   3   0   47.60   15.80
  11   3   0   41.70   14.80
  12  -3   0  141.29   24.60
  12  -3   0  153.78   17.60
  12   3   0  150.78   27.10
  12   3   0  194.38   22.90
  12   3   0  198.58   21.80
  13  -3   0   -3.30   19.00
  13  -3   0   -1.70   19.80
  13  -3   0   -5.20   12.20
  13   3   0   32.20   16.30
  13   3   0    3.40   20.40
  13   3   0   14.10   16.80
   0  -4   0 1027.30   74.29
   0  -4   0 1135.19   49.90
   0  -4   0 1071.09   49.90
   0   4   0 1103.49   49.80
   0   4   0 1069.69   73.49
   0   4   0 1150.48   49.90
   1  -4   0  163.98   12.70
  -1  -4   0  177.58   17.20
   1  -4   0  181.38   13.30
   1  -4   0  202.18   19.00
  -1  -4   0  184.98   12.30
   1   4   0  173.98   13.00
  -1   4   0  192.28   13.70
   1   4   0  187.18   17.50
   1   4   0  181.78   12.40
  -2  -4   0 1887.11  127.09
  -2  -4   0 2053.29   86.29
  -2  -4   0 1852.61   86.39
   2  -4   0 1977.10   86.49
  -2   4   0 2043.60   86.39
  -2   4   0 1956.10   86.69
   2   4   0 1994.60   86.29
   2   4   0 2022.90   86.49
   2   4   0 1771.92  126.89
  -3  -4   0   -1.90    7.70
  -3  -4   0   -0.60    4.90
   3  -4   0   -2.50    4.80
  -3  -4   0    2.30    4.30
  -3   4   0    6.50    6.00
  -3   4   0    1.90    4.70
   3   4   0  -12.20    6.70
   3   4   0    8.90    4.90
   3   4   0    4.90    5.10
   4  -4   0 2823.22  125.19
  -4  -4   0 2702.93  124.79
  -4  -4   0 2879.21  124.49
   4  -4   0 2802.42  124.99
  -4  -4   0 2862.31  184.98
  -4   4   0 2989.30  125.49
   4   4   0 2891.31  124.59
   4   4   0 2764.72  184.98
  -4   4   0 2849.51  125.29
   4   4   0 2887.51  124.89
  -5  -4   0  106.89   13.60
   5  -4   0  110.69    8.70
  -5  -4   0   98.99    7.40
   5  -4   0  103.79    8.70
   5   4   0   92.39    8.40
   5   4   0   92.49    8.30
  -5   4   0   97.99    8.80
  -5   4   0   88.09    8.40
   5   4   0   78.89   12.50
   5   4   0  109.09   11.20
  -5   4   0   85.59    7.60
   6  -4   0 1290.57   61.29
   6  -4   0 1388.26   61.89
  -6   4   0 1373.76   60.59
   6   4   0 1324.17   91.19
   6   4   0 1394.06   64.19
   6   4   0 1402.06   60.39
  -6   4   0 1324.27   60.79
   6   4   0 1338.77   60.89
   7  -4   0   33.30    6.90
   7  -4   0   31.90    7.50
   7   4   0   27.50    5.80
   7   4   0   33.80   11.60
  -7   4   0   19.20    6.10
  -7   4   0   42.10    5.90
   7   4   0   39.00   10.30
   7   4   0   38.10    5.60
   8  -4   0  -10.90    5.50
   8  -4   0   17.40    7.40
  -8   4   0    4.00    5.20
   8   4   0   -3.40   10.80
   8   4   0   14.90   10.40
   9  -4   0   46.70    7.20
   9  -4   0   35.30    9.50
   9   4   0   47.90   13.20
   9   4   0   44.80   15.60
  10  -4   0   17.20    9.50
  10   4   0   -0.20   14.80
  10   4   0   13.30   13.60
  10   4   0   12.30   13.00
  11  -4   0    4.10   16.80
  11  -4   0   -8.10    9.90
  11   4   0    7.00   13.70
  11   4   0   11.10   15.60
  11   4   0  -11.20   15.80
  12  -4   0   54.29   20.90
  12  -4   0   65.09   13.80
  12   4   0   49.40   17.20
  12   4   0   58.69   21.70
  12   4   0   59.99   18.60
  13  -4   0  118.29   24.30
  13  -4   0  100.79   16.10
  13   4   0  144.49   22.70
  13   4   0   98.29   21.00
  13   4   0  108.09   26.20
   0  -5   0    6.50   11.40
   0  -5   0    1.30    6.20
   0  -5   0    2.60    6.70
   0   5   0   -3.80    6.60
   0   5   0   10.60    6.90
   0   5   0   26.60   10.30
  -1  -5   0  592.74   32.20
  -1  -5   0  729.33   47.40
   1  -5   0  694.93   33.00
   1  -5   0  755.82   48.40
  -1   5   0  730.03   32.90
   1   5   0  628.94   32.50
   1   5   0  697.43   32.90
   1   5   0  695.33   48.00
  -1   5   0  543.95   31.60
  -2  -5   0   20.70    8.00
   2  -5   0   15.50    6.50
  -2  -5   0   25.30    6.10
  -2  -5   0   24.40    5.90
  -2   5   0   -0.40    3.90
   2   5   0   15.50    6.30
  -2   5   0   17.20    7.00
   2   5   0   20.70    6.90
   2   5   0    6.60    7.00
  -3  -5   0    3.00    5.20
  -3  -5   0    4.40    7.80
   3  -5   0   -0.30    6.00
  -3  -5   0    9.70    5.10
  -3   5   0    5.50    6.80
  -3   5   0   -2.10    4.30
   3   5   0   -0.70    6.10
   3   5   0    7.20    5.50
   3   5   0    0.50    6.40
  -4  -5   0   26.10    5.30
   4  -5   0   16.40    6.70
  -4  -5   0   20.90    8.90
  -4  -5   0    4.40    4.40
  -4   5   0   26.60    6.80
  -4   5   0   28.30    5.00
   4   5   0   15.60    6.60
   4   5   0    7.20    8.30
  -4   5   0   18.30    5.80
   4   5   0   16.20    5.50
  -5  -5   0   47.60    6.70
   5  -5   0   52.99    8.30
  -5  -5   0   67.69   11.50
  -5  -5   0   58.99    6.40
   5   5   0   53.69   11.30
   5   5   0   50.19   10.10
  -5   5   0   60.89    7.10
  -5   5   0   68.99    7.50
  -5   5   0   62.59    7.80
   5   5   0   46.50    7.70
   5   5   0   52.39    6.70
   6  -5   0  172.08   12.40
  -6  -5   0  170.58   11.50
   6  -5   0  160.48   12.80
   6   5   0  168.08   11.90
   6   5   0  177.58   16.10
  -6   5   0  164.98   12.20
  -6   5   0  193.08   13.30
   6   5   0  170.28   19.60
   6   5   0  160.18   13.00
   7  -5   0  348.97   19.80
   7  -5   0  364.46   20.30
   7   5   0  354.56   19.10
   7   5   0  358.66   24.50
  -7   5   0  356.36   18.80
   7   5   0  369.86   18.60
  -7   5   0  299.87   19.30
   7   5   0  311.77   29.90
   8  -5   0   42.70    7.80
   8  -5   0   47.50    8.50
  -8   5   0   30.40    7.10
   8   5   0   47.50   12.30
   8   5   0   35.60    6.70
   8   5   0   39.30   13.40
  -8   5   0   44.30    6.80
   9  -5   0   19.40    7.20
   9  -5   0   18.50    8.60
   9   5   0   32.50   11.90
  -9   5   0   21.90    6.50
  -9   5   0   35.60    6.60
   9   5   0   14.90   14.50
   9   5   0   13.20   13.90
  10  -5   0   18.70    9.60
  10   5   0   20.70   16.30
  10   5   0   38.00   15.40
  10   5   0   30.90   13.50
  11  -5   0   33.00   10.80
  11  -5   0   -1.70   17.10
  11   5   0   35.80   14.70
  11   5   0    6.40   17.10
  11   5   0   20.10   15.90
  12  -5   0   11.10   11.50
  12  -5   0   10.70   18.20
  12   5   0   38.10   17.60
  12   5   0   35.50   20.50
  12   5   0    6.30   15.90
   0  -6   0   -2.20   11.20
   0  -6   0    8.30    4.90
   0  -6   0    2.30    6.40
   0  -6   0   10.00    6.80
   0   6   0    4.40    6.70
   0   6   0   14.60   10.90
   0   6   0   -5.70    6.30
  -1  -6   0   43.20    4.10
   1  -6   0   53.79    8.10
  -1  -6   0   30.30    7.30
  -1  -6   0   30.60   10.40
   1  -6   0   33.40   10.00
  -1   6   0   36.30    7.30
   1   6   0   33.80    7.70
   1   6   0   31.90   11.60
   1   6   0   27.30    7.50
  -1   6   0   38.00    7.80
  -2  -6   0   47.30    7.50
   2  -6   0   37.40    7.90
  -2  -6   0   32.30    9.40
   2   6   0   32.50    8.00
  -2   6   0   26.00    7.80
   2   6   0   25.10    7.20
   2   6   0   35.60    9.50
  -3  -6   0   11.00    6.00
  -3  -6   0    4.10    5.50
  -3  -6   0   11.80    8.50
   3  -6   0   -6.20    6.30
   3   6   0    4.40    7.20
   3   6   0   10.50    6.40
  -3   6   0   -1.10    6.60
   3   6   0    7.70    7.00
  -3   6   0    8.20    5.90
  -4  -6   0    3.80    5.70
  -4  -6   0   -3.70    5.60
   4  -6   0    7.80    7.00
  -4  -6   0    1.30    8.70
  -4   6   0   -3.40    6.50
   4   6   0    4.00    6.00
   4   6   0   -4.70    7.30
  -4   6   0   12.90    6.40
   4   6   0    2.60    6.90
  -5  -6   0   -0.30    5.30
   5  -6   0    1.00    6.70
  -5  -6   0   -2.70    5.50
  -5  -6   0   -5.80    6.60
  -5   6   0    8.40    5.40
   5   6   0    2.20    8.80
  -5   6   0    9.30    6.60
   5   6   0   -0.80    8.50
   5   6   0   -8.10    6.40
   5   6   0    9.50    5.90
  -5   6   0    1.50    5.90
  -6  -6   0   -4.00    9.90
  -6  -6   0   -2.30    5.40
   6  -6   0    4.70    7.20
   6   6   0   -0.20    6.40
  -6   6   0   -4.10    5.30
   6   6   0   -8.90    8.60
   6   6   0    9.90    5.60
   6   6   0    0.00    9.70
  -6   6   0   -2.00    6.50
  -6   6   0    5.50    5.70
  -7  -6   0   34.00    6.30
   7  -6   0   39.00    8.30
   7   6   0   41.00    6.80
   7   6   0   33.20    7.50
   7   6   0   33.30   12.40
  -7   6   0   17.80    7.50
   7   6   0   27.50   11.70
  -7   6   0   30.20    6.80
   8  -6   0   15.80    7.80
  -8   6   0   24.60    7.50
   8   6   0   17.20    6.50
   8   6   0   12.30    6.80
   8   6   0   27.50   10.00
   8   6   0   26.00   12.50
   8   6   0    9.30   12.40
  -8   6   0   28.10    6.80
   9  -6   0  173.58   15.90
  -9   6   0  183.78   14.80
  -9   6   0  195.68   14.20
   9   6   0  186.48   17.30
   9   6   0  214.78   13.50
   9   6   0  185.78   24.10
   9   6   0  175.38   13.90
   9   6   0  186.58   20.80
  10  -6   0   85.89   10.30
  10   6   0   72.29   19.30
  10   6   0   91.69   14.80
  10   6   0   72.59   17.80
  11  -6   0   52.29   18.40
  11   6   0   32.50   17.00
  11   6   0   -4.00   16.40
  11   6   0   42.80   15.10
  12  -6   0   88.99   21.80
  12   6   0   79.69   19.80
  12   6   0   30.90   19.90
  12   6   0   54.49   17.40
   0  -7   0   -5.70    6.20
   0  -7   0   -4.30    9.00
   0  -7   0    2.00    6.30
   0  -7   0    5.70    4.80
   0   7   0   -2.20    6.80
   0   7   0   -3.90   10.30
   0   7   0   14.10    6.90
  -1  -7   0  167.98   12.40
  -1  -7   0  174.28   13.30
  -1  -7   0  167.28   19.30
  -1  -7   0  128.79    9.30
   1  -7   0  171.08   13.10
   1   7   0  169.48   14.20
   1   7   0  161.68   12.70
   1   7   0  155.98   20.80
  -1   7   0  164.68   14.00
  -1   7   0  169.98   14.00
   2  -7   0   50.39    8.70
  -2  -7   0   60.89   11.20
  -2  -7   0   44.90    8.20
   2   7   0   53.89    8.60
   2   7   0   62.89    8.70
  -2   7   0   58.29    9.00
   2   7   0   41.90   11.40
  -3  -7   0   57.79    8.40
   3  -7   0   58.49    9.00
  -3  -7   0   60.59    8.20
  -3  -7   0   59.99   11.40
   3   7   0   49.20    8.40
  -3   7   0   70.89    8.80
  -3   7   0   77.39    9.40
   3   7   0   66.99    9.40
   3   7   0   56.99   11.10
  -4  -7   0  203.48   14.50
  -4  -7   0  234.58   15.10
   4  -7   0  184.18   16.20
   4   7   0  192.98   15.20
   4   7   0  223.78   21.00
  -4   7   0  195.38   15.60
   4   7   0  182.08   15.60
  -4   7   0  210.38   15.60
  -5  -7   0  279.27   16.30
  -5  -7   0  260.37   16.20
  -5  -7   0  215.18   23.20
   5  -7   0  246.98   18.00
   5   7   0  253.87   23.60
   5   7   0  261.97   17.40
   5   7   0  217.88   20.30
   5   7   0  257.27   16.80
   5   7   0  248.88   14.40
  -5   7   0  277.27   17.10
  -5   7   0  263.27   17.70
   6  -7   0 1035.10   50.69
  -6  -7   0 1063.99   49.20
  -6  -7   0 1090.69   73.79
   6   7   0 1038.50   53.49
   6   7   0  990.40   50.59
  -6   7   0 1159.38   50.39
  -6   7   0 1097.69   50.39
   6   7   0 1057.89   50.09
   6   7   0 1037.00   73.59
   6   7   0 1071.69   49.60
   7  -7   0   39.20    8.80
  -7  -7   0   32.00    6.90
  -7  -7   0   48.60   13.10
   7   7   0   36.50   11.80
  -7   7   0   29.30    8.50
   7   7   0   24.00    7.30
   7   7   0   45.70    8.40
   7   7   0   36.20   12.60
  -7   7   0   33.50    7.50
   7   7   0   32.90    8.20
   8  -7   0  221.98   17.10
   8   7   0  225.68   15.00
  -8   7   0  218.18   15.30
   8   7   0  192.98   24.90
   8   7   0  235.68   21.70
  -8   7   0  168.58   14.50
   8   7   0  170.68   15.50
   8   7   0  188.78   15.90
   9  -7   0  124.99   13.10
   9   7   0  127.29   20.90
   9   7   0  157.98   13.40
  -9   7   0  147.09   12.70
   9   7   0  161.98   15.70
   9   7   0  151.18   19.50
  -9   7   0  143.79   12.10
   9   7   0  123.09   11.70
  10  -7   0   98.09   12.00
  10   7   0  104.19   20.70
  10   7   0  144.69   20.20
 -10   7   0  114.39   11.70
  10   7   0  123.89   15.60
  11  -7   0   69.79   19.60
  11  -7   0   74.49   10.20
  11   7   0   43.50   15.10
  11   7   0   63.49   19.70
  11   7   0   54.69   20.00
  12  -7   0   20.80   19.50
  12   7   0   -3.60   15.20
  12   7   0  -16.20   17.40
  12   7   0   20.30   20.10
   0  -8   0 1775.32   81.39
   0  -8   0 1826.62   82.99
   0  -8   0 1762.12   81.49
   0  -8   0 1716.53  121.19
   0   8   0 1826.92   81.49
   0   8   0 1698.13  119.99
   0   8   0 1924.41   81.69
  -1  -8   0   59.59    8.50
   1  -8   0   53.99    9.10
   1  -8   0   43.90   16.10
  -1  -8   0   44.80    5.30
  -1  -8   0    9.60   11.40
  -1  -8   0   55.89    8.90
   1   8   0   68.29    9.50
   1   8   0   59.69    9.50
  -1   8   0   60.69    9.20
   1   8   0   54.39   13.60
  -1   8   0   58.69    9.30
  -2  -8   0  108.09   10.50
   2  -8   0  126.49   12.20
   2  -8   0  120.59   18.10
  -2  -8   0  126.49   12.50
   2   8   0  138.79   12.40
   2   8   0  106.49   18.20
  -2   8   0  156.18   12.70
   2   8   0  134.19   12.10
  -2   8   0  105.89   10.90
  -3  -8   0  401.96   22.40
  -3  -8   0  344.27   22.70
   3  -8   0  424.46   23.80
   3   8   0  337.07   22.90
   3   8   0  488.95   34.80
   3   8   0  420.66   23.30
  -3   8   0  356.46   22.80
  -3   8   0  416.96   23.40
  -4  -8   0    7.70    9.90
   4  -8   0   20.30   11.50
  -4  -8   0    8.00    6.50
  -4  -8   0    4.40    7.10
   4  -8   0    2.90    7.60
   4   8   0    7.70    7.40
   4   8   0    8.90    7.60
  -4   8   0   12.10    7.30
  -4   8   0    7.40    7.60
   4   8   0   11.90    9.60
   5  -8   0   17.10    8.00
  -5  -8   0    5.60   10.40
  -5  -8   0    9.30    7.10
  -5   8   0   14.60    7.30
   5   8   0   10.60    7.30
  -5   8   0   13.20    8.20
   5   8   0    5.80    7.40
   5   8   0    7.90    9.90
   6  -8   0   12.20    8.10
  -6  -8   0    8.00    6.80
  -6  -8   0    8.00   11.10
   6   8   0   14.10    7.90
  -6   8   0   -2.40    8.00
   6   8   0    2.80   10.40
   6   8   0    9.40   10.30
  -6   8   0    7.60    7.30
   6   8   0   -0.80    7.20
   6   8   0   -0.10    5.40
   7  -8   0   81.19   10.90
  -7  -8   0   70.89   14.70
  -7  -8   0   67.59    8.60
   7   8   0   50.49    9.00
   7   8   0   59.49   14.40
  -7   8   0   74.29   10.60
   7   8   0   43.00   13.00
  -7   8   0   64.09    9.50
   7   8   0   43.00    9.30
   7   8   0   46.30    8.20
   8  -8   0  169.78   15.00
  -8  -8   0  151.78   13.40
   8   8   0  163.68   19.70
  -8   8   0  157.68   13.80
   8   8   0  155.98   21.60
   8   8   0  176.48   15.50
   8   8   0  173.58   15.10
  -8   8   0  180.58   14.70
   8   8   0  166.68   14.30
   9  -8   0   39.00   10.40
   9   8   0   33.10    8.70
   9   8   0   20.50   10.20
   9   8   0   21.00   15.30
   9   8   0   29.50   16.20
  -9   8   0   18.90    9.20
   9   8   0    9.90    8.30
  10  -8   0  227.98   25.60
  10  -8   0  213.68   17.80
  10   8   0  237.88   28.90
  10   8   0  235.38   16.80
  10   8   0  219.88   25.40
  10   8   0  214.38   19.20
  11  -8   0  152.68   14.70
  11  -8   0  173.58   24.50
  11   8   0  159.58   23.50
  11   8   0  158.88   25.50
  11   8   0  148.69   18.00
  12  -8   0   -2.80    8.30
  12  -8   0   26.50   20.70
  12   8   0   -4.10   17.90
  12   8   0   -1.70   19.40
   0  -9   0    1.50    7.30
   0  -9   0    0.60    5.30
   0   9   0    5.40    7.70
   0   9   0    0.10    7.90
   0   9   0    0.00   17.10
  -1  -9   0   84.79    7.00
  -1  -9   0   83.09   10.30
   1  -9   0   86.39   10.90
  -1  -9   0   78.59   10.90
   1  -9   0   81.29    9.40
   1   9   0   78.39   10.70
   1   9   0   83.59   23.00
  -1   9   0   92.09   10.80
   1   9   0   99.19   11.50
  -1   9   0   86.49   11.10
   2  -9   0  169.08   23.90
  -2  -9   0  200.68   15.90
  -2  -9   0  170.08   22.40
   2  -9   0  199.58   16.60
  -2   9   0  171.78   15.50
   2   9   0  193.88   16.70
   2   9   0  177.18   14.90
  -2   9   0  193.98   16.70
   2   9   0  277.87   30.10
   3  -9   0  384.76   33.40
   3  -9   0  410.36   23.50
  -3  -9   0  338.47   23.20
  -3  -9   0  384.16   32.60
  -3  -9   0  412.16   22.80
   3   9   0  378.46   23.70
  -3   9   0  411.96   23.70
  -3   9   0  346.67   22.50
   3   9   0  400.76   34.20
   3   9   0  408.86   23.60
  -4  -9   0  384.36   32.20
   4  -9   0  384.96   23.40
  -4  -9   0  366.86   22.80
   4  -9   0  361.16   32.90
  -4   9   0  359.76   22.90
   4   9   0  398.06   32.60
   4   9   0  337.07   23.10
   4   9   0  396.36   23.00
  -4   9   0  368.96   23.00
   5  -9   0  410.66   35.90
   5  -9   0  384.06   24.40
  -5  -9   0  393.46   33.70
  -5  -9   0  403.26   23.50
   5   9   0  338.97   33.00
   5   9   0  414.46   24.00
  -5   9   0  424.16   24.50
  -5   9   0  428.36   24.60
   5   9   0  377.76   23.90
   6  -9   0   22.30    8.90
  -6  -9   0   25.10    8.30
  -6  -9   0   19.50   12.30
  -6   9   0    7.00    8.10
   6   9   0   19.30   12.10
   6   9   0   29.30    9.00
   6   9   0   28.20    8.80
   6   9   0    6.30   12.00
  -6   9   0   25.60    9.40
  -7  -9   0  286.87   19.10
  -7  -9   0  265.77   28.80
   7  -9   0  288.07   21.20
   7   9   0  266.87   23.50
   7   9   0  276.37   28.90
  -7   9   0  308.17   21.10
   7   9   0  295.77   16.70
   7   9   0  289.37   20.50
   7   9   0  286.57   20.20
  -8  -9   0  123.69   19.60
  -8  -9   0  105.89   11.10
   8  -9   0  126.59   14.00
   8   9   0  101.79   10.90
   8   9   0  144.59   19.70
   8   9   0  114.89   12.40
  -8   9   0  134.89   13.80
   8   9   0  109.49   13.00
   8   9   0  116.59   19.90
   9  -9   0   13.70   10.20
   9   9   0    6.50    8.50
   9   9   0    5.30   16.10
   9   9   0   -2.50   15.10
  -9   9   0    7.10    9.50
   9   9   0   19.10    9.10
   9   9   0   13.30    9.10
  10  -9   0   16.50   17.70
  10  -9   0    8.60   10.10
  10   9   0    1.10   15.80
  10   9   0    8.30    8.70
  10   9   0    2.70    9.90
  10   9   0   23.10   18.10
  11  -9   0  -14.50    9.50
  11  -9   0    7.80   18.40
  11   9   0  -21.90   17.90
  11   9   0  -15.80   16.40
  12  -9   0   56.09   11.00
  12  -9   0   60.79   22.00
  12   9   0   10.20   19.90
   0 -10   0   10.70   16.30
   0 -10   0   16.30    8.50
   0 -10   0   14.40    6.20
   0  10   0   11.40    8.40
   0  10   0   25.00    9.30
   0  10   0   22.90   14.90
   1 -10   0  -26.20   17.60
  -1 -10   0   -4.00    4.50
   1 -10   0    8.40    6.60
  -1 -10   0    6.90    8.20
   1 -10   0    4.90    7.80
  -1  10   0    0.00    8.00
   1  10   0   11.70    8.60
  -1  10   0   11.70    8.70
   1  10   0    5.10    8.30
   1  10   0   23.20   14.30
   2 -10   0    3.90    8.00
  -2 -10   0    2.40    8.20
   2 -10   0   -8.80   17.60
  -2 -10   0   13.80   12.20
   2 -10   0   23.30    7.80
   2  10   0    7.90    8.40
  -2  10   0   25.20    9.30
   2  10   0  -11.70   14.80
   2  10   0   10.30    8.40
  -2  10   0   13.50    8.00
   3 -10   0   22.10   13.10
   3 -10   0   33.20    9.00
  -3 -10   0   33.10    9.20
  -3 -10   0   45.50   13.20
   3  10   0   20.30    8.90
  -3  10   0   26.10    9.70
   3  10   0   41.80    9.90
   3  10   0   33.00   14.60
  -4 -10   0   -8.10    7.80
   4 -10   0   -3.90    7.50
  -4 -10   0   -0.60   11.20
   4 -10   0   -1.50    5.40
   4  10   0  -10.30   11.80
   4  10   0    2.80    8.20
   4  10   0   -2.80    8.70
  -4  10   0   -5.80    7.50
  -4  10   0   -5.30    8.40
  -5 -10   0    1.10   12.00
  -5 -10   0    2.60    8.10
   5 -10   0    7.40    8.50
   5 -10   0    7.10   12.70
   5  10   0    4.00    8.70
   5  10   0   -6.70   11.40
   5  10   0  -11.40    8.20
  -5  10   0   -0.90    8.00
  -5  10   0   -7.10    8.90
  -6 -10   0  -12.10    8.10
  -6 -10   0    4.90   12.60
   6 -10   0    5.70    8.80
   6  10   0   -1.30   12.80
   6  10   0    3.00    8.70
  -6  10   0   14.80    9.50
   6  10   0    5.30   12.40
   6  10   0   16.90    9.30
  -7 -10   0   87.99   17.30
   7 -10   0   85.99   12.80
  -7 -10   0   91.99   11.50
   7  10   0   60.09   15.90
  -7  10   0  117.19   13.70
   7  10   0   63.29   11.90
   7  10   0   96.59   12.60
   7  10   0   90.29   17.90
  -8 -10   0   35.70   15.60
   8 -10   0   34.00   11.20
  -8 -10   0   23.50    8.60
   8  10   0   20.60   10.00
   8  10   0   29.50   15.90
  -8  10   0   31.80   10.80
   8  10   0   32.50    7.20
   8  10   0   27.80   15.60
   8  10   0   33.20   11.10
   9 -10   0  113.79   19.80
   9 -10   0  108.49   13.90
   9  10   0   98.39   20.50
  -9  10   0   62.39   12.10
   9  10   0   64.29   19.10
   9  10   0   68.29   10.00
   9  10   0   61.39   11.10
  10 -10   0   52.89   17.80
  10 -10   0   41.60   12.40
  10  10   0   21.80   10.00
  10  10   0   36.00   19.80
  10  10   0   28.90   18.10
  11 -10   0   17.20   11.50
  11 -10   0   27.60   18.00
  11  10   0   31.80   20.80
  11  10   0   18.00    9.60
  11  10   0   14.00   18.70
   0 -11   0    4.40   16.40
   0 -11   0   -7.60    8.00
   0 -11   0    1.80    5.70
   0  11   0    3.10    8.90
   0  11   0    9.00   14.60
   0  11   0    3.50    8.30
   1 -11   0   12.30    8.80
   1 -11   0   -0.80   15.90
  -1 -11   0   28.30   15.60
  -1 -11   0   13.20    5.00
   1 -11   0   15.00    6.80
  -1 -11   0   12.30    8.90
  -1  11   0   15.80    9.10
   1  11   0   12.60   14.10
   1  11   0   11.50    8.90
   1  11   0   24.40    9.50
  -1  11   0   15.90    9.50
  -2 -11   0  596.64   49.70
   2 -11   0  586.44   33.90
  -2 -11   0  638.04   34.90
   2 -11   0  643.54   34.80
   2 -11   0  618.74   54.59
  -2  11   0  657.53   34.70
  -2  11   0  692.93   34.90
   2  11   0  639.74   51.39
   2  11   0  633.94   34.80
   2  11   0  694.43   35.40
   3 -11   0   17.30    8.70
  -3 -11   0    4.40   12.30
  -3 -11   0    6.90    8.90
   3 -11   0   -1.90   15.10
   3 -11   0   12.90    8.40
  -3  11   0   -4.60    3.10
  -3  11   0    9.40    9.60
   3  11   0    7.20   14.50
   3  11   0   10.20    9.10
   3  11   0    2.60    9.20
   4 -11   0  187.58   16.50
  -4 -11   0  200.18   24.40
  -4 -11   0  160.78   16.20
  -4  11   0  191.78   16.80
   4  11   0  224.68   18.60
  -4  11   0  230.88   19.20
   4  11   0  200.18   17.20
   4  11   0  179.98   24.90
  -5 -11   0   25.00   14.20
   5 -11   0   30.80    9.90
  -5 -11   0   26.30    9.90
   5  11   0   22.30   10.10
   5  11   0   31.60   10.70
  -5  11   0   22.20   10.70
   5  11   0    3.40   14.00
  -6 -11   0   29.80   14.60
  -6 -11   0   36.50   10.40
   6 -11   0   29.20   10.50
   6  11   0   34.20   10.80
  -6  11   0   31.20   11.10
   6  11   0   41.50   15.70
   6  11   0   35.00   14.30
   6  11   0   56.29   11.40
  -7 -11   0   91.49   12.40
   7 -11   0   84.29   13.60
  -7 -11   0  100.69   18.50
   7 -11   0  124.89   17.90
   7  11   0   71.79   17.90
   7  11   0   46.10   16.70
   7  11   0   87.79   13.40
   7  11   0   92.69   13.60
  -7  11   0   98.29   13.90
   8 -11   0   47.20   12.10
  -8 -11   0   20.50   16.40
  -8 -11   0   52.49   10.50
   8 -11   0   35.20   15.50
   8  11   0   18.70   16.50
   8  11   0   40.70   11.70
   8  11   0   42.10   11.50
   8  11   0    0.80   15.70
  -8  11   0   39.40   11.70
  -9 -11   0    2.00   16.30
   9 -11   0  -12.90   13.90
   9 -11   0   -8.30   10.20
   9  11   0  -24.80   15.10
   9  11   0  -16.30   16.90
   9  11   0    1.90   10.20
  10 -11   0  158.08   23.00
  10 -11   0  150.88   17.30
  10  11   0  127.99   25.10
  10  11   0  147.59   14.90
  10  11   0  111.89   23.60
  11 -11   0   25.80   12.40
  11 -11   0   41.00   19.70
  11  11   0   14.20   21.80
  11  11   0   32.20   10.50
  11  11   0   14.60   20.40
   0 -12   0 1515.45  106.19
   0 -12   0 1447.06   68.79
   0 -12   0 1493.75   69.59
   0  12   0 1396.66  101.89
   0  12   0 1429.86   69.29
   0  12   0 1453.55   69.19
   1 -12   0  303.37   38.70
   1 -12   0  321.97   20.60
  -1 -12   0  306.27   18.00
   1 -12   0  316.37   23.20
  -1 -12   0  342.17   35.70
  -1 -12   0  341.57   23.90
   1  12   0  337.97   34.70
   1  12   0  327.77   23.20
  -1  12   0  378.26   24.20
  -1  12   0  345.57   23.80
   1  12   0  320.77   23.30
  -2 -12   0   57.89   11.90
   2 -12   0   32.60   20.40
   2 -12   0   49.10    9.70
   2 -12   0   50.19   10.70
  -2 -12   0   39.50   16.30
  -2  12   0   52.29   11.70
   2  12   0   71.29   12.20
  -2  12   0   65.19   11.20
   2  12   0   39.30   10.70
   2  12   0   53.59   16.90
   3 -12   0   -0.60    8.30
  -3 -12   0   -9.40   12.80
  -3 -12   0   -7.50    8.90
   3 -12   0  -18.20   17.70
   3 -12   0    7.50    8.90
  -3  12   0  -12.10    9.20
   3  12   0   -3.80    9.20
  -3  12   0    2.90    5.50
   3  12   0    6.10   16.10
   3  12   0   10.70   10.10
  -4 -12   0   47.50   11.40
   4 -12   0   36.50   10.30
   4 -12   0   29.80   10.20
  -4 -12   0   49.99   15.60
   4  12   0   14.10   10.30
  -4  12   0   38.10   11.30
   4  12   0   12.70   16.60
   4  12   0   34.50   11.60
   5 -12   0  128.99   16.10
  -5 -12   0  111.49   19.70
   5 -12   0  120.09   14.80
  -5 -12   0  103.39   14.70
   5  12   0  154.58   17.60
   5  12   0  119.89   22.30
   5  12   0   86.69   14.40
   5  12   0  110.39   14.50
  -5  12   0  131.79   15.00
   6 -12   0    8.00   11.60
  -6 -12   0   -4.30   14.50
   6 -12   0    5.30   10.40
  -6 -12   0    4.40    9.80
   6  12   0   -6.20   15.60
   6  12   0  -18.70   10.10
  -6  12   0   -0.40   10.70
   6  12   0    1.90   10.70
   6  12   0  -11.00   13.60
   7 -12   0  157.38   17.30
  -7 -12   0  167.28   23.30
   7 -12   0  162.78   20.20
  -7 -12   0  158.18   16.00
   7  12   0  173.28   21.70
   7  12   0  147.79   16.90
  -7  12   0  180.88   17.50
   7  12   0  133.99   16.80
   7  12   0  136.99   23.50
  -8 -12   0   71.19   19.10
  -8 -12   0   53.79   11.60
   8 -12   0   59.79   13.60
   8 -12   0   77.79   17.30
   8  12   0   64.09   13.20
   8  12   0   44.20   18.20
  -8  12   0   88.29   14.20
   8  12   0   52.29   19.20
   9 -12   0   31.40   16.50
   9 -12   0   29.80   12.70
   9  12   0   18.10   19.20
   9  12   0    6.70   11.60
   9  12   0  -25.50   16.20
  10 -12   0   54.89   19.50
  10 -12   0   83.99   15.20
  10  12   0   37.50   20.90
  10  12   0   57.39   12.80
  10  12   0   25.40   21.40
  11 -12   0   30.20   13.20
  11 -12   0    1.90   18.20
  11  12   0   -2.80   10.70
  11  12   0  -36.30   20.90
   0 -13   0   -1.90    9.40
   0 -13   0   51.49   26.10
   0 -13   0    5.70    6.30
   0  13   0    6.20    9.80
   0  13   0    8.90   10.30
  -1 -13   0   36.30   18.00
  -1 -13   0   21.70   10.70
   1 -13   0   18.50    7.90
  -1 -13   0   20.80    5.80
   1 -13   0   21.80   10.60
   1 -13   0   35.10   21.00
  -1  13   0   27.10   10.30
  -1  13   0   18.70   10.70
   1  13   0   12.80   10.40
   1  13   0   48.90   18.00
   1  13   0   29.60   11.10
  -2 -13   0   15.40   10.50
  -2 -13   0   19.40   15.50
   2 -13   0    3.10    9.70
   2 -13   0   18.50    8.40
   2  13   0   26.40   10.90
  -2  13   0   18.50   11.00
   2  13   0    2.10    9.90
   2  13   0   38.50   17.00
   3 -13   0   20.00    9.10
  -3 -13   0   17.80   15.10
  -3 -13   0   29.60   11.00
   3 -13   0   12.90   10.00
   3  13   0    0.90   10.50
   3  13   0   -5.80   16.50
  -3  13   0   22.00   11.30
   3  13   0   15.80   10.80
   4 -13   0   10.00    9.90
   4 -13   0    1.10    9.80
  -4 -13   0    4.20   14.50
  -4 -13   0   -2.20   10.30
   4  13   0    9.90   10.70
   4  13   0  -10.20   16.80
   4  13   0   -7.20   11.20
  -4  13   0    4.50   10.60
  -5 -13   0   56.59   17.80
   5 -13   0   63.19   12.70
   5 -13   0   52.69   13.00
  -5 -13   0   38.20   12.30
   5  13   0   48.40   12.90
  -5  13   0   67.69   13.60
   5  13   0   23.20   19.50
   5  13   0   50.59   15.10
   5  13   0   19.40   12.70
  -6 -13   0  236.28   30.00
   6 -13   0  237.48   20.80
   6 -13   0  237.68   22.30
  -6 -13   0  209.78   19.90
   6  13   0  222.98   30.40
  -6  13   0  254.87   20.90
   6  13   0  243.78   20.70
   6  13   0  227.38   23.40
   6  13   0  195.48   20.40
   7 -13   0   75.39   14.60
   7 -13   0   84.09   16.50
  -7 -13   0   65.59   13.50
  -7 -13   0   58.59   19.10
   7  13   0   48.60   13.70
   7  13   0   70.29   21.40
  -7  13   0   88.99   14.90
   7  13   0   46.90   14.00
   7  13   0   63.79   18.90
   8 -13   0   48.50   13.40
  -8 -13   0   39.60   18.10
   8 -13   0   19.50   15.20
   8  13   0   59.79   20.30
  -8  13   0   48.90   14.00
   8  13   0   15.10   19.30
   8  13   0   26.60   13.90
   9 -13   0   -1.40   16.60
   9 -13   0    0.30   12.40
   9  13   0  -23.50   17.40
   9  13   0    3.30   12.70
   9  13   0  -32.90   18.60
  10 -13   0   59.39   20.30
  10 -13   0   69.99   15.30
  10  13   0   24.10   20.60
  10  13   0   36.70   13.40
  10  13   0   16.40   21.70
   0 -14   0   11.30    6.90
   0 -14   0   26.20   11.30
   0  14   0   32.60   12.00
   0  14   0   14.90   10.80
  -1 -14   0    6.60    5.80
  -1 -14   0   -5.40   10.20
   1 -14   0  -12.30    7.10
   1 -14   0    2.60   10.00
  -1 -14   0   -6.70   17.80
   1  14   0   19.30   17.80
   1  14   0    0.70   10.40
   1  14   0    8.40   11.30
  -1  14   0    6.40   11.20
   2 -14   0   23.60   11.10
  -2 -14   0   13.50   17.10
   2 -14   0   11.20    8.90
  -2 -14   0   16.60   11.70
   2  14   0   19.00   16.30
   2  14   0   12.50   11.70
   2  14   0   16.70   11.20
  -2  14   0   15.60   11.50
  -3 -14   0   48.90   12.90
   3 -14   0   49.99   12.80
  -3 -14   0   44.70   18.30
   3 -14   0   63.29   11.40
   3  14   0   43.30   12.70
   3  14   0   48.00   13.40
  -3  14   0   74.39   13.90
   3  14   0   59.99   20.70
  -4 -14   0   16.80   16.40
   4 -14   0    0.00   10.90
  -4 -14   0   18.60   11.70
   4 -14   0    9.00   10.40
   4  14   0    4.40   11.50
  -4  14   0   -2.50   11.70
   4  14   0   18.80   12.90
   4  14   0   18.20   19.30
  -5 -14   0  131.59   16.90
   5 -14   0  108.29   16.50
   5 -14   0  157.18   17.70
  -5 -14   0  146.59   23.70
   5  14   0  147.39   17.80
   5  14   0  189.68   20.80
  -5  14   0  151.68   17.90
   5  14   0  144.89   17.50
   5  14   0  146.39   27.80
  -6 -14   0   46.70   13.50
   6 -14   0   88.69   15.50
  -6 -14   0   65.59   19.50
   6 -14   0   85.69   14.90
   6  14   0   34.50   13.40
   6  14   0   65.49   22.00
   6  14   0   39.30   14.30
   6  14   0   65.29   16.90
  -6  14   0   75.89   14.80
   7 -14   0   99.29   16.10
  -7 -14   0   58.69   14.00
   7 -14   0   90.89   17.30
  -7  14   0   74.09   15.30
   7  14   0   77.19   23.20
   7  14   0  106.79   21.20
   7  14   0   55.09   15.70
   8 -14   0  105.19   16.80
   8 -14   0   62.69   17.70
   8  14   0   82.49   23.40
  -8  14   0  105.09   17.20
   8  14   0   86.89   16.80
   8  14   0  129.39   22.90
   9 -14   0   45.30   14.60
   9 -14   0   54.59   17.60
   9  14   0   32.50   22.30
   9  14   0    5.60   20.80
   9  14   0   23.90   14.10
  10 -14   0  -10.40   12.70
  10 -14   0   27.20   18.70
  10  14   0   13.60   22.60
  10  14   0    8.20   13.30
   0 -15   0   -0.70   11.20
   0 -15   0   -2.60    6.60
   0  15   0   14.40   12.10
  -1 -15   0   -4.10    5.70
  -1 -15   0    2.10   11.80
   1 -15   0    4.10   10.70
   1 -15   0   -0.70    7.70
  -1  15   0    5.10   11.90
   1  15   0   26.00   19.20
   1  15   0    9.80   12.20
   2 -15   0  458.65   29.40
   2 -15   0  395.56   26.20
  -2 -15   0  372.36   29.50
  -2  15   0  372.76   28.70
   2  15   0  368.46   29.00
   2  15   0  413.76   30.10
   2  15   0  480.95   43.60
   3 -15   0    0.60    9.60
   3 -15   0   14.30   11.40
  -3 -15   0   10.20   12.50
   3  15   0   36.10   19.30
   3  15   0   -2.30   12.20
  -3  15   0   13.50   12.30
   3  15   0   18.00   13.20
   4 -15   0   35.80   12.80
  -4 -15   0   19.10   12.40
   4 -15   0   44.50   11.70
  -4  15   0   26.20   13.60
   4  15   0   42.70   13.90
   4  15   0   20.40   13.20
   4  15   0   48.20   21.20
   5 -15   0    9.80   12.20
   5 -15   0   23.50   12.10
  -5 -15   0   -7.40   12.20
   5  15   0   30.80   21.10
   5  15   0    6.80   12.00
   5  15   0   26.10   14.30
  -5  15   0   13.30   13.30
   5  15   0   27.00   15.10
  -6 -15   0  215.48   21.80
   6 -15   0  256.37   24.00
   6 -15   0  275.97   23.80
  -6  15   0  266.67   23.50
   6  15   0  250.07   22.30
   6  15   0  232.88   23.20
   6  15   0  222.58   34.00
   6  15   0  296.17   26.30
  -7 -15   0   -7.60   12.10
   7 -15   0   -2.10   12.40
   7 -15   0   -1.80   13.60
  -7  15   0    6.10   13.10
   7  15   0   -1.00   21.00
   7  15   0  -17.60   17.20
   7  15   0  -28.00   13.00
   8 -15   0   29.90   15.90
   8 -15   0   59.39   15.60
   8  15   0   51.09   20.30
   8  15   0    9.10   14.40
   8  15   0    5.30   21.40
   9 -15   0   26.90   14.70
   9 -15   0   22.60   17.60
   9  15   0   -1.70   22.10
   9  15   0   -1.90   14.70
   9  15   0  -25.70   19.90
   0 -16   0   17.80   12.80
   0 -16   0   12.60    7.30
   0  16   0   31.30   13.50
  -1 -16   0  606.34   36.90
  -1 -16   0  546.95   29.00
   1 -16   0  550.54   35.60
   1 -16   0  538.95   31.30
   1  16   0  563.44   36.70
  -1  16   0  589.24   36.40
   2 -16   0  536.75   34.60
   2 -16   0  467.55   30.50
  -2 -16   0  568.24   35.20
   2  16   0  475.65   34.50
  -2  16   0  550.54   34.80
   2  16   0  541.75   51.39
  -3 -16   0   42.80   14.60
   3 -16   0   72.39   15.00
   3 -16   0   55.29   12.50
   3  16   0   69.79   22.30
   3  16   0   70.89   16.40
  -3  16   0   94.59   16.90
   4 -16   0  474.25   33.50
  -4 -16   0  505.75   34.20
   4 -16   0  455.95   32.40
   4  16   0  475.25   33.20
   4  16   0  541.45   50.59
   4  16   0  529.25   35.30
   4  16   0  530.65   35.10
  -4  16   0  455.55   32.90
   5 -16   0   12.70   12.60
  -5 -16   0   11.20   13.00
   5 -16   0    5.70   11.70
   5  16   0   11.60   13.00
   5  16   0    3.60   15.00
   5  16   0   45.60   22.10
   5  16   0   13.20   13.80
  -5  16   0   12.10   14.10
   6 -16   0  189.58   21.80
   6 -16   0  187.18   21.10
  -6 -16   0  176.78   20.50
   6  16   0  209.48   22.50
  -6  16   0  199.68   21.60
   6  16   0  237.18   24.90
   6  16   0  176.08   31.60
   7 -16   0   51.79   16.30
   7 -16   0   43.50   15.20
  -7  16   0   30.40   14.70
   7  16   0   56.79   19.90
   7  16   0   13.40   22.90
   7  16   0   28.50   16.30
   8 -16   0  -17.20   14.90
   8 -16   0  -24.20   13.10
   8  16   0  -37.00   13.50
   8  16   0   -6.40   22.40
   8  16   0  -12.80   18.70
   0 -17   0  -11.50   12.10
   0 -17   0    5.40    7.20
   0  17   0    6.60   13.60
   1 -17   0  183.68   16.10
  -1 -17   0  210.38   21.00
   1 -17   0  174.68   20.70
   1  17   0  182.58   21.00
  -1  17   0  179.18   20.70
   2 -17   0   -0.20    9.00
   2 -17   0   19.90   12.90
  -2 -17   0   12.30   13.50
   2  17   0    9.20   23.70
  -2  17   0   -5.90   13.40
   2  17   0    0.90   13.70
  -3 -17   0    3.90   13.10
   3 -17   0    3.80   10.30
   3 -17   0   12.70   13.10
  -3  17   0   19.10   13.90
   3  17   0   21.70   14.70
   3  17   0   43.80   21.70
   4 -17   0   48.10   14.90
   4 -17   0   37.30   13.20
  -4 -17   0   49.40   15.10
   4  17   0   32.70   15.80
   4  17   0   52.19   15.90
   4  17   0   68.39   23.20
  -4  17   0   86.19   17.10
   5 -17   0    7.20   13.40
  -5 -17   0    0.20   13.30
   5 -17   0   -5.90   12.10
   5  17   0    1.10   14.20
   5  17   0   32.10   21.60
  -5  17   0  -16.20   13.30
   5  17   0    9.40   15.90
   6 -17   0   33.10   14.70
  -6 -17   0   32.70   15.00
   6 -17   0    5.30   13.40
   6  17   0    8.90   18.40
  -6  17   0   15.90   14.80
   6  17   0   38.60   16.40
   6  17   0   52.49   23.70
   7 -17   0   55.39   16.40
   7 -17   0   26.30   15.60
  -7  17   0   62.29   17.00
   7  17   0   52.59   21.30
   7  17   0   54.69   17.80
   7  17   0   45.10   24.80
   0 -18   0   48.60    9.40
   0 -18   0   59.69   15.90
   0  18   0   70.09   16.70
   1 -18   0    8.60    8.70
   1 -18   0   15.90   14.10
  -1 -18   0   -1.40   13.20
   1  18   0    8.70   14.40
  -1  18   0   -0.10   14.30
   2 -18   0   -2.00    9.10
  -2 -18   0    8.20   13.40
   2 -18   0   20.40   14.20
   2  18   0    7.00   15.20
  -2  18   0    5.70   14.60
   3 -18   0   60.39   15.70
   3 -18   0   31.30   11.70
  -3 -18   0   48.50   15.70
  -3  18   0   21.70   15.50
   3  18   0   36.60   15.60
   3  18   0   67.09   25.40
   3  18   0   52.69   16.70
   4 -18   0   10.10   12.30
   4 -18   0    6.00   14.30
  -4 -18   0   45.70   15.80
   4  18   0   38.50   16.40
   4  18   0   35.10   21.80
   4  18   0    6.90   15.20
  -4  18   0   -4.90   14.50
   5 -18   0   35.10   15.30
   5 -18   0   28.80   14.10
  -5 -18   0   44.50   15.50
   5  18   0   33.50   17.40
   5  18   0   63.29   23.80
   5  18   0   39.90   17.20
  -5  18   0   33.60   16.10
   6 -18   0    5.00   14.20
   6 -18   0  -18.00   13.40
  -6  18   0   20.50   15.50
   6  18   0   25.20   16.40
   6  18   0  -21.90   17.20
   6  18   0   33.70   22.90
   7 -18   0   78.79   17.80
   7 -18   0   69.49   18.40
   7  18   0  112.29   27.60
   7  18   0   69.49   21.60
   7  18   0   97.19   19.90
   0 -19   0   -3.40   13.50
   0  19   0   16.90   15.90
  -1 -19   0   18.60   15.40
   1 -19   0   33.60    9.80
   1 -19   0   42.70   15.70
  -1  19   0   33.40   15.90
   1  19   0   35.30   13.40
   1  19   0   78.89   18.60
  -2 -19   0  181.18   21.80
   2 -19   0  181.38   21.50
   2 -19   0  137.89   15.40
   2  19   0  122.39   20.40
   2  19   0  143.89   18.40
  -2  19   0  102.99   19.30
   3 -19   0   40.00   16.10
  -3 -19   0   44.60   16.50
   3 -19   0   19.90   11.20
   3  19   0   18.00   16.10
   3  19   0   51.99   24.60
   3  19   0    4.50   14.60
  -3  19   0   19.60   15.60
   4 -19   0    8.80   12.30
  -4 -19   0   15.40   15.00
   4 -19   0   23.40   15.80
   4  19   0    8.90   15.70
  -4  19   0   26.30   16.30
   4  19   0   20.40   16.30
   4  19   0   39.90   24.90
   5 -19   0    8.20   14.70
  -5 -19   0   17.90   15.10
   5 -19   0    2.70   12.90
   5  19   0   -7.20   16.70
   5  19   0   31.90   23.30
  -5  19   0   15.20   16.40
   5  19   0  -18.00   15.40
   0 -20   0  660.43   42.30
   0  20   0  606.84   43.10
   0  20   0  633.14   38.10
  -1 -20   0  130.59   20.80
   1 -20   0   98.49   18.80
   1  20   0  112.39   16.40
  -1  20   0  115.39   20.50
   1  20   0  108.49   21.00
  -2 -20   0  137.49   20.80
   2 -20   0  104.69   19.80
   2  20   0  140.29   18.40
  -2  20   0  130.99   21.40
   2  20   0  130.49   20.70
  -3 -20   0   21.10   15.20
   3 -20   0   33.80   12.60
   3 -20   0   25.20   16.00
   3  20   0   48.50   16.60
   3  20   0   22.60   17.10
  -3  20   0   23.70   17.30
  -4 -20   0   77.69   18.80
   4 -20   0   35.10   13.80
   4 -20   0   38.00   16.30
   4  20   0   51.19   26.40
   4  20   0   47.80   18.20
  -4  20   0   66.19   19.00
   4  20   0   32.40   18.00
   0 -21   0   25.30   16.70
   0  21   0  -14.80   15.70
   1 -21   0   83.39   19.50
  -1 -21   0  114.19   19.10
  -1  21   0  105.09   20.90
   1  21   0   95.69   20.10
  13   0  -1   -6.00   12.80
  13   0  -1   -0.50   17.20
  13   0  -1    2.70   19.60
  12   0  -1    0.00   11.90
  12   0  -1  -12.80   17.30
  12   0  -1  -14.00   15.40
  11   0  -1    1.40   16.00
  11   0  -1    9.40   11.00
  11   0  -1  -15.60   13.60
  10   0  -1    3.40   14.70
  10   0  -1   10.10   10.40
  10   0  -1   -7.70   12.30
   9   0  -1   -8.60   12.50
   9   0  -1   -1.80   11.00
   9   0  -1   -0.10    8.60
   8   0  -1   -4.10    9.10
   8   0  -1   12.50   12.20
   8   0  -1   16.00    8.10
   7   0  -1    0.70    6.80
   7   0  -1    1.30    8.10
   6   0  -1   -0.10    5.60
   5   0  -1   -7.10    5.20
   4   0  -1    5.20    6.00
   3   0  -1   -1.50    5.30
  -2   0   1    0.60    4.60
   2   0  -1    1.60    4.00
   1   0  -1   -0.20    2.20
  -1   0   1   -0.90    1.80
  -1   0   1   -0.70    2.50
   1   0  -1   -3.50    3.50
   1   0  -1   -0.90    1.60
   0   0   1   -2.50    1.30
   0   0  -1   -2.00    1.20
   0   0   1    0.80    1.60
   0   0  -1   -0.50    1.80
   1   0   1   -2.80    2.00
  -1   0  -1   -1.60    2.70
  -1   0  -1    0.10    2.20
   1   0   1   -5.40    2.70
   2   0   1    5.20    4.20
  -2   0  -1   -0.10    3.10
  -2   0  -1   -8.40    3.90
   2   0   1   -0.10    3.20
   3   0   1   -1.30    3.70
  -3   0  -1    7.30    5.50
   3   0   1    4.00    5.20
  -3   0  -1   -2.70    3.60
   4   0   1    2.10    3.90
   4   0   1   10.60    5.60
  -4   0  -1    1.70    3.60
  -4   0  -1    4.30    5.20
  -5   0  -1    1.90    5.90
  -5   0  -1    1.90    3.50
   5   0   1    0.60    4.00
   5   0   1    1.30    6.20
   6   0   1    1.20    3.80
   6   0   1    4.10    6.90
   7   0   1   -1.60    7.60
   8   0   1    8.40    8.30
   9   0   1    0.80    9.60
  10   0   1    4.70   10.50
  10   0   1   19.80   15.30
  11   0   1   -2.20   11.30
  11   0   1  -17.10   15.50
  12   0   1    1.30   17.70
  12   0   1    9.80   12.60
  13   0   1  -11.10   18.90
  13   0   1   14.20   13.40
  13   0   1   -3.00   18.10
  13  -1  -1  -15.10   16.50
  13  -1  -1  -16.60   11.80
  13  -1  -1   17.80   20.70
  13   1  -1    9.80   16.90
  13   1  -1  -11.40   20.20
  13   1  -1    4.70   14.00
  12  -1  -1  110.89   25.40
  12  -1  -1   88.69   20.50
  12  -1  -1  137.59   16.80
  12   1  -1  135.69   20.50
  12   1  -1   96.69   16.20
  12   1  -1  119.69   24.60
  11  -1  -1   96.79   22.50
  11  -1  -1  110.19   19.00
  11  -1  -1  112.09   14.70
  11   1  -1   87.29   21.40
  11   1  -1   90.69   17.90
  11   1  -1   81.99   15.00
  10  -1  -1  236.18   19.70
  10  -1  -1  268.17   24.50
  10  -1  -1  247.28   31.80
  10   1  -1  255.77   23.40
  10   1  -1  228.68   30.80
  10   1  -1  249.38   22.40
   9  -1  -1   21.30    9.30
   9  -1  -1   12.70   11.80
   9   1  -1   14.70   11.10
   9   1  -1    7.00   13.10
   9   1  -1   14.00    9.90
   8  -1  -1  120.79   15.50
   8  -1  -1  146.59   13.40
   8   1  -1  160.28   14.60
   8   1  -1  116.59   14.70
   8   1  -1  138.79   19.60
   7  -1  -1   11.30    6.60
   7   1  -1   11.30   10.40
   7   1  -1   14.00    8.70
   7   1  -1   16.60    7.50
   6  -1  -1   22.60    6.70
   6   1  -1   16.50    7.40
   6   1  -1   20.40   10.00
   6   1  -1   22.30    8.10
   5  -1  -1  738.73   36.10
   5   1  -1  788.82   38.70
   5   1  -1  766.72   53.79
   4  -1  -1  653.43   30.70
   4   1  -1  649.93   32.50
   4   1  -1  641.14   45.70
   3  -1  -1  328.37   19.20
   3   1  -1  338.97   18.40
   3   1  -1  334.77   25.70
   2  -1  -1  533.05   25.90
   2  -1  -1  514.85   23.10
  -2  -1   1  561.14   36.20
   2  -1  -1  525.25   23.20
  -2  -1   1  522.55   25.40
  -2  -1   1  485.55   23.10
  -2   1   1  509.25   23.30
   2   1  -1  521.65   25.10
   2   1  -1  470.35   23.00
  -2   1   1  532.85   23.30
   2   1  -1  549.74   35.90
   1  -1  -1  159.68    9.30
   1  -1  -1  164.38    8.20
  -1  -1   1  172.48    8.70
  -1  -1   1  138.49    8.10
  -1  -1   1  187.78   13.30
   1  -1  -1  161.08    8.20
   1   1  -1  182.28   13.00
   1   1  -1  170.68    8.50
  -1   1   1  157.78    8.30
  -1   1   1  161.58    8.20
   1   1  -1  150.68    8.10
   0  -1  -1    4.60    1.90
   0  -1   1    0.90    1.70
   0  -1  -1    3.00    1.70
   0  -1   1    3.00    1.90
   0   1  -1    1.40    1.90
   0   1  -1    0.00    2.70
   0   1   1   -1.00    2.00
   0   1   1    0.50    1.00
  -1  -1  -1   89.39    6.00
   1  -1   1   66.19    8.50
   1  -1   1   94.69    6.00
   1   1   1   89.39    6.60
  -1   1  -1   93.19    5.90
   1   1   1   85.49    5.80
  -1   1  -1  103.19    9.60
   1   1   1   83.39    6.00
  -2  -1  -1  304.67   14.70
  -2  -1  -1  287.77   15.70
   2  -1   1  308.77   15.60
   2  -1   1  301.07   14.80
  -2   1  -1  302.87   14.90
   2   1   1  270.17   15.80
   2   1   1  312.07   14.90
  -2   1  -1  309.47   15.70
   3  -1   1  101.59    7.90
   3  -1   1   81.69    6.30
  -3  -1  -1   73.99    6.90
  -3  -1  -1   81.89    7.80
   3   1   1   86.59    7.30
  -3   1  -1   76.59    6.20
   3   1   1   82.29    8.00
  -3   1  -1   89.59    7.90
  -4  -1  -1  170.28    9.40
   4  -1   1  165.28   12.00
  -4  -1  -1  117.09   11.40
   4  -1   1  156.48    9.90
   4   1   1  152.78    9.60
  -4   1  -1  171.18   11.70
   4   1   1  166.18   12.70
  -4   1  -1  172.48    9.90
  -5  -1  -1  137.69    8.30
   5  -1   1  108.29   10.20
   5  -1   1  116.79    8.70
  -5  -1  -1  142.99   12.20
   5   1   1  109.59    8.70
   5   1   1  129.69    8.60
   5   1   1  135.29   11.40
  -5   1  -1  122.09    8.40
   6  -1   1  102.09   10.50
   6  -1   1   81.59    6.80
  -6   1  -1   91.49    9.90
   6   1   1   96.69    7.70
   6   1   1   97.39    7.90
   6   1   1   88.89   10.50
   7  -1   1  240.68   18.10
   7   1   1  260.27   24.80
   7   1   1  260.17   18.90
   8  -1   1  198.28   16.30
   8   1   1  189.58   24.00
   8   1   1  235.38   18.90
   9  -1   1  387.96   26.30
   9   1   1  449.56   37.40
   9   1   1  426.56   28.00
  10  -1   1   45.30   11.90
  10   1   1   55.99   13.50
  10   1   1   41.70   16.70
  11  -1   1  128.29   15.90
  11  -1   1  119.69   24.00
  11   1   1  138.09   17.40
  11   1   1  115.49   22.50
  12  -1   1   95.89   15.20
  12  -1   1   81.89   22.70
  12   1   1   91.19   16.40
  12   1   1   76.19   21.50
  13  -1   1    0.20   18.10
  13  -1   1    3.50   20.00
  13  -1   1    0.10   12.90
  13   1   1   21.60   14.50
  13   1   1   19.30   18.20
  13   1   1   12.00   20.50
  13  -2  -1   15.90   12.70
  13  -2  -1  -33.00   16.60
  13  -2  -1    0.80   20.10
  13   2  -1    3.00   14.00
  13   2  -1   12.90   17.10
  13   2  -1   -4.00   19.90
  12  -2  -1  133.39   22.40
  12  -2  -1  133.59   16.80
  12  -2  -1  153.88   27.90
  12   2  -1  161.08   21.60
  12   2  -1  133.19   26.50
  12   2  -1  161.88   19.60
  11  -2  -1   92.29   19.20
  11  -2  -1  106.69   14.50
  11   2  -1  121.29   23.30
  11   2  -1  103.29   16.80
  11   2  -1  107.69   18.00
  10  -2  -1  120.59   13.90
  10  -2  -1   95.79   17.70
  10   2  -1  102.79   17.00
  10   2  -1  119.49   15.70
  10   2  -1  116.39   21.70
   9  -2  -1   11.70   12.30
   9  -2  -1   16.50    8.80
   9   2  -1   14.10   13.40
   9   2  -1   24.80   11.00
   9   2  -1   12.30   11.20
   8  -2  -1  393.16   23.80
   8  -2  -1  426.86   28.50
   8   2  -1  428.46   27.10
   8   2  -1  396.66   25.80
   8   2  -1  419.66   35.70
   7  -2  -1    8.60    6.50
   7   2  -1    7.20    8.00
   7   2  -1   13.30   10.60
   7   2  -1   -1.00    8.00
   6  -2  -1  285.57   16.90
   6   2  -1  279.87   25.60
   6   2  -1  267.17   19.00
   6   2  -1  285.57   19.00
   5  -2  -1  191.68   13.10
   5  -2  -1  211.78   10.80
   5   2  -1  183.38   20.20
   5   2  -1  230.08   15.10
   4  -2  -1  565.24   24.90
   4  -2  -1  526.15   25.90
   4   2  -1  551.74   27.80
  -4   2   1  542.95   24.80
   4   2  -1  512.05   39.10
  -4   2   1  557.24   25.00
   3  -2  -1 1095.59   45.50
   3  -2  -1 1012.70   45.80
  -3  -2   1 1059.19   68.89
   3  -2  -1 1063.59   45.90
   3  -2  -1  925.51   49.30
  -3   2   1 1057.89   45.40
   3   2  -1 1011.80   68.49
   3   2  -1 1068.39   48.20
   3   2  -1 1066.79   45.50
   3   2  -1 1010.90   45.10
  -3   2   1  873.91   45.50
  -2  -2   1   -2.40    6.90
   2  -2  -1    0.70    3.20
  -2  -2   1   -4.30    4.10
   2  -2  -1   -0.10    5.40
   2  -2  -1   -1.90    3.40
  -2  -2   1   -5.80    3.10
   2   2  -1   -1.00    3.10
   2   2  -1    2.60    5.70
  -2   2   1   -0.80    3.40
   2   2  -1    1.10    3.50
  -2   2   1   -1.60    3.70
   1  -2  -1  486.75   22.00
  -1  -2   1  457.65   33.00
   1  -2  -1  493.85   23.50
   1  -2  -1  481.95   22.00
  -1  -2   1  463.05   21.90
  -1   2   1  480.55   22.00
   1   2  -1  458.95   32.90
   1   2  -1  448.76   21.90
  -1   2   1  495.05   22.00
  -1   2   1  505.55   23.40
   0  -2  -1  235.48   11.90
   0  -2  -1  239.98   11.50
   0  -2   1  234.38   12.00
   0  -2  -1  237.28   12.20
   0  -2  -1  242.38   12.00
   0   2  -1  237.48   12.10
   0   2  -1  228.98   18.10
   0   2   1  231.48   11.80
   0   2   1  245.68   12.30
   0   2   1  242.88   11.70
   0   2   1  236.68   12.00
   1  -2   1   88.79   10.60
  -1  -2  -1   83.69    6.20
  -1  -2  -1   86.29    6.70
  -1  -2  -1   82.89    6.70
   1  -2   1   82.89    6.60
   1   2   1   82.59    6.60
  -1   2  -1  102.79   10.50
   1   2   1   79.79    7.00
   1   2   1   93.39    6.80
  -2  -2  -1 1847.92   82.39
   2  -2   1 1828.12   82.49
  -2  -2  -1 1886.21   82.39
   2   2   1 1910.91   82.49
  -2   2  -1 1899.01   82.59
   2   2   1 1856.41   83.59
  -2   2  -1 1881.91   83.09
   2   2   1 1934.41   82.49
   3  -2   1   95.39    8.00
  -3  -2  -1  128.09    9.50
   3  -2   1  107.19    8.00
  -3  -2  -1   90.49    7.70
   3   2   1   90.59    8.60
  -3   2  -1  101.49    7.50
   3   2   1  107.99    7.50
   3   2   1   89.09    7.60
  -3   2  -1  106.19    8.40
   4  -2   1  106.29    8.60
  -4  -2  -1  114.69    8.00
   4  -2   1  117.69   10.40
   4   2   1  113.39   13.20
   4   2   1  131.29   10.90
  -4   2  -1  122.19    8.60
   4   2   1  118.59    9.10
   4   2   1  126.89    8.30
  -4   2  -1  112.99   10.20
   5  -2   1  215.48   13.60
  -5  -2  -1  181.68   10.50
   5  -2   1  191.28   11.20
   5   2   1  191.38   11.30
   5   2   1  197.78   10.90
  -5   2  -1  165.68   10.90
   5   2   1  174.18   14.70
   5   2   1  177.18   18.10
   6  -2   1  212.78   12.30
   6  -2   1  216.28   15.00
  -6   2  -1  209.38   15.40
   6   2   1  221.48   11.80
   6   2   1  212.18   20.50
   6   2   1  180.98   16.60
   6   2   1  191.98   11.90
   7  -2   1  172.28   13.50
   7  -2   1  143.89   10.40
   7   2   1  150.08   14.30
   7   2   1  143.89   19.00
   7   2   1  153.58   10.00
  -7   2  -1  130.49    9.90
   8  -2   1   37.90    5.70
   8  -2   1   42.10    9.20
   8   2   1   32.20   12.50
   8   2   1   51.89   11.50
   9  -2   1   10.50    8.80
   9   2   1   11.50   12.70
   9   2   1   18.50   11.20
  10  -2   1  123.29   14.70
  10   2   1  123.29   21.00
  10   2   1  124.29   17.30
  11  -2   1   22.60   11.20
  11   2   1   44.30   15.00
  11   2   1    0.70   15.60
  12  -2   1   -7.10   11.50
  12   2   1   38.40   15.20
  12   2   1    4.20   17.60
  13  -2   1    7.90   20.60
  13  -2   1   17.10   13.10
  13  -2   1    7.30   19.10
  13   2   1   -0.60   19.30
  13   2   1    6.30   17.50
  13   2   1   35.40   15.30
  13  -3  -1    3.80   18.90
  13  -3  -1    8.50   12.20
  13  -3  -1    4.40   21.20
  13   3  -1  -11.00   16.60
  13   3  -1  -20.90   19.20
  13   3  -1   19.60   15.30
  12  -3  -1   -0.60   17.30
  12  -3  -1   27.00   12.00
  12   3  -1    2.00   18.90
  12   3  -1   22.90   14.80
  12   3  -1   25.00   15.90
  11  -3  -1  100.29   20.00
  11  -3  -1  120.39   14.40
  11   3  -1  123.99   18.10
  11   3  -1  102.09   17.70
  11   3  -1  108.59   23.10
  10  -3  -1   48.70   10.90
  10  -3  -1   35.00   15.80
  10   3  -1   36.80   13.60
  10   3  -1   42.40   13.80
  10   3  -1   49.80   17.50
   9  -3  -1    1.00   12.80
   9  -3  -1    6.90    8.80
   9   3  -1   19.20   14.10
   9   3  -1   15.00   11.70
   9   3  -1   25.70   11.30
   8  -3  -1  478.75   26.20
   8  -3  -1  403.86   30.80
   8   3  -1  485.75   39.60
   8   3  -1  494.55   29.00
   8   3  -1  486.65   29.10
   7  -3  -1  336.17   16.00
   7  -3  -1  298.77   18.90
   7   3  -1  289.77   28.70
   7   3  -1  306.37   22.20
   7   3  -1  342.17   21.70
   6  -3  -1  949.90   44.20
   6  -3  -1  968.20   42.70
   6   3  -1  938.11   65.99
   6   3  -1  944.01   46.90
   6   3  -1  920.21   46.60
   5  -3  -1  226.58   12.60
   5  -3  -1  206.78   13.60
  -5   3   1  230.58   12.20
  -5   3   1  218.88   12.50
   5   3  -1  239.48   15.50
   5   3  -1  209.68   11.70
   5   3  -1  220.68   21.40
  -4  -3   1   54.99    5.00
   4  -3  -1   53.79    5.70
   4  -3  -1   48.70    5.60
  -4  -3   1   47.80   10.30
   4   3  -1   38.80    9.20
  -4   3   1   50.79    5.50
   4   3  -1   49.00    6.70
   4   3  -1   40.30    5.10
  -4   3   1   45.90    5.50
   4   3  -1   46.20    5.40
  -3  -3   1   23.50    5.00
  -3  -3   1   33.00    9.70
   3  -3  -1   26.10    7.70
   3  -3  -1   31.70    5.90
   3  -3  -1   32.00    5.00
  -3   3   1   26.50    5.60
   3   3  -1   28.10    4.60
   3   3  -1   20.90    5.40
   3   3  -1   24.40    7.40
   3   3  -1   31.30    4.90
  -3   3   1   27.50    5.00
  -2  -3   1    8.50    3.60
  -2  -3   1   11.50    8.20
   2  -3  -1    9.70    4.50
   2  -3  -1    8.00    4.90
   2  -3  -1   11.60    6.50
  -2  -3   1    9.00    4.70
   2   3  -1    5.20    3.10
  -2   3   1    2.00    5.20
  -2   3   1   12.00    4.60
   2   3  -1    2.80    6.80
   2   3  -1    9.50    4.40
  -1  -3   1  406.06   28.30
   1  -3  -1  388.96   18.90
  -1  -3   1  386.96   18.80
   1  -3  -1  382.56   20.10
   1  -3  -1  401.16   18.90
   1   3  -1  388.86   18.90
  -1   3   1  381.86   18.90
   1   3  -1  350.56   27.40
  -1   3   1  366.66   19.80
   0  -3  -1  124.69    9.10
   0  -3   1  125.59    9.20
   0  -3  -1  141.79    8.90
   0  -3  -1  142.79    8.70
   0   3   1  134.29    8.10
   0   3   1  142.39    9.50
   0   3   1  140.79    8.50
   0   3  -1  129.39   14.70
   0   3   1  144.29    9.30
   0   3  -1  140.89    9.50
  -1  -3  -1   73.39    5.90
  -1  -3  -1   36.00    8.20
   1  -3   1   73.09    6.10
   1  -3   1   46.00    9.40
   1   3   1   69.59    5.90
  -1   3  -1   77.19   10.70
   1   3   1   52.39    5.70
   1   3   1   58.29    5.70
   2  -3   1   -4.00    7.40
  -2  -3  -1    2.60    3.70
   2  -3   1    1.50    4.30
  -2  -3  -1   -2.30    4.00
  -2   3  -1   -2.20    4.30
   2   3   1    6.40    5.50
   2   3   1    2.30    4.20
   2   3   1    1.90    4.00
   3  -3   1  162.78   11.10
  -3  -3  -1  177.98   10.80
  -3  -3  -1  187.18   11.10
   3   3   1  185.68   11.20
   3   3   1  179.78   10.90
   3   3   1  157.68   13.20
  -3   3  -1  197.78   12.00
  -3   3  -1  180.38   11.20
  -4  -3  -1  104.49    8.10
   4  -3   1  103.59    8.80
   4  -3   1  117.99    9.80
   4   3   1  101.79   12.60
   4   3   1  101.39    8.40
   4   3   1  120.09    9.30
   4   3   1  107.09   10.30
  -4   3  -1  103.99    9.00
  -4   3  -1  116.49    8.70
   5  -3   1  381.76   19.70
   5  -3   1  389.06   20.70
   5   3   1  389.46   29.20
   5   3   1  410.76   19.70
   5   3   1  393.36   19.20
  -5   3  -1  342.97   20.50
   5   3   1  380.56   22.60
   6  -3   1  446.36   23.50
   6  -3   1  420.36   21.80
   6   3   1  442.06   21.50
   6   3   1  425.86   21.30
  -6   3  -1  444.06   21.60
   6   3   1  417.56   33.10
   6   3   1  415.86   25.40
  -6   3  -1  462.35   23.90
   7  -3   1   46.20    8.40
   7  -3   1   27.20    5.80
   7   3   1   31.20    9.90
   7   3   1   28.10    5.40
   7   3   1   24.80    5.50
  -7   3  -1   29.60    8.20
  -7   3  -1   35.60    5.90
   7   3   1   22.30   10.60
   8  -3   1   67.19   10.40
   8  -3   1   89.59    8.00
   8   3   1   78.29   14.80
   8   3   1   75.79   13.20
  -8   3  -1   78.39    7.20
  -8   3  -1   64.89    7.90
   9  -3   1   11.70    8.80
   9  -3   1    6.90    5.90
   9   3   1   20.00   13.20
   9   3   1  -14.00   11.40
  10  -3   1  241.48   20.60
  10   3   1  224.18   29.20
  10   3   1  224.98   21.50
  11  -3   1   46.30   12.10
  11   3   1   21.30   17.20
  11   3   1   22.50   14.50
  12  -3   1   43.30   13.10
  12   3   1    1.20   15.50
  12   3   1    7.20   18.10
  13  -3   1  167.68   27.10
  13  -3   1  212.08   20.80
  13   3   1  200.48   25.50
  13   3   1  136.19   22.30
  13  -4  -1   94.09   15.40
  13  -4  -1  122.19   24.90
  13   4  -1  123.39   21.60
  13   4  -1   87.59   26.30
  13   4  -1  107.99   20.60
  12  -4  -1   24.00   11.60
  12  -4  -1   30.10   18.90
  12   4  -1   28.00   20.30
  12   4  -1   28.60   16.60
  12   4  -1   40.60   18.20
  11  -4  -1  277.47   28.40
  11  -4  -1  280.37   22.50
  11   4  -1  305.87   27.70
  11   4  -1  297.77   36.10
  11   4  -1  333.47   29.10
  10  -4  -1   -6.10   14.30
  10  -4  -1   -4.00    8.50
  10   4  -1  -15.70   13.90
  10   4  -1   31.00   13.90
  10   4  -1   20.20   12.50
   9  -4  -1   78.39   16.20
   9  -4  -1   59.59   10.20
   9   4  -1   63.29   14.30
   9   4  -1   80.99   13.50
   9   4  -1   66.29   17.20
   8  -4  -1   20.90   12.40
   8  -4  -1   40.60    5.90
   8  -4  -1   36.90    8.30
   8   4  -1   44.60   10.40
   8   4  -1   31.60   11.30
   8   4  -1   33.30   13.30
   7  -4  -1   91.09    9.70
   7  -4  -1   80.29    7.60
   7   4  -1   86.79   11.20
   7   4  -1   94.69   13.00
  -7   4   1   89.29    7.40
   7   4  -1   85.99   14.90
  -7   4   1   95.99    8.30
   6  -4  -1   19.10    5.70
   6  -4  -1   36.60    6.60
   6   4  -1   20.10    4.60
  -6   4   1   20.90    5.40
   6   4  -1   33.70    5.00
   6   4  -1   14.70    7.50
   6   4  -1   26.60   10.40
  -6   4   1   29.00    5.20
   5  -4  -1  296.67   16.80
  -5  -4   1  321.57   15.90
   5  -4  -1  320.57   17.30
  -5   4   1  319.47   17.00
   5   4  -1  294.67   16.40
   5   4  -1  309.17   16.40
   5   4  -1  313.57   26.60
   5   4  -1  322.87   18.30
  -4  -4   1   30.70    5.50
  -4  -4   1   30.70    9.80
   4  -4  -1   28.40    5.60
   4   4  -1   20.30    5.60
   4   4  -1   18.70    5.20
  -4   4   1   24.70    5.60
  -4   4   1   38.20    5.60
   4   4  -1   36.20    5.80
   4   4  -1   29.20    9.00
   3  -4  -1   30.20    6.50
  -3  -4   1   49.20    9.90
   3  -4  -1   27.90    7.50
   3  -4  -1   30.70    5.90
  -3  -4   1   30.80    6.00
  -3   4   1   24.00    5.80
   3   4  -1   32.40    8.70
   3   4  -1   28.10    5.60
   3   4  -1   33.10    4.30
   3   4  -1   35.00    6.30
  -3   4   1   39.40    6.20
  -2  -4   1   11.70    8.80
   2  -4  -1   21.10    6.90
   2  -4  -1   21.10    5.80
  -2  -4   1   16.40    5.90
   2  -4  -1   22.00    5.40
   2   4  -1   14.70    5.60
  -2   4   1    6.90    6.10
  -2   4   1   16.00    5.60
   2   4  -1   17.20    5.40
   2   4  -1   17.10    7.00
   1  -4  -1    4.40    5.10
   1  -4  -1    3.10    5.70
   1  -4  -1    6.00    5.30
  -1  -4   1    5.00    5.00
  -1  -4   1   11.00    8.10
  -1   4   1   12.50    5.40
  -1   4   1    4.60    5.50
   1   4  -1   10.30    5.30
   1   4  -1    4.30    6.70
   0  -4  -1   17.00    8.50
   0  -4  -1   17.30    5.30
   0  -4   1   17.90   10.70
   0  -4  -1    2.50    4.40
   0  -4   1   10.80    5.00
   0  -4  -1   11.50    5.40
   0   4   1    4.80    5.30
   0   4   1    5.80    5.40
   0   4   1   10.20    4.20
   0   4   1    7.70    4.40
   0   4  -1    2.90    9.80
   0   4  -1    7.10    5.70
  -1  -4  -1   87.89   12.20
   1  -4   1  100.79    8.10
  -1  -4  -1  110.59    8.30
   1   4   1   76.89    7.80
  -1   4  -1   99.49   14.30
   1   4   1   88.99    7.90
   1   4   1  106.49    8.30
   1   4   1   98.49    7.20
   1   4   1  130.69   13.60
   2  -4   1   24.70   10.00
   2  -4   1   30.30    5.60
  -2  -4  -1   33.30    5.30
  -2  -4  -1   34.60    5.40
  -2  -4  -1   22.10    6.80
   2   4   1   21.30    6.00
   2   4   1   11.60    6.50
   2   4   1   29.50    5.50
   2   4   1   28.20    5.40
  -2   4  -1   41.70    5.80
  -3  -4  -1   16.70    4.70
  -3  -4  -1   14.10    4.50
  -3  -4  -1   24.00    7.10
   3  -4   1   18.50    5.40
   3   4   1   14.70    6.90
  -3   4  -1   19.80    4.80
  -3   4  -1   18.50    4.80
   3   4   1   23.70    5.20
   3   4   1   13.00    4.70
   3   4   1    3.50    5.60
  -4  -4  -1   73.49    6.90
  -4  -4  -1   77.09   10.30
   4  -4   1   73.89    7.30
   4   4   1   78.39    7.30
   4   4   1   54.49    9.70
  -4   4  -1   67.69    7.50
   4   4   1   76.29    9.40
   4   4   1   68.79    7.00
  -5  -4  -1   16.10    4.60
   5  -4   1   34.90    6.00
  -5   4  -1   22.30    5.30
   5   4   1   19.80    8.20
   5   4   1   31.90    5.80
   5   4   1   22.20    5.30
   5   4   1   19.90    7.90
  -5   4  -1   26.40    6.20
   6  -4   1    9.10    6.30
   6  -4   1   -2.30    5.20
  -6  -4  -1    1.10    4.40
   6   4   1    7.60    8.10
   6   4   1    0.20    5.50
   6   4   1    4.90    5.10
  -6   4  -1   -0.40    5.00
   6   4   1   13.70    8.60
  -6   4  -1   -4.70    5.90
   7  -4   1  125.09   11.20
  -7  -4  -1  110.59    9.40
   7  -4   1  101.29    9.50
  -7   4  -1  101.59   11.20
   7   4   1  113.39   13.50
   7   4   1  139.49   10.80
   7   4   1  122.59   15.70
  -7   4  -1  121.59   10.30
  -7   4  -1  113.79    9.70
   7   4   1  130.69   10.40
   8  -4   1  250.27   16.20
   8  -4   1  270.27   18.50
   8   4   1  241.38   25.90
   8   4   1  276.47   22.80
   8   4   1  264.47   15.00
  -8   4  -1  261.47   15.50
  -8   4  -1  247.48   16.50
   9  -4   1  203.98   15.00
   9  -4   1  205.18   16.40
   9   4   1  180.38   22.50
  -9   4  -1  181.48   12.70
   9   4   1  200.78   19.90
  -9   4  -1  160.48   13.00
  10  -4   1   88.19   12.60
  10   4   1   77.09   18.20
  10   4   1   85.19   16.60
  11  -4   1   41.90   11.60
  11   4   1   20.60   16.80
  11   4   1   44.00   15.50
  12  -4   1   81.39   14.50
  12   4   1   75.49   21.30
  12   4   1   88.79   18.90
  12   4   1   73.79   19.30
  13  -4   1   17.20   20.20
  13   4   1   -4.70   17.10
  13   4   1   45.80   18.70
  13  -5  -1    5.00   19.70
  13  -5  -1   -4.10   11.80
  13   5  -1   10.00   16.20
  13   5  -1  -12.30   20.10
  13   5  -1   29.20   18.10
  12  -5  -1   12.30   18.10
  12  -5  -1  -16.90   10.60
  12   5  -1  -16.30   17.80
  12   5  -1   22.50   17.90
  12   5  -1  -14.40   14.40
  11  -5  -1    3.80   16.10
  11  -5  -1   -5.10    9.10
  11   5  -1  -10.30   13.00
  11   5  -1    1.50   16.70
  11   5  -1   19.90   16.30
  10  -5  -1   15.90    9.30
  10  -5  -1   17.70   15.80
  10   5  -1   20.00   16.30
  10   5  -1    8.20   14.50
  10   5  -1    7.00   12.50
   9  -5  -1   32.60    8.90
   9  -5  -1   33.30    6.70
   9  -5  -1   35.10   15.50
   9   5  -1   22.50   13.90
   9   5  -1   25.90   14.90
   9   5  -1   38.20   11.80
   8  -5  -1  273.07   23.80
   8  -5  -1  225.88   16.90
   8  -5  -1  264.77   15.90
  -8   5   1  250.97   15.40
   8   5  -1  274.67   20.00
   8   5  -1  268.07   23.30
  -8   5   1  260.57   14.90
   8   5  -1  238.38   27.60
   7  -5  -1  167.78   12.80
   7  -5  -1  160.18   17.40
   7  -5  -1  142.89   11.70
   7   5  -1  149.29   11.30
  -7   5   1  143.29   12.30
  -7   5   1  167.98   11.70
   7   5  -1  170.98   11.10
   7   5  -1  180.18   16.70
   7   5  -1  175.68   21.20
   7   5  -1  146.89   13.30
  -6  -5   1  705.73   53.19
   6  -5  -1  694.33   34.60
  -6  -5   1  737.93   33.80
   6  -5  -1  724.93   35.10
   6   5  -1  742.23   36.80
  -6   5   1  752.62   35.00
   6   5  -1  741.13   34.20
  -6   5   1  781.12   34.80
   6   5  -1  697.53   52.89
   6   5  -1  738.63   34.50
  -5  -5   1    7.30    9.10
  -5  -5   1    1.90    5.00
   5  -5  -1    3.10    5.80
   5   5  -1   -0.70    5.10
  -5   5   1   -4.00    5.40
   5   5  -1   -0.60    5.40
   5   5  -1   -4.50    5.40
   5   5  -1   -0.70    8.80
  -5   5   1    0.80    5.60
  -4  -5   1   33.70    6.30
   4  -5  -1   22.60    8.50
  -4  -5   1   25.60    9.10
   4  -5  -1   20.40    6.20
   4   5  -1   19.00    6.20
  -4   5   1   31.80    6.30
   4   5  -1   28.40    4.80
   4   5  -1   20.20    6.10
  -4   5   1   16.50    6.30
   4   5  -1   24.10    9.20
   3  -5  -1   36.30    8.20
  -3  -5   1   33.80    6.70
  -3  -5   1   46.70   10.10
   3  -5  -1   53.89    7.60
   3  -5  -1   35.20    6.50
   3   5  -1   23.30    8.00
  -3   5   1   36.70    6.90
   3   5  -1   42.30    7.00
   3   5  -1   44.40    6.90
   2  -5  -1   15.10    6.50
   2  -5  -1    0.40    6.00
  -2  -5   1   14.70    8.80
   2  -5  -1    7.20    5.60
  -2  -5   1    7.80    6.60
   2   5  -1    8.90    5.60
  -2   5   1   -1.20    4.60
   2   5  -1    3.30    7.40
   2   5  -1   10.90    6.40
  -2   5   1    6.10    6.00
  -1  -5   1  151.18   12.40
   1  -5  -1  172.98   12.30
   1  -5  -1  145.69   12.60
  -1  -5   1  163.58   18.10
   1  -5  -1  170.78   12.50
   1   5  -1  185.28   12.60
   1   5  -1  161.08   12.60
   1   5  -1  188.78   19.00
  -1   5   1  181.38   13.00
   0  -5  -1   14.40    5.80
   0  -5  -1   11.40    5.90
   0  -5   1    2.50    5.60
   0  -5  -1   11.90    5.00
   0  -5   1   11.90   11.30
   0  -5  -1   25.80   10.40
   0   5   1   11.40    4.80
   0   5  -1    3.70    6.20
   0   5   1   11.30    6.00
   0   5  -1   -2.80   11.30
   0   5   1   10.30    6.30
  -1  -5  -1  344.07   29.80
   1  -5   1  361.76   19.40
  -1  -5  -1  368.96   19.80
  -1   5  -1  367.76   19.70
   1   5   1  368.76   19.90
   1   5   1  364.76   18.00
   1   5   1  349.17   19.40
   1   5   1  359.36   19.80
   1   5   1  387.16   28.50
  -1   5  -1  380.76   31.10
  -2  -5  -1  708.23   48.70
   2  -5   1  750.12   51.39
  -2  -5  -1  711.63   33.70
   2  -5   1  728.63   34.00
   2   5   1  717.63   34.00
   2   5   1  667.73   49.00
   2   5   1  704.63   33.90
   2   5   1  727.53   34.50
   3  -5   1   34.00   10.20
  -3  -5  -1   27.60    8.40
   3  -5   1   31.70    6.10
  -3  -5  -1   27.10    5.70
   3   5   1   25.70    5.90
   3   5   1   18.30    7.10
   3   5   1   32.50    6.40
   3   5   1   38.40    7.40
  -4  -5  -1   -5.60    4.40
   4  -5   1   -7.10    5.00
  -4  -5  -1    2.00    5.10
  -4  -5  -1   -9.30    7.40
   4   5   1   -2.80    5.30
   4   5   1   -0.80    4.80
   4   5   1   -3.90    6.30
  -4   5  -1   -1.20    5.30
   4   5   1  -10.50    7.00
  -4   5  -1   -4.80    4.90
  -5  -5  -1   95.79    8.30
   5  -5   1   94.59    9.00
  -5  -5  -1   94.79    8.10
  -5  -5  -1   90.59   12.20
   5   5   1   81.29   11.50
  -5   5  -1   86.89    8.50
   5   5   1   70.69   12.00
   5   5   1   97.19    8.70
   5   5   1  102.79    8.80
  -5   5  -1   96.69    8.70
   6  -5   1   23.30    6.20
  -6  -5  -1    0.40    5.10
   6   5   1   26.20    9.30
   6   5   1   23.60    6.30
  -6   5  -1    6.50    4.90
   6   5   1    9.80    9.40
  -6   5  -1   18.00    5.90
  -6   5  -1   24.90    6.60
   6   5   1   19.90    6.40
  -7  -5  -1   27.40    6.10
   7  -5   1   28.30    7.00
   7   5   1   21.00   10.30
   7   5   1   28.60    6.60
   7   5   1   13.60   10.30
  -7   5  -1   34.60    6.70
  -7   5  -1    6.60    7.20
   7   5   1   11.60    6.40
  -7   5  -1   18.40    7.10
   8  -5   1   93.99    9.90
  -8  -5  -1   65.79    8.10
   8   5   1  100.39   14.50
   8   5   1   80.79    9.00
   8   5   1   98.29    8.80
  -8   5  -1   91.29    8.80
  -8   5  -1   89.59    9.50
   8   5   1   73.59   14.90
   9  -5   1   23.50    8.50
   9   5   1   -1.40   13.30
   9   5   1   27.90   13.60
  -9   5  -1   15.10    6.90
  -9   5  -1   20.00    7.00
  10  -5   1    8.20    7.40
  10   5   1   10.90   13.70
  10   5   1   -3.10   14.20
  11   5   1    2.90   16.30
  11   5   1   18.70   16.50
  12   5   1   19.10   17.90
  12   5   1   24.30   16.30
  12   5   1    9.80   17.10
  12  -6  -1  116.49   22.80
  12  -6  -1  108.59   14.40
  12   6  -1   96.79   21.60
  12   6  -1   92.19   24.60
  12   6  -1   99.59   18.10
  11  -6  -1   30.00   18.30
  11  -6  -1   35.60   10.80
  11   6  -1   18.60   18.10
  11   6  -1   48.20   14.60
  11   6  -1   51.69   18.10
  10  -6  -1   36.90   16.20
  10  -6  -1   19.10    9.20
  10  -6  -1   48.30    7.60
  10   6  -1   63.49   13.60
  10   6  -1   35.90   16.30
  10   6  -1   22.10   16.50
   9  -6  -1   60.09    8.70
   9  -6  -1   66.39   16.80
   9  -6  -1   66.19    9.90
  -9   6   1   55.69    8.20
   9   6  -1   65.39   12.20
  -9   6   1   73.79    8.10
   9   6  -1   58.49   15.40
   9   6  -1   44.10   16.80
   8  -6  -1  120.89   11.10
   8  -6  -1  128.29   11.20
   8  -6  -1  123.59   17.80
   8   6  -1  120.69   10.70
   8   6  -1  124.79   16.70
   8   6  -1  130.29   13.20
  -8   6   1  110.29   10.10
   8   6  -1  108.39   19.10
   8   6  -1  121.99    9.90
  -8   6   1  115.29   10.50
   7  -6  -1   84.19   10.00
   7  -6  -1   92.19   14.90
  -7  -6   1   94.49    8.10
   7  -6  -1   75.69    8.70
   7   6  -1   98.39    9.10
   7   6  -1   97.39   10.70
   7   6  -1  105.89    9.00
   7   6  -1  109.59   17.00
  -7   6   1  106.99    9.60
  -7   6   1   92.79    9.90
   7   6  -1   92.69   14.60
  -6  -6   1  276.37   26.20
  -6  -6   1  274.37   15.40
   6  -6  -1  256.97   21.90
   6  -6  -1  254.87   17.10
  -6   6   1  262.27   17.00
   6   6  -1  230.08   25.50
   6   6  -1  260.67   16.20
   6   6  -1  279.67   16.30
   6   6  -1  248.08   16.40
  -6   6   1  284.97   16.70
   5  -6  -1  112.19   12.70
  -5  -6   1  104.59    9.10
   5  -6  -1   79.19    9.50
  -5  -6   1   96.79   15.00
  -5   6   1   73.69    9.30
   5   6  -1   81.19    8.90
   5   6  -1   86.79    9.00
   5   6  -1  120.09    9.10
   5   6  -1   96.59   14.90
  -5   6   1   89.59    9.60
   4  -6  -1 3550.44  160.98
  -4  -6   1 3792.02  160.78
   4  -6  -1 3817.62  169.68
  -4   6   1 3384.36  160.88
   4   6  -1 3882.31  166.08
   4   6  -1 3630.54  160.78
  -4   6   1 3693.03  160.88
   4   6  -1 3524.65  160.68
   4   6  -1 3633.44  238.08
   3  -6  -1  121.99   10.70
   3  -6  -1  144.59   11.30
   3  -6  -1  137.99   12.50
  -3  -6   1  108.99   14.60
  -3  -6   1  141.19   11.10
  -3   6   1  136.99   10.80
   3   6  -1  133.49   10.90
  -3   6   1  119.39   10.80
   3   6  -1  101.39   10.50
   3   6  -1  111.39   15.40
  -2  -6   1 1614.24  105.29
   2  -6  -1 1582.74   74.79
  -2  -6   1 1681.03   72.09
   2  -6  -1 1474.95   71.49
   2  -6  -1 1640.54   72.19
   2   6  -1 1526.45  105.09
   2   6  -1 1541.85   71.49
  -2   6   1 1555.44   71.59
   2   6  -1 1636.44   71.99
   1  -6  -1   35.20    7.20
   1  -6  -1   42.20    7.30
  -1  -6   1   33.40   10.60
   1  -6  -1   36.20    7.20
   1  -6  -1   39.40   10.40
  -1  -6   1   46.00    8.20
   1   6  -1   33.90    7.10
  -1   6   1   27.30    7.50
  -1   6   1   49.20    8.10
   1   6  -1   26.90   10.50
   1   6  -1   33.10    7.60
   0  -6   1   48.70    7.50
   0  -6  -1   72.09    6.90
   0  -6  -1   54.89    7.90
   0  -6  -1   51.39   12.40
   0  -6  -1   65.99    7.80
   0  -6   1   34.40   12.90
   0   6  -1   45.40    7.70
   0   6   1   50.09    7.90
   0   6   1   51.09    8.20
   0   6  -1   29.80   12.30
   0   6  -1   50.09    8.00
   1  -6   1 1369.46   63.39
  -1  -6  -1 1496.55   63.89
  -1  -6  -1 1234.18   93.99
   1   6   1 1462.15   64.39
   1   6   1 1360.96   63.59
  -1   6  -1 1523.55   63.99
  -1   6  -1 1330.57   94.49
  -1   6  -1 1401.86   63.59
   1   6   1 1428.66   63.79
   1   6   1 1392.76   93.39
   2  -6   1 2010.00   87.59
  -2  -6  -1 1895.61  128.19
  -2  -6  -1 2057.39   87.49
   2   6   1 1942.61   88.09
   2   6   1 2034.10   87.69
  -2   6  -1 1935.01   87.49
   2   6   1 1827.22  128.89
   2   6   1 2000.50   87.59
   2   6   1 1927.21   89.09
   3  -6   1  103.79   15.10
   3  -6   1   88.99    8.60
  -3  -6  -1   95.79    8.90
  -3  -6  -1   86.19    8.50
  -3  -6  -1   87.19   11.90
  -3   6  -1  102.79    9.20
   3   6   1   81.99    8.50
   3   6   1   87.09    9.80
   3   6   1   83.29    9.20
   3   6   1   70.99   11.30
  -3   6  -1   84.09    9.10
  -4  -6  -1  702.43   49.30
   4  -6   1  628.34   51.99
  -4  -6  -1  708.03   33.90
   4  -6   1  705.43   34.30
  -4  -6  -1  710.73   33.90
  -4   6  -1  759.52   34.70
  -4   6  -1  723.73   33.40
  -4   6  -1  708.43   34.60
   4   6   1  684.73   49.00
   4   6   1  706.43   36.10
   4   6   1  711.43   34.00
   4   6   1  729.63   34.50
  -5  -6  -1  238.18   20.70
  -5  -6  -1  214.48   14.40
  -5  -6  -1  218.68   14.40
   5  -6   1  240.08   15.40
  -5   6  -1  227.88   15.80
   5   6   1  222.58   18.40
   5   6   1  234.38   15.60
   5   6   1  235.48   15.10
  -5   6  -1  231.98   15.00
  -5   6  -1  224.38   14.60
   5   6   1  204.38   20.40
  -6  -6  -1  917.91   44.40
   6  -6   1  924.31   45.00
  -6  -6  -1  951.10   44.20
   6   6   1  962.90   48.30
  -6   6  -1  966.20   45.50
   6   6   1  951.80   44.90
   6   6   1  976.20   44.50
  -6   6  -1 1027.60   45.10
   6   6   1  899.71   65.59
  -7  -6  -1    7.00    6.30
   7  -6   1    8.60    6.80
   7   6   1    3.40   10.90
  -7   6  -1   -3.20    7.30
   7   6   1   11.10    6.80
   7   6   1   -1.30   10.00
  -7   6  -1   12.60    6.40
  -7   6  -1    5.40    7.10
   7   6   1   12.80    6.70
   8  -6   1   14.60    8.10
  -8  -6  -1    6.30    6.30
  -8   6  -1   21.20    6.90
   8   6   1   12.10   11.80
   8   6   1   13.70    6.80
   8   6   1   -1.10   11.30
  -8   6  -1    9.50    7.00
  -8   6  -1   -0.20    7.70
   8   6   1    8.60    7.50
   9  -6   1   87.89   11.90
   9   6   1  109.29   10.00
   9   6   1  103.29   17.50
  -9   6  -1   92.99    9.90
   9   6   1  101.19   17.90
  -9   6  -1   84.89   10.30
   9   6   1   94.09   10.80
  10  -6   1   11.80    8.40
 -10   6  -1   12.70    7.30
  10   6   1   16.60   14.70
  10   6   1   -1.10   15.00
  11  -6   1    6.30    8.40
  11   6   1   -8.10   15.50
  11   6   1    9.50   15.10
  11   6   1   17.80   17.10
  12   6   1  -11.40   15.10
  12   6   1   10.70   17.90
  12   6   1   13.20   17.60
  12  -7  -1  139.79   24.70
  12   7  -1  147.49   23.30
  12   7  -1   90.29   24.50
  12   7  -1  102.99   17.90
  11  -7  -1   50.39   19.00
  11  -7  -1   36.90    7.90
  11   7  -1   23.00   18.20
  11   7  -1   25.40   13.30
  11   7  -1   14.10   18.40
  10  -7  -1  134.79   12.40
  10  -7  -1  141.59   21.60
  10   7  -1  137.69   15.70
  10   7  -1  134.19   23.10
  10   7  -1  126.29   21.40
   9  -7  -1   -2.40   14.40
   9  -7  -1    2.60    7.80
   9   7  -1    4.10   14.40
   9   7  -1   12.10   10.00
   9   7  -1   10.70    6.60
   9   7  -1   23.20    6.80
  -9   7   1    4.70    7.70
   9   7  -1   14.90   14.60
  -9   7   1   -3.60    6.90
  -8  -7   1    6.20    5.60
   8  -7  -1   10.40    7.50
   8  -7  -1   -6.00   12.20
  -8   7   1   -2.00    6.70
   8   7  -1  -15.30    7.70
   8   7  -1   18.20    7.20
   8   7  -1   -8.00   12.20
  -8   7   1    7.10    7.70
   8   7  -1    8.00    6.50
   8   7  -1    2.70   13.00
  -7  -7   1   96.79   17.00
   7  -7  -1   93.39   14.80
  -7  -7   1   81.49    8.60
   7  -7  -1   70.59   10.00
   7   7  -1   70.49   14.80
   7   7  -1   91.29    9.50
  -7   7   1   93.69    9.90
   7   7  -1  116.49   17.50
  -7   7   1   86.89   10.60
   7   7  -1   80.29    9.60
   7   7  -1   97.29    9.80
  -6  -7   1   26.50    6.90
   6  -7  -1   40.50   11.80
   6  -7  -1   32.60    8.10
  -6  -7   1   39.90   12.90
  -6   7   1   22.60    7.70
   6   7  -1   26.60    7.40
  -6   7   1   29.00    8.20
   6   7  -1   30.90    8.00
   6   7  -1   24.90   11.70
   6   7  -1   29.20    6.40
   5  -7  -1   20.10    7.40
  -5  -7   1   30.60    7.40
   5  -7  -1   29.20   10.20
  -5  -7   1   42.10   12.50
   5   7  -1   25.30   10.10
   5   7  -1   24.80    4.80
   5   7  -1   13.10    7.50
  -5   7   1    3.30    6.90
   5   7  -1   16.00    7.20
  -5   7   1   26.20    8.10
   4  -7  -1   75.09    9.40
  -4  -7   1   43.60    8.40
   4  -7  -1   96.59   11.70
  -4  -7   1   68.39   13.20
   4   7  -1   64.79    9.00
  -4   7   1   75.89    9.60
   4   7  -1   61.39   12.00
   4   7  -1   65.69    9.00
  -4   7   1   71.79    9.40
   3  -7  -1   94.69   10.90
  -3  -7   1   85.19    9.60
   3  -7  -1   99.79   10.50
   3  -7  -1   68.29    9.10
  -3   7   1   88.69    9.70
   3   7  -1   61.79    9.20
   3   7  -1   86.29    9.70
   3   7  -1   62.69   12.30
  -3   7   1   79.09    9.90
   2  -7  -1  180.58   15.00
   2  -7  -1  165.48   13.40
  -2  -7   1  180.78   15.10
   2  -7  -1  177.98   14.50
   2   7  -1  198.78   20.90
  -2   7   1  160.28   13.30
   2   7  -1  185.48   15.20
   2   7  -1  163.88   14.80
  -1  -7   1  171.58   13.60
   1  -7  -1  149.59   13.30
   1  -7  -1  155.48   13.00
   1  -7  -1  167.68   14.20
   1   7  -1  147.79   12.90
   1   7  -1  146.19   12.50
  -1   7   1  145.39   12.70
  -1   7   1  186.78   13.90
   1   7  -1  141.99   19.00
   0  -7  -1    0.10    6.00
   0  -7   1    6.80    6.70
   0  -7  -1   -1.30   11.30
   0  -7  -1    3.50    6.70
   0  -7   1   -5.40    9.60
   0  -7  -1    3.20    5.00
   0   7  -1    2.40    7.10
   0   7  -1   13.20   12.00
   0   7   1    9.80    6.90
   0   7   1   -8.30    7.00
   0   7  -1    9.40    6.90
   1  -7   1  627.94   32.60
  -1  -7  -1  649.74   49.70
  -1  -7  -1  707.73   33.00
  -1  -7  -1  657.13   32.50
   1   7   1  685.33   33.10
  -1   7  -1  659.93   33.10
  -1   7  -1  638.44   33.00
   1   7   1  677.73   47.90
  -1   7  -1  664.43   49.70
   1   7   1  645.54   31.40
   1   7   1  648.64   33.00
  -2  -7  -1  429.06   22.50
  -2  -7  -1  373.36   30.70
   2  -7   1  407.06   22.10
   2   7   1  373.86   32.20
   2   7   1  380.26   22.40
  -2   7  -1  417.36   22.70
   2   7   1  417.06   22.70
   2   7   1  399.76   22.50
   3  -7   1   30.10   12.10
  -3  -7  -1   28.80    7.20
  -3  -7  -1   22.50    6.20
  -3  -7  -1   28.20    9.10
   3  -7   1   26.00    7.00
   3   7   1   30.80    8.30
   3   7   1   26.10    9.60
   3   7   1    9.20    6.90
  -3   7  -1   41.20    7.40
  -3   7  -1   23.80    7.20
   3   7   1   16.70    6.90
  -4  -7  -1   87.79    9.20
   4  -7   1   86.39    9.60
  -4  -7  -1  104.29    9.60
  -4  -7  -1   94.09   12.60
   4  -7   1  108.49   16.60
   4   7   1   76.79    9.40
  -4   7  -1   70.89    7.40
  -4   7  -1  100.99   10.10
  -4   7  -1   95.59   10.30
   4   7   1   88.09   11.40
   4   7   1   75.69    9.20
   4   7   1   80.29   12.20
   5  -7   1    8.40   11.90
  -5  -7  -1    5.60    8.70
   5  -7   1   -3.50    6.10
  -5  -7  -1    6.50    5.90
  -5  -7  -1   10.40    6.40
   5   7   1   -5.90    8.10
  -5   7  -1    2.60    7.40
   5   7   1    2.40    6.70
  -5   7  -1   10.00    5.70
   5   7   1    5.30    8.80
  -5   7  -1    6.40    6.10
   5   7   1   -0.30    6.30
   6  -7   1    0.80    6.70
  -6  -7  -1   -4.50    6.90
  -6  -7  -1    4.10    6.60
  -6  -7  -1    1.90    6.20
   6   7   1  -10.30    8.50
   6   7   1   10.60   10.20
   6   7   1   -5.90    6.70
  -6   7  -1    1.40    6.40
  -6   7  -1   -4.00    7.60
   6   7   1    2.10    6.80
  -6   7  -1    1.20    4.50
  -7  -7  -1   54.69    8.70
   7  -7   1   47.30    9.20
   7   7   1   34.60    8.70
  -7   7  -1   72.99    9.10
  -7   7  -1   50.49    9.60
   7   7   1   55.59   13.30
   7   7   1   62.29    8.70
  -7   7  -1   56.19    9.00
   7   7   1   49.40   12.60
   8  -7   1   59.69   11.20
  -8  -7  -1   75.49    9.10
   8   7   1   77.19   10.70
   8   7   1   61.09   15.00
  -8   7  -1   89.99   10.70
   8   7   1   78.99    9.70
   8   7   1   92.99   15.50
  -8   7  -1  101.79   10.50
  -8   7  -1   74.19   10.50
   9  -7   1  272.77   21.90
   9   7   1  336.67   27.30
  -9   7  -1  306.47   20.30
   9   7   1  322.27   19.90
   9   7   1  316.77   20.30
   9   7   1  290.97   30.90
  10  -7   1   59.39   10.90
  10   7   1   72.29   18.30
  10   7   1   57.69    9.00
  10   7   1   33.60   16.30
  11  -7   1   82.19   11.90
  11   7   1   80.89   20.90
  11   7   1   85.19   16.80
  11   7   1   75.99   19.60
  12  -7   1   42.60    9.70
  12   7   1   70.99   19.90
  12   7   1   20.40   16.60
  12  -8  -1  137.99   24.20
  12   8  -1  120.59   25.00
  12   8  -1  135.29   24.80
  11  -8  -1  155.18   23.90
  11  -8  -1  108.19   11.90
  11   8  -1  114.69   23.50
  11   8  -1   92.79   15.40
  11   8  -1  152.98   23.20
  10  -8  -1  120.79   12.40
  10  -8  -1   96.89   19.10
  10   8  -1  122.69   21.80
  10   8  -1  109.59   14.00
  10   8  -1   96.29   21.80
   9  -8  -1  259.07   19.90
   9  -8  -1  211.98   24.30
   9   8  -1  243.08   17.70
   9   8  -1  260.77   25.00
   9   8  -1  279.47   19.60
  -9   8   1  278.87   19.30
   9   8  -1  247.48   30.90
   9   8  -1  279.87   17.60
  -8  -8   1   26.90   15.80
  -8  -8   1   26.30    7.00
   8  -8  -1   32.90    9.60
   8  -8  -1   32.70   13.70
   8   8  -1   31.40    8.50
   8   8  -1   29.70   14.60
   8   8  -1   21.40   14.70
   8   8  -1   48.80    9.10
   8   8  -1   35.40    8.40
  -8   8   1   37.20    9.60
  -8   8   1   52.39    9.00
  -7  -8   1  195.38   14.50
   7  -8  -1  210.98   19.80
  -7  -8   1  198.38   23.20
   7  -8  -1  163.98   14.70
  -7   8   1  174.18   14.80
   7   8  -1  155.78   13.30
  -7   8   1  181.58   15.60
   7   8  -1  172.08   21.70
   7   8  -1  210.68   15.80
   7   8  -1  151.88   13.90
  -6  -8   1    3.50    6.90
   6  -8  -1    6.20    7.60
   6  -8  -1   16.60   10.70
  -6  -8   1   -0.70   11.50
   6   8  -1  -14.40    7.10
  -6   8   1   -3.30    7.10
  -6   8   1   -3.80    7.70
   6   8  -1   -1.10    7.40
   6   8  -1    1.30   10.50
   6   8  -1   -1.20    4.80
  -5  -8   1  111.99   16.90
  -5  -8   1  112.89   11.10
   5  -8  -1  117.99   11.80
   5  -8  -1  100.79   13.20
  -5   8   1   94.59   11.20
   5   8  -1   95.39   10.60
   5   8  -1   93.19   10.90
  -5   8   1   87.69   10.80
   5   8  -1   99.99   15.80
   4  -8  -1    7.10    7.30
   4  -8  -1   17.90    8.80
  -4  -8   1   15.10    7.70
  -4  -8   1    5.30   10.60
   4   8  -1   10.20    9.80
  -4   8   1    4.60    7.10
   4   8  -1    1.40    7.70
  -4   8   1   -2.40    7.50
   4   8  -1   -0.20    7.30
  -3  -8   1   94.79   10.80
  -3  -8   1   80.59   14.00
   3  -8  -1   71.09    9.80
   3  -8  -1   97.59   11.30
   3  -8  -1  105.69   10.60
  -3   8   1   84.49   10.40
   3   8  -1   87.79   14.60
  -3   8   1   79.29   10.00
   3   8  -1   82.89   10.60
   3   8  -1   89.09   10.60
   2  -8  -1   17.70    7.00
   2  -8  -1    4.40    6.80
   2  -8  -1    5.90    6.80
   2  -8  -1    3.20   10.90
  -2  -8   1   -0.80   10.30
  -2  -8   1   14.90    7.80
   2   8  -1    1.80    7.70
   2   8  -1    4.80   11.50
  -2   8   1    8.50    7.70
  -2   8   1   -3.00    3.40
   2   8  -1    6.70    7.10
   1  -8  -1   47.60    7.70
  -1  -8   1   43.50   12.40
   1  -8  -1   27.40    7.90
   1  -8  -1   23.40   12.50
   1  -8  -1   31.70    7.90
  -1  -8   1   17.30    8.10
  -1   8   1   32.70    8.80
  -1   8   1   32.20    8.50
   1   8  -1   32.70    9.00
   1   8  -1   27.10    8.10
   1   8  -1   39.40   14.70
   0  -8  -1    0.50   12.00
   0  -8  -1   -5.00    5.20
   0  -8  -1    1.40    6.80
   0  -8  -1    5.00    6.80
   0  -8   1    0.20    7.50
   0  -8   1   -0.60   13.90
   0   8  -1   -8.90    7.40
   0   8   1    2.20    7.70
   0   8  -1   -3.70    7.00
   0   8  -1    8.00   12.80
   0   8   1   -1.60    7.80
  -1  -8  -1   53.39    8.80
   1  -8   1   44.90   15.10
   1  -8   1   59.29    9.20
  -1  -8  -1   60.59    8.70
  -1  -8  -1   54.39    5.80
   1   8   1   55.09    9.50
   1   8   1   42.30   12.80
  -1   8  -1   46.00    9.50
  -1   8  -1   61.49   15.60
   1   8   1   48.90    8.90
  -1   8  -1   62.29    9.20
  -2  -8  -1    1.40    2.70
   2  -8   1   -2.10    3.60
  -2  -8  -1  -13.00    6.20
   2  -8   1   -6.00    6.20
  -2  -8  -1   10.50    8.80
  -2   8  -1   -0.30    7.40
   2   8   1   19.00   11.10
   2   8   1   -1.00    7.30
   2   8   1   -0.60    7.40
  -2   8  -1    3.10    6.40
  -3  -8  -1  265.97   16.80
   3  -8   1  196.48   16.10
  -3  -8  -1  182.48   20.40
  -3  -8  -1  215.78   15.50
   3  -8   1  322.97   30.50
   3   8   1  220.78   16.70
  -3   8  -1  237.28   16.40
  -3   8  -1  215.18   17.10
   3   8   1  213.08   17.60
   3   8   1  200.68   16.40
   4  -8   1   75.99   16.70
  -4  -8  -1   74.39    9.40
   4  -8   1   75.99    9.60
  -4  -8  -1   79.19    9.70
  -4   8  -1   93.49   10.30
   4   8   1   82.99    9.90
   4   8   1   64.69   10.80
   4   8   1   82.19   13.00
  -4   8  -1   60.19    7.10
  -4   8  -1   71.29   10.80
   4   8   1   77.09    9.90
  -5  -8  -1  195.28   14.60
  -5  -8  -1  169.78   14.90
   5  -8   1  185.28   15.70
   5  -8   1  183.58   23.50
   5   8   1  197.08   17.10
   5   8   1  176.48   15.20
   5   8   1  154.98   19.80
   5   8   1  199.38   16.10
  -5   8  -1  209.98   15.90
  -5   8  -1  176.98   15.50
  -6  -8  -1  280.47   26.00
  -6  -8  -1  289.77   19.20
   6  -8   1  291.17   20.40
  -6  -8  -1  283.97   18.30
   6  -8   1  286.17   29.80
  -6   8  -1  272.17   20.80
   6   8   1  301.67   19.40
   6   8   1  300.97   20.20
  -6   8  -1  328.17   19.40
   6   8   1  266.97   26.40
   6   8   1  303.07   23.80
   7  -8   1   -2.40    8.50
  -7  -8  -1    3.90    6.80
  -7  -8  -1    4.60    7.20
  -7  -8  -1   -7.50   10.50
  -7   8  -1   11.40    7.40
   7   8   1   -0.20    7.30
  -7   8  -1   -7.50    6.40
   7   8   1   16.50    8.90
   7   8   1   -7.90   10.10
  -7   8  -1   -2.20    8.00
   7   8   1   -0.10   12.10
   8  -8   1  128.79   14.20
   8   8   1  116.09   18.60
   8   8   1  144.39   19.10
  -8   8  -1  116.19   12.40
  -8   8  -1  128.19   13.00
   8   8   1  141.99   12.70
   8   8   1  123.09   13.00
   9  -8   1   36.30   10.50
   9   8   1   49.70   10.40
   9   8   1   45.70   15.30
   9   8   1   42.50    9.40
   9   8   1   61.89   16.40
  -9   8  -1   65.89   10.90
  10  -8   1  173.58   15.60
  10   8   1  150.88   22.30
  10   8   1  176.18   23.50
  10   8   1  131.79   12.70
  10   8   1  154.18   17.20
  11  -8   1  110.89   13.50
  11   8   1  106.99   16.60
  11   8   1   80.49   20.00
  11   8   1   99.79   21.00
  12  -8   1  215.88   19.30
  12   8   1  238.88   29.60
  12  -9  -1   33.40   20.10
  12  -9  -1   -8.00    8.50
  12   9  -1   -3.30   20.90
  12   9  -1  -17.40   18.60
  11  -9  -1   75.79   21.40
  11  -9  -1   82.19   11.90
  11   9  -1   72.49   21.90
  11   9  -1   87.49   22.00
  10  -9  -1   -2.40   15.00
  10  -9  -1   22.40    9.90
  10   9  -1   10.50   10.10
  10   9  -1   -6.80   16.20
  10   9  -1    3.00    8.00
  10   9  -1   -2.10   18.00
  -9  -9   1   -9.10    6.50
   9  -9  -1    0.80   14.60
   9  -9  -1   -0.30    9.20
   9   9  -1    3.20   15.70
   9   9  -1   -6.80    8.20
   9   9  -1   -4.10    8.30
  -9   9   1   -4.10    9.10
   9   9  -1    2.00    8.40
   9   9  -1   -3.20   14.80
   8  -9  -1   21.70    9.60
  -8  -9   1   23.70    7.70
   8  -9  -1   26.70   14.40
  -8  -9   1   16.40   15.10
   8   9  -1   26.80    7.60
  -8   9   1    6.20    9.30
   8   9  -1   -3.60   13.90
   8   9  -1   19.50    9.00
   8   9  -1    6.70    8.80
   8   9  -1    7.00   14.40
  -7  -9   1   54.59   15.70
   7  -9  -1   27.20    9.70
  -7  -9   1   24.10    8.30
   7  -9  -1   53.29   14.20
  -7   9   1   28.00   10.00
   7   9  -1   39.40   15.00
   7   9  -1   26.70    9.40
   7   9  -1   22.60    9.40
  -7   9   1   39.00    9.50
   6  -9  -1  472.15   30.50
  -6  -9   1  485.25   25.80
  -6  -9   1  471.45   38.40
   6  -9  -1  427.76   26.40
   6   9  -1  469.95   38.20
  -6   9   1  442.56   26.20
   6   9  -1  419.86   25.80
  -6   9   1  393.36   26.20
   6   9  -1  451.85   26.20
  -5  -9   1  190.68   16.00
  -5  -9   1  237.18   25.10
   5  -9  -1  228.88   20.10
   5  -9  -1  224.08   17.90
  -5   9   1  160.58   15.40
   5   9  -1  195.68   17.50
  -5   9   1  206.98   17.90
   5   9  -1  225.28   24.70
   5   9  -1  238.68   17.60
   4  -9  -1   93.29   12.20
  -4  -9   1   84.09   15.50
   4  -9  -1   67.79   10.20
  -4  -9   1   72.99   11.00
  -4   9   1   79.99   11.20
   4   9  -1   90.19   11.20
   4   9  -1   78.39   15.20
  -4   9   1   88.79   11.00
   4   9  -1   81.39   11.00
   3  -9  -1   27.40    8.50
  -3  -9   1   40.50    9.30
  -3  -9   1   31.10   12.30
   3  -9  -1   30.70   13.70
   3  -9  -1   33.60    8.90
   3   9  -1   32.60   13.20
   3   9  -1   29.40    8.70
   3   9  -1   55.69    9.70
  -3   9   1   36.90    9.30
  -3   9   1   34.60    7.80
   2  -9  -1  256.07   18.50
   2  -9  -1  268.97   28.10
   2  -9  -1  267.77   18.50
   2  -9  -1  234.98   18.20
  -2  -9   1  262.67   26.70
  -2  -9   1  303.27   19.50
   2   9  -1  321.87   30.80
   2   9  -1  230.28   18.70
  -2   9   1  256.37   18.90
   2   9  -1  253.37   18.80
  -2   9   1  259.27   18.10
   1  -9  -1   31.40    8.40
   1  -9  -1   34.80    8.50
   1  -9  -1  -22.60   18.90
   1  -9  -1   23.90    7.10
  -1  -9   1   26.90    8.70
   1   9  -1   31.10    8.40
  -1   9   1   31.30    8.60
   1   9  -1   23.10    8.60
  -1   9   1   23.80    8.70
   0  -9  -1  371.26   23.70
   0  -9  -1  441.56   24.50
   0  -9   1  405.96   24.90
   0  -9  -1  396.46   21.90
   0  -9  -1  494.45   49.60
   0   9   1  396.76   24.50
   0   9  -1  397.86   24.40
   0   9   1  395.06   24.30
   0   9  -1  409.56   43.60
   0   9  -1  380.06   23.90
  -1  -9  -1    1.20    4.40
   1  -9   1   10.50   20.10
  -1  -9  -1    8.80    7.50
   1  -9   1   11.40    7.90
  -1  -9  -1   -3.30    7.00
   1   9   1  -11.10    7.90
  -1   9  -1  -10.90    8.00
   1   9   1   -6.80    7.50
   1   9   1   -5.00   19.30
  -1   9  -1  -41.70   18.80
  -1   9  -1   12.00    7.70
  -2  -9  -1   32.30    8.50
  -2  -9  -1   25.50   11.40
   2  -9   1   17.60   14.00
   2  -9   1   31.20    8.90
  -2   9  -1   26.80    8.30
   2   9   1   40.80    9.00
   2   9   1   43.00   14.00
   2   9   1   26.30    9.20
  -2   9  -1   35.70    9.70
   3  -9   1  206.48   27.20
  -3  -9  -1  225.28   17.40
  -3  -9  -1  222.68   22.50
   3  -9   1  228.58   18.20
  -3  -9  -1  234.08   17.10
  -3   9  -1  230.88   19.00
   3   9   1  230.98   18.70
   3   9   1  298.07   27.90
   3   9   1  224.78   18.30
   3   9   1  202.28   17.70
  -4  -9  -1   -1.30    7.00
   4  -9   1    0.00    7.70
  -4  -9  -1    2.60    9.50
  -4  -9  -1   -0.10    7.20
   4  -9   1   -6.10   11.60
   4   9   1    8.30    8.50
   4   9   1    0.00   10.40
  -4   9  -1   12.00    9.10
   4   9   1    0.70    7.60
   4   9   1   -7.50    8.60
  -4   9  -1   -2.40    6.90
  -5  -9  -1   41.60    9.10
   5  -9   1   74.49   10.70
   5  -9   1   62.09   16.60
  -5  -9  -1   68.79   13.10
  -5  -9  -1   57.89    9.30
   5   9   1   47.60   12.40
   5   9   1   50.89    9.60
   5   9   1   46.40   10.10
   5   9   1   36.50   11.90
  -5   9  -1   44.10   10.20
  -5   9  -1   58.99   10.10
  -6  -9  -1  185.58   16.00
   6  -9   1  183.08   24.10
   6  -9   1  177.88   16.30
  -6  -9  -1  201.88   22.10
  -6  -9  -1  194.58   16.00
   6   9   1  160.28   15.40
   6   9   1  153.58   21.30
   6   9   1  192.88   16.60
  -6   9  -1  192.88   16.00
  -6   9  -1  194.18   16.30
   6   9   1  171.18   17.90
  -7  -9  -1   -1.40    7.30
   7  -9   1    5.40    9.70
  -7  -9  -1    9.80   11.80
  -7  -9  -1   13.10    7.70
  -7   9  -1    6.60    6.20
   7   9   1   -4.70    8.90
   7   9   1   -7.10   12.40
   7   9   1    5.90    8.70
  -7   9  -1    3.10    8.60
   7   9   1  -15.00   11.10
   8  -9   1  184.18   17.50
   8   9   1  197.88   17.40
   8   9   1  202.28   16.70
  -8   9  -1  212.48   18.60
   8   9   1  192.78   22.30
   8   9   1  183.88   23.40
  -8   9  -1  218.68   16.60
   9  -9   1   -3.60    9.60
   9   9   1    9.60   14.30
   9   9   1    8.30    9.80
   9   9   1   23.30   15.70
   9   9   1   19.20    9.20
  -9   9  -1    2.10    9.40
   9   9   1    1.80    9.40
  10  -9   1   49.90   11.80
  10   9   1   38.80   18.90
  10   9   1   50.99   16.80
  10   9   1   44.40   10.10
  10   9   1   22.20   11.70
  11  -9   1  -18.40    9.80
  11   9   1  -13.40   15.60
  11   9   1    9.10   19.20
  11   9   1   11.90    8.80
  12  -9   1   10.30   10.40
  12  -9   1   50.59   22.30
  12   9   1   21.90   21.90
  11 -10  -1  141.49   23.20
  11 -10  -1  167.68   16.20
  11  10  -1  140.99   24.70
  11  10  -1  161.68   27.90
  11  10  -1  148.29   13.40
  10 -10  -1  136.19   15.60
  10 -10  -1  139.79   22.10
  10  10  -1  136.39   23.60
  10  10  -1  176.78   26.50
  10  10  -1  160.68   14.20
   9 -10  -1    6.90   10.20
   9 -10  -1    1.90   14.00
   9  10  -1    0.00    9.10
  -9  10   1   17.50   10.60
   9  10  -1    6.00    7.70
   9  10  -1   15.10   16.50
   9  10  -1  -21.70   16.00
  -8 -10   1  437.66   25.20
   8 -10  -1  408.36   27.50
   8 -10  -1  463.05   33.60
  -8 -10   1  436.66   40.30
  -8  10   1  438.76   27.20
   8  10  -1  491.45   41.40
   8  10  -1  359.66   32.10
   8  10  -1  446.16   26.80
   8  10  -1  400.46   26.50
   7 -10  -1    0.90   12.30
  -7 -10   1    7.70   14.10
  -7 -10   1    3.90    8.30
   7 -10  -1   26.80    9.90
   7  10  -1   -2.00    9.20
  -7  10   1   -2.40    9.60
   7  10  -1    1.80   13.70
   7  10  -1    9.90    9.80
  -6 -10   1  322.97   22.30
   6 -10  -1  361.26   26.40
  -6 -10   1  356.86   33.20
   6 -10  -1  337.47   23.30
  -6  10   1  369.26   23.90
   6  10  -1  260.27   22.60
   6  10  -1  355.16   23.00
   6  10  -1  347.37   33.20
   5 -10  -1    7.20    8.30
   5 -10  -1    5.50    9.40
  -5 -10   1  -11.70    8.00
  -5 -10   1    4.30   12.40
  -5  10   1    6.00    8.00
   5  10  -1    6.30    8.50
   5  10  -1    1.90    8.90
  -5  10   1   -1.00    9.00
   5  10  -1    4.50   12.10
  -4 -10   1   -4.00    8.20
  -4 -10   1    7.40   11.90
   4 -10  -1    2.40   10.40
   4 -10  -1   -0.10    8.70
   4 -10  -1    2.60    8.10
   4  10  -1    0.00    8.20
  -4  10   1   10.50    9.00
   4  10  -1   -9.30   11.60
   4  10  -1    1.30    8.60
  -4  10   1    1.30    7.60
  -3 -10   1  612.84   31.90
   3 -10  -1  573.74   32.00
   3 -10  -1  559.74   46.10
   3 -10  -1  565.04   31.40
  -3 -10   1  545.15   44.60
   3  10  -1  594.74   31.70
   3  10  -1  543.85   46.20
   3  10  -1  569.04   31.30
  -3  10   1  573.94   31.60
  -2 -10   1  997.20   71.79
   2 -10  -1  953.30   74.19
   2 -10  -1 1003.80   49.40
   2 -10  -1 1028.50   50.49
   2 -10  -1 1088.49   49.50
  -2 -10   1  988.70   49.30
   2  10  -1  993.90   49.10
  -2  10   1 1051.29   49.20
   2  10  -1 1017.90   49.20
  -2  10   1 1007.80   49.40
   2  10  -1  952.50   74.69
   1 -10  -1 1124.39   52.09
   1 -10  -1  956.00   80.59
  -1 -10   1 1075.59   50.39
   1 -10  -1 1114.09   52.49
  -1 -10   1 1042.00   76.69
  -1 -10   1 1095.99   52.29
   1 -10  -1 1087.69   52.29
  -1  10   1 1072.59   52.39
   1  10  -1 1090.99   52.09
  -1  10   1 1081.99   52.19
   1  10  -1 1080.69   52.09
   1  10  -1 1035.10   78.49
   0 -10  -1 2864.31  186.98
   0 -10  -1 2732.33  127.89
   0 -10   1 2760.12  125.19
   0 -10  -1 2741.63  124.99
   0 -10  -1 2698.13  124.89
   0 -10   1 2980.40  186.38
   0  10  -1 2779.62  124.89
   0  10  -1 2821.32  124.79
   0  10  -1 2800.62  184.78
   0  10   1 2716.93  124.79
   0  10   1 2649.24  124.69
  -1 -10  -1    6.10    4.80
  -1 -10  -1   -5.80    7.30
  -1 -10  -1    8.90    7.60
   1 -10   1   -4.10    8.30
   1 -10   1    6.20   16.90
  -1  10  -1   10.70    8.60
  -1  10  -1   14.90    9.20
   1  10   1    3.10    8.30
  -1  10  -1   44.80   17.80
   1  10   1    0.50    8.50
   1  10   1   12.20   13.50
   2 -10   1  689.43   37.00
   2 -10   1  769.12   58.99
  -2 -10  -1  679.43   36.40
  -2 -10  -1  685.83   51.79
   2  10   1  627.34   36.00
  -2  10  -1  754.72   37.00
   2  10   1  757.52   53.39
   2  10   1  671.73   36.90
  -2  10  -1  627.94   36.10
  -3 -10  -1  400.36   22.90
   3 -10   1  342.47   23.20
  -3 -10  -1  352.56   21.80
  -3 -10  -1  353.26   30.50
   3  10   1  286.47   22.70
   3  10   1  333.07   22.40
   3  10   1  336.47   32.70
   3  10   1  310.27   22.90
  -3  10  -1  344.37   23.00
  -4 -10  -1  360.76   22.50
   4 -10   1  372.56   35.40
  -4 -10  -1  347.77   30.30
   4 -10   1  321.47   23.30
  -4 -10  -1  342.97   22.00
   4  10   1  340.57   32.50
  -4  10  -1  350.66   22.30
   4  10   1  331.97   22.70
   4  10   1  278.17   23.70
  -4  10  -1  344.87   23.30
   4  10   1  375.06   24.00
   5 -10   1   79.49   18.90
  -5 -10  -1   74.49   11.00
  -5 -10  -1   76.49   10.90
  -5 -10  -1   75.89   14.70
   5 -10   1   73.99   12.30
  -5  10  -1   82.69   12.10
   5  10   1   67.89   15.40
   5  10   1   69.99   13.20
   5  10   1   89.69   11.90
  -5  10  -1   77.09   11.40
   5  10   1   88.39   12.30
  -6 -10  -1   12.70    8.40
   6 -10   1   24.20   10.60
  -6 -10  -1   32.90   12.90
  -6 -10  -1   25.50    9.00
   6  10   1   32.20    9.90
   6  10   1   21.30   10.00
   6  10   1    3.80   12.30
  -6  10  -1   33.40   10.10
   6  10   1   15.60   12.10
  -7 -10  -1  282.77   29.80
  -7 -10  -1  305.57   20.70
   7 -10   1  301.27   23.80
   7  10   1  340.37   23.00
   7  10   1  272.17   29.90
   7  10   1  303.77   22.30
   7  10   1  313.77   26.90
  -7  10  -1  352.96   22.80
  -8 -10  -1  151.78   21.20
  -8 -10  -1  154.78   13.70
   8 -10   1  182.58   17.30
   8  10   1  155.78   14.00
   8  10   1  157.78   21.20
  -8  10  -1  152.48   15.60
   8  10   1  163.48   15.10
   8  10   1  131.69   21.60
   8  10   1  174.08   16.20
   9 -10   1   23.60   11.10
   9  10   1   11.40   10.00
   9  10   1   16.90   17.30
   9  10   1   14.30    9.10
   9  10   1  -28.60   14.10
  -9  10  -1   13.50   10.60
  10 -10   1  107.89   15.30
  10  10   1  110.79   22.10
  10  10   1  131.49   14.00
  10  10   1  142.99   23.50
  11 -10   1   76.39   14.00
  11  10   1   75.79   11.80
  11  10   1   73.39   22.50
  11 -11  -1   41.40   19.80
  11 -11  -1   28.60   12.00
  11  11  -1   41.00   22.50
  11  11  -1   49.00   11.00
  11  11  -1   34.20   21.60
  10 -11  -1   -8.30   10.90
  10 -11  -1   32.10   17.90
  10  11  -1   16.70   18.70
  10  11  -1   26.20   10.50
  10  11  -1    3.20   18.60
   9 -11  -1    5.20   11.10
   9 -11  -1    7.60   15.00
   9  11  -1  -33.20   16.90
   9  11  -1    2.90   10.20
   9  11  -1   -8.60   16.60
   8 -11  -1   23.80   10.70
  -8 -11   1   -5.10    8.60
  -8 -11   1    2.50   16.40
   8 -11  -1    0.00   14.10
  -8  11   1  -18.60   10.10
   8  11  -1  -30.70   14.50
   8  11  -1    2.20   10.20
   8  11  -1    9.30   10.90
   8  11  -1   -4.60   16.40
   7 -11  -1   24.60   11.20
   7 -11  -1   25.40   13.20
  -7 -11   1   46.70   10.40
  -7 -11   1   46.80   16.80
   7  11  -1    8.00   10.90
   7  11  -1   22.10   15.40
   7  11  -1   24.30   11.30
   7  11  -1   27.80   16.20
  -7  11   1   49.30   12.00
  -6 -11   1   80.29   12.20
   6 -11  -1   90.79   13.00
   6 -11  -1   75.49   14.20
  -6 -11   1   80.09   17.90
   6  11  -1   71.59   12.10
   6  11  -1   60.89   17.70
  -6  11   1   79.59   13.20
   6  11  -1   50.99   12.20
   5 -11  -1  472.05   30.70
  -5 -11   1  491.85   40.70
   5 -11  -1  473.65   28.60
  -5 -11   1  430.76   28.20
   5  11  -1  475.25   41.40
  -5  11   1  446.56   28.70
   5  11  -1  501.85   28.70
   5  11  -1  466.55   28.60
  -4 -11   1   40.20   11.10
   4 -11  -1   54.29   15.40
   4 -11  -1   47.00   10.50
   4 -11  -1   64.39   11.60
  -4 -11   1   55.19   15.20
   4  11  -1   53.79   10.80
  -4  11   1   63.89   11.80
   4  11  -1   43.40   11.20
  -4  11   1   43.80    9.90
   4  11  -1   34.90   15.70
   3 -11  -1  499.65   44.60
  -3 -11   1  497.85   43.10
   3 -11  -1  528.55   30.80
  -3 -11   1  597.94   31.20
   3 -11  -1  554.14   30.60
  -3  11   1  546.05   30.40
   3  11  -1  452.85   45.00
   3  11  -1  525.45   30.20
   3  11  -1  545.35   30.50
   2 -11  -1  -12.70   13.30
  -2 -11   1   14.30   13.30
   2 -11  -1   -2.50    7.60
   2 -11  -1    2.70    8.40
  -2 -11   1    6.00    8.80
   2  11  -1    3.20    8.50
   2  11  -1   14.30    9.30
  -2  11   1   10.00    8.50
   2  11  -1   11.70   16.20
  -2  11   1   11.80    9.60
  -1 -11   1  158.78   22.20
   1 -11  -1  160.08   14.20
  -1 -11   1  166.18   15.50
  -1 -11   1  152.08   11.30
   1 -11  -1  153.58   14.90
   1 -11  -1  158.88   14.70
   1 -11  -1  167.38   27.80
  -1  11   1  154.98   14.80
   1  11  -1  157.88   24.30
  -1  11   1  190.18   16.20
   1  11  -1  166.28   15.60
   1  11  -1  183.18   15.50
   0 -11   1   10.80   19.00
   0 -11  -1    4.60   18.40
   0 -11  -1    1.70    6.00
   0 -11  -1  -10.20    8.10
   0 -11   1    7.30    8.60
   0 -11  -1   -0.10    7.50
   0  11   1    1.80    8.40
   0  11   1  -11.00    8.40
   0  11  -1    4.70   14.60
   0  11  -1    6.30    8.60
   0  11  -1    3.70    8.70
  -1 -11  -1   -0.60    8.40
   1 -11   1    2.50    8.30
  -1 -11  -1   10.00    7.90
   1 -11   1   -0.80   15.80
  -1 -11  -1    1.00    5.10
  -1 -11  -1    7.50   20.10
  -1  11  -1    9.50    8.40
   1  11   1    1.20    8.70
   1  11   1   25.40   14.20
  -1  11  -1   10.90   15.30
  -1  11  -1   14.40    9.30
   1  11   1   -9.80    8.90
  -2 -11  -1  260.97   18.60
   2 -11   1  285.37   34.40
  -2 -11  -1  224.88   18.90
   2 -11   1  256.37   20.90
  -2 -11  -1  225.58   27.50
   2  11   1  262.47   20.50
  -2  11  -1  253.27   20.10
   2  11   1  299.87   28.80
  -2  11  -1  238.88   20.10
   2  11   1  256.57   20.70
   3 -11   1  454.65   28.40
  -3 -11  -1  438.36   26.40
  -3 -11  -1  479.95   38.50
  -3 -11  -1  476.15   27.80
   3  11   1  446.56   28.10
   3  11   1  482.15   39.90
   3  11   1  390.76   27.80
   3  11   1  463.15   28.20
  -3  11  -1  495.75   27.90
   4 -11   1   29.30   15.00
  -4 -11  -1   17.60   12.60
   4 -11   1   33.20   10.30
  -4 -11  -1   29.10    9.10
  -4 -11  -1   11.70    9.00
  -4  11  -1   31.10   10.30
   4  11   1   28.90   15.40
   4  11   1   23.40   11.30
   4  11   1   11.50   10.00
  -4  11  -1   13.70    7.50
   4  11   1   17.70    9.80
   5 -11   1  248.88   21.50
  -5 -11  -1  284.87   27.70
  -5 -11  -1  275.17   20.80
   5  11   1  291.17   21.20
   5  11   1  270.57   21.60
  -5  11  -1  255.27   20.90
   5  11   1  236.98   29.40
   5  11   1  211.98   20.80
   6 -11   1    4.20   10.00
  -6 -11  -1   11.80   12.50
  -6 -11  -1   -0.10    8.80
   6  11   1    1.70    9.30
   6  11   1  -10.90   12.20
   6  11   1   -3.20   13.70
  -6  11  -1    4.50    9.70
   6  11   1   -7.10    9.30
  -7 -11  -1   37.60   14.90
  -7 -11  -1   17.20    9.20
   7 -11   1   12.90   11.00
   7  11   1   12.40   10.40
  -7  11  -1   41.70   11.30
   7  11   1   17.20   10.40
   7  11   1   11.60   14.30
   7  11   1    5.90   15.40
   8 -11   1   11.30   10.90
  -8 -11  -1   12.20    9.00
  -8 -11  -1   25.10   15.30
  -8  11  -1   23.60   11.30
   8  11   1   27.50   10.90
   8  11   1   -8.90   14.00
   8  11   1   26.40   17.30
   8  11   1    1.80   10.60
   9 -11   1   20.40   12.00
   9  11   1   52.69   19.50
   9  11   1  -14.40   14.90
   9  11   1   26.00   10.60
  10 -11   1   86.39   14.90
  10  11   1   77.09   12.80
  10  11   1   71.99   21.00
  10  11   1   20.40   18.00
  11 -11   1   12.40   19.20
  11 -11   1   19.00   12.50
  11  11   1   17.40   22.30
  11  11   1   15.20   11.10
  11 -12  -1  105.39   21.90
  11 -12  -1   90.59   15.00
  11  12  -1   69.39   25.00
  11  12  -1   49.90   25.10
  11  12  -1   91.59   13.50
  10 -12  -1    8.70   16.80
  10 -12  -1   25.60   12.70
  10  12  -1   -2.30   10.90
  10  12  -1  -13.50   18.30
  10  12  -1  -16.60   19.20
   9 -12  -1   71.29   18.30
   9 -12  -1   81.69   14.60
   9  12  -1   53.69   13.40
   9  12  -1   43.70   20.60
   9  12  -1   74.69   20.80
  -8 -12   1   33.10   11.00
   8 -12  -1   30.50   12.30
   8 -12  -1   43.20   15.70
   8  12  -1   36.90   18.20
   8  12  -1   26.90   12.40
  -8  12   1   47.90   13.10
   8  12  -1   33.60   19.00
   7 -12  -1   92.69   16.70
   7 -12  -1   86.69   14.50
  -7 -12   1   89.19   20.30
  -7 -12   1   87.69   13.40
   7  12  -1   90.79   14.10
   7  12  -1   66.29   14.30
  -7  12   1  127.69   15.80
   7  12  -1  118.39   20.60
   7  12  -1  105.59   21.20
   6 -12  -1  129.99   15.30
  -6 -12   1   79.99   14.00
  -6 -12   1  117.19   21.00
   6 -12  -1  115.59   16.50
   6  12  -1   92.69   14.70
  -6  12   1  126.39   15.50
   6  12  -1  137.09   22.60
   6  12  -1  131.29   15.10
   5 -12  -1  141.69   15.50
   5 -12  -1  150.08   16.50
  -5 -12   1  137.69   21.70
  -5 -12   1  143.79   15.90
   5  12  -1  104.49   22.40
   5  12  -1  135.09   15.20
   5  12  -1  144.19   16.00
  -5  12   1  161.28   16.30
  -4 -12   1   19.80   15.10
   4 -12  -1   62.29   11.70
   4 -12  -1   52.19   11.20
  -4 -12   1   51.79   12.40
   4  12  -1   49.00   11.50
   4  12  -1   43.20   11.50
  -4  12   1   49.40   11.70
   4  12  -1   34.80   17.70
   3 -12  -1   34.60   10.10
  -3 -12   1   38.30   10.60
   3 -12  -1   -4.50   18.10
   3 -12  -1   12.30    9.70
  -3 -12   1   20.20   14.40
   3  12  -1   35.80   10.70
   3  12  -1   11.10   17.40
   3  12  -1   12.90    9.50
  -3  12   1   42.00   11.30
  -3  12   1    5.80    4.90
   2 -12  -1  -22.60   15.60
   2 -12  -1  -14.00    7.30
   2 -12  -1    9.00    8.70
  -2 -12   1   12.50   14.10
  -2 -12   1    2.90    9.20
   2  12  -1  -19.20   14.90
  -2  12   1   -2.50    8.40
   2  12  -1   21.70   10.00
  -2  12   1   16.60   10.00
   2  12  -1    3.80    9.10
  -1 -12   1   10.00    9.40
   1 -12  -1   10.20    9.40
  -1 -12   1   16.10   15.10
   1 -12  -1    1.50    8.00
   1 -12  -1  -18.70   17.40
  -1 -12   1   -0.50    4.90
   1 -12  -1    7.70    7.10
   1  12  -1   12.30   16.00
  -1  12   1    4.80    8.80
   1  12  -1   -2.90    9.10
  -1  12   1   18.80   10.10
   1  12  -1    0.90    9.30
   0 -12  -1   28.10    9.00
   0 -12   1   33.00   10.30
   0 -12   1   55.09   22.70
   0 -12   1   14.00    6.50
   0 -12  -1   17.20   19.20
   0 -12  -1   25.10    7.10
   0 -12  -1   31.50   10.00
   0  12  -1   28.30   10.00
   0  12   1   10.00    9.40
   0  12  -1   12.80    9.50
   0  12   1   17.60   10.00
   0  12  -1   32.80   17.50
  -1 -12  -1   -2.10    8.90
  -1 -12  -1   -1.60    5.40
   1 -12   1    6.00    9.10
  -1 -12  -1    0.80    7.60
  -1 -12  -1   -0.40   21.00
   1 -12   1    5.50   16.00
   1  12   1   -2.50    8.80
   1  12   1   21.90   15.00
  -1  12  -1   10.80   16.20
  -1  12  -1   -9.30    8.10
   1  12   1   -8.20    9.40
  -1  12  -1    6.80    9.10
  -2 -12  -1   46.30   11.50
  -2 -12  -1   57.19   16.50
   2 -12   1   51.79   20.30
  -2 -12  -1   61.19   10.20
   2 -12   1   62.29   12.00
   2  12   1   61.29   12.30
   2  12   1   83.69   11.90
  -2  12  -1   56.09   11.40
   2  12   1   76.29   16.70
   2  12   1   69.59   11.80
  -2  12  -1   63.59   11.50
  -3 -12  -1   -3.80    9.20
   3 -12   1   12.80    9.80
  -3 -12  -1    2.60   12.90
  -3 -12  -1   -1.10    4.30
   3 -12   1   -6.30    9.70
   3  12   1    4.10    9.40
   3  12   1   41.70   15.30
   3  12   1    2.80   10.00
   3  12   1    9.60   10.40
  -3  12  -1   -1.40    9.30
  -4 -12  -1    6.50    9.70
   4 -12   1    7.50    9.70
  -4 -12  -1    4.60   13.00
   4  12   1    7.30    9.70
   4  12   1   11.20   11.40
   4  12   1    2.30   10.20
   4  12   1   24.00   15.00
  -4  12  -1   16.00   10.20
  -5 -12  -1   28.00   10.80
   5 -12   1   26.30   10.90
  -5 -12  -1   37.60   14.90
   5  12   1   27.80   11.20
   5  12   1   28.90   11.60
  -5  12  -1   26.70   10.70
   5  12   1   26.80   16.50
   5  12   1   21.00   12.90
   6 -12   1   49.00   12.40
  -6 -12  -1   48.30   15.50
  -6 -12  -1   43.70   11.40
  -6  12  -1   52.49   12.50
   6  12   1   27.60   14.40
   6  12   1   43.70   11.70
   6  12   1   35.00   17.30
   6  12   1   29.40   11.90
  -7 -12  -1  147.39   15.20
  -7 -12  -1  132.99   21.40
   7 -12   1  161.28   17.10
   7  12   1  123.19   16.10
  -7  12  -1  145.99   16.30
   7  12   1  122.59   15.60
   7  12   1  130.49   22.10
   7  12   1  108.39   20.40
  -8 -12  -1   27.10   16.30
  -8 -12  -1   21.40   10.20
   8 -12   1   19.50   11.70
   8  12   1   29.80   12.10
  -8  12  -1   44.40   12.30
   8  12   1   17.30   18.40
   8  12   1   -1.50   16.10
   9 -12   1   17.90   11.90
   9  12   1   15.80   20.10
   9  12   1    3.60   11.50
   9  12   1  -25.50   15.10
  10 -12   1  158.78   18.00
  10 -12   1  133.39   23.40
  10  12   1   88.39   23.40
  10  12   1   74.19   21.30
  10  12   1  126.19   15.50
  10 -13  -1  264.17   29.00
  10 -13  -1  262.47   23.00
  10  13  -1  270.77   22.20
  10  13  -1  235.08   34.20
  10  13  -1  291.17   32.80
   9 -13  -1   54.09   18.00
   9 -13  -1   75.09   14.80
   9  13  -1   67.09   21.30
   9  13  -1   23.10   20.10
   9  13  -1   69.49   14.70
   8 -13  -1   74.29   14.50
   8 -13  -1   68.89   17.10
   8  13  -1   65.49   21.30
   8  13  -1   41.30   14.00
  -8  13   1   88.89   15.10
   8  13  -1   60.19   19.60
  -7 -13   1   11.00   11.00
   7 -13  -1   35.70   14.30
   7 -13  -1   28.80   12.40
  -7  13   1   32.70   13.10
   7  13  -1   19.60   12.30
   7  13  -1   54.09   18.60
   7  13  -1   37.80   19.00
   7  13  -1   26.30   13.20
   6 -13  -1   70.49   13.80
  -6 -13   1   80.19   19.90
   6 -13  -1   63.89   14.80
  -6 -13   1   45.30   13.00
   6  13  -1   79.79   14.30
   6  13  -1   47.10   20.90
  -6  13   1  115.29   15.80
   6  13  -1   61.69   14.20
  -5 -13   1  109.59   15.40
  -5 -13   1   92.29   20.50
   5 -13  -1  112.89   15.70
   5 -13  -1   96.09   14.40
   5  13  -1  122.69   15.50
   5  13  -1   81.09   22.00
   5  13  -1  104.69   15.30
  -5  13   1  107.79   15.10
  -4 -13   1    2.30   14.50
   4 -13  -1   -0.40    9.70
  -4 -13   1    8.80   11.30
   4 -13  -1   -3.10    9.60
   4  13  -1    3.00   10.70
   4  13  -1   -3.00   17.20
  -4  13   1   17.10   11.50
   4  13  -1   14.70   11.30
   3 -13  -1    6.10    9.00
  -3 -13   1    4.60   10.30
   3 -13  -1   14.90   10.10
  -3 -13   1  -14.10   14.30
   3  13  -1   -6.60   17.70
   3  13  -1   21.20   10.90
  -3  13   1  -10.60   10.00
   3  13  -1   -4.30    9.90
   2 -13  -1  178.08   17.30
   2 -13  -1  160.38   14.90
  -2 -13   1  173.28   16.70
  -2 -13   1  124.19   22.80
   2 -13  -1  140.89   28.80
   2  13  -1  189.08   27.30
   2  13  -1  148.09   16.40
  -2  13   1  184.38   17.60
   2  13  -1  195.38   17.20
   1 -13  -1   16.70    8.00
  -1 -13   1   16.10   16.30
   1 -13  -1   31.30   22.40
   1 -13  -1   15.40   10.00
  -1 -13   1   30.00    5.70
  -1 -13   1   32.30   10.90
   1  13  -1    8.40   10.10
   1  13  -1   21.80   10.70
  -1  13   1   20.00   10.10
  -1  13   1   10.60   10.60
   1  13  -1   52.39   18.80
   0 -13   1   80.99   22.80
   0 -13  -1  108.79   26.30
   0 -13  -1   64.99   12.20
   0 -13  -1   67.89    9.10
   0 -13   1   73.69    8.70
   0 -13  -1   66.89   11.40
   0 -13   1   68.69   12.40
   0  13   1   40.50   11.40
   0  13  -1  123.59   23.40
   0  13  -1   64.69   12.30
   0  13   1   52.59   12.60
   0  13  -1   52.69   12.00
   1 -13   1    1.30    6.90
   1 -13   1    8.00    9.50
  -1 -13  -1    3.10    5.80
  -1 -13  -1    5.40    9.70
   1 -13   1   -0.40   23.00
  -1 -13  -1   43.70   24.20
  -1 -13  -1    4.30    8.10
   1  13   1    6.50    9.50
   1  13   1    0.20   10.30
  -1  13  -1   -2.00    9.00
  -1  13  -1   -3.40    9.80
  -2 -13  -1  341.87   25.20
   2 -13   1  319.07   23.90
  -2 -13  -1  294.17   34.30
   2  13   1  374.66   25.90
   2  13   1  339.47   34.90
   2  13   1  327.87   23.90
   2  13   1  356.26   24.00
  -2  13  -1  293.77   24.00
  -3 -13  -1   20.70   14.90
   3 -13   1   13.70   10.00
  -3 -13  -1    9.80   10.40
   3  13   1   -2.00    9.80
   3  13   1   27.30   15.30
  -3  13  -1   33.70   11.20
   3  13   1   31.30   11.50
   3  13   1    6.70   11.00
  -4 -13  -1  428.36   38.30
  -4 -13  -1  365.26   28.00
   4 -13   1  370.06   27.40
   4  13   1  461.05   28.30
  -4  13  -1  457.75   28.20
   4  13   1  474.55   40.70
   4  13   1  343.97   28.30
   4  13   1  474.15   29.90
  -5 -13  -1    4.50   10.60
  -5 -13  -1   -7.50   13.60
   5 -13   1    5.00   10.50
   5  13   1   -7.10   15.80
   5  13   1  -14.70   11.10
  -5  13  -1   14.20   11.50
   5  13   1  -11.80   10.20
   5  13   1    7.60   13.40
  -6 -13  -1   85.59   18.20
   6 -13   1   72.39   13.50
  -6 -13  -1   60.69   13.10
   6  13   1   67.39   13.80
   6  13   1   59.49   17.50
   6  13   1   63.89   14.30
  -6  13  -1   81.59   14.50
   6  13   1   46.80   20.10
  -7 -13  -1  173.08   23.90
  -7 -13  -1  157.78   17.20
   7 -13   1  193.58   19.30
   7  13   1  177.68   18.50
   7  13   1  149.49   26.10
  -7  13  -1  225.08   19.40
   7  13   1  186.98   24.40
   7  13   1  175.58   18.90
   8 -13   1   30.70   13.10
  -8  13  -1   50.39   13.70
   8  13   1   14.70   18.90
   8  13   1   57.89   14.40
   8  13   1   22.20   18.50
   9 -13   1   50.49   18.80
   9 -13   1   52.99   14.10
   9  13   1   55.99   14.00
   9  13   1   39.40   21.80
   9  13   1   10.60   18.60
  10 -13   1   32.40   14.40
  10 -13   1   -6.40   16.90
  10  13   1   -4.30   21.20
  10  13   1   22.80   12.90
  10 -14  -1   36.10   14.00
  10 -14  -1  -15.80   17.50
  10  14  -1   -6.00   21.90
  10  14  -1   31.80   21.80
  10  14  -1   -7.20   13.00
   9 -14  -1   60.69   18.50
   9 -14  -1   77.39   15.60
   9  14  -1   49.70   21.20
   9  14  -1   31.50   22.10
   9  14  -1   50.49   15.10
   8 -14  -1   10.90   15.70
   8 -14  -1    3.00   12.20
   8  14  -1  -29.70   18.40
   8  14  -1    7.00   18.30
   8  14  -1  -22.70   12.60
  -7 -14   1   79.69   15.30
   7 -14  -1  144.39   17.70
   7 -14  -1  110.29   18.90
  -7  14   1  157.58   18.30
   7  14  -1  170.78   23.80
   7  14  -1  137.09   27.40
   7  14  -1  130.89   18.10
   6 -14  -1   83.09   16.30
  -6 -14   1   70.19   14.50
   6 -14  -1   80.89   14.90
   6  14  -1   78.19   23.60
   6  14  -1   85.69   16.20
   6  14  -1   94.89   15.60
  -6  14   1  109.49   16.40
   5 -14  -1  422.56   28.90
  -5 -14   1  418.06   29.20
   5 -14  -1  386.46   29.90
   5  14  -1  420.76   29.70
   5  14  -1  349.67   44.80
  -5  14   1  415.36   29.50
   5  14  -1  417.46   29.90
   4 -14  -1  782.02   44.80
   4 -14  -1  835.92   44.60
  -4 -14   1  865.21   45.10
   4  14  -1  825.42   44.50
  -4  14   1  804.62   44.40
   4  14  -1  713.43   67.09
   4  14  -1  831.82   44.70
   3 -14  -1   -3.00    9.40
  -3 -14   1   21.40   11.80
   3 -14  -1    2.60   10.70
  -3  14   1    3.30   11.60
   3  14  -1   24.20   11.70
   3  14  -1   11.50   20.40
   3  14  -1   -7.50   10.80
   2 -14  -1  293.37   24.30
   2 -14  -1  268.47   21.10
  -2 -14   1  295.77   24.60
   2  14  -1  290.97   24.20
   2  14  -1  309.97   39.00
   2  14  -1  286.27   24.20
  -2  14   1  277.37   24.00
   1 -14  -1  -11.80    7.10
  -1 -14   1   28.30   11.30
   1 -14  -1    8.30   10.50
  -1 -14   1    2.90    5.40
   1  14  -1   -3.80   10.20
  -1  14   1  -13.00   10.50
   1  14  -1   -1.30   10.60
   1  14  -1    8.80   16.90
   0 -14  -1   34.40   24.40
   0 -14   1   12.20   10.60
   0 -14   1   19.70    7.10
   0 -14  -1   14.20    7.30
   0 -14  -1   29.00   11.20
   0  14   1   22.60   11.90
   0  14  -1   23.00   11.00
   0  14  -1   13.20   11.10
   0  14  -1   33.20   20.00
   1 -14   1   86.19   14.20
  -1 -14  -1   80.09   14.50
  -1 -14  -1  167.88   28.80
   1 -14   1   82.29   10.70
   1  14   1   83.49   15.20
  -1  14  -1   87.09   14.30
   1  14   1   87.59   13.60
   1  14   1  115.79   13.20
  -2 -14  -1  208.98   20.10
   2 -14   1  217.08   20.10
   2 -14   1  219.48   18.50
  -2 -14  -1  319.67   34.80
   2  14   1  289.87   33.60
   2  14   1  226.48   19.10
   2  14   1  228.98   21.30
   2  14   1  197.88   19.30
  -2  14  -1  222.18   20.60
  -3 -14  -1  130.49   23.20
   3 -14   1  141.39   17.00
  -3 -14  -1  135.99   17.30
   3  14   1  134.29   16.40
   3  14   1  193.48   18.90
   3  14   1  171.38   17.40
   3  14   1  177.38   24.80
  -3  14  -1  171.08   17.80
   4 -14   1  293.87   24.80
  -4 -14  -1  276.17   24.10
  -4 -14  -1  283.27   33.40
   4  14   1  282.77   24.60
   4  14   1  324.47   26.60
   4  14   1  330.07   34.90
  -4  14  -1  331.27   25.60
   4  14   1  310.07   26.80
   5 -14   1   16.00   11.20
  -5 -14  -1   -3.30   15.50
  -5 -14  -1   -6.40   11.10
  -5  14  -1  -11.10   11.60
   5  14   1   -3.20   11.10
   5  14   1   25.20   13.10
   5  14   1    0.70   14.10
   5  14   1   14.10   16.80
  -6 -14  -1  458.05   43.30
  -6 -14  -1  478.25   32.10
   6 -14   1  534.65   32.70
  -6  14  -1  495.45   32.60
   6  14   1  528.95   36.80
   6  14   1  511.05   32.30
   6  14   1  407.06   33.00
   6  14   1  465.65   47.10
   7 -14   1  110.09   16.60
  -7 -14  -1  126.19   21.90
  -7 -14  -1   68.19   14.60
   7  14   1   49.60   15.90
  -7  14  -1  123.89   16.50
   7  14   1   91.29   20.50
   7  14   1   91.69   23.50
   8 -14   1  115.29   18.00
   8 -14   1  147.59   21.30
   8  14   1  101.09   24.80
   8  14   1  124.99   17.80
   8  14   1  121.89   23.60
  -8  14  -1  139.39   18.10
   9 -14   1   -5.90   16.00
   9 -14   1   -2.70   13.20
   9  14   1   -8.70   12.80
   9  14   1    0.50   18.70
   9  14   1  -37.80   19.00
   9 -15  -1   38.10   19.00
   9 -15  -1   82.09   16.40
   9  15  -1   62.29   17.20
   9  15  -1   48.00   22.10
   9  15  -1   30.40   24.70
   8 -15  -1   11.90   15.60
   8 -15  -1    0.90   12.90
   8  15  -1  -40.20   20.20
   8  15  -1  -13.60   14.50
   8  15  -1   38.40   19.90
  -7 -15   1   85.79   15.30
   7 -15  -1  109.19   16.60
   7 -15  -1   60.19   17.10
   7  15  -1   90.09   17.40
   7  15  -1  128.49   22.10
  -7  15   1  102.59   17.00
   7  15  -1   63.49   25.60
   6 -15  -1  152.18   20.60
  -6 -15   1  185.58   19.90
   6 -15  -1  205.58   20.70
   6  15  -1  225.08   21.80
  -6  15   1  207.78   21.30
   6  15  -1  177.48   20.10
   6  15  -1  160.78   31.40
   5 -15  -1    4.80   12.50
  -5 -15   1   -9.10   11.40
   5 -15  -1   30.10   12.80
   5  15  -1   38.00   23.10
   5  15  -1    7.90   12.60
   5  15  -1    5.60   13.40
  -5  15   1   16.40   13.70
   4 -15  -1   -0.10   11.70
  -4 -15   1   17.00   12.20
   4 -15  -1    3.30   10.70
   4  15  -1   12.00   21.50
   4  15  -1    7.60   12.10
   4  15  -1   14.80   12.90
  -4  15   1    4.70   12.70
   3 -15  -1  220.08   21.00
  -3 -15   1  279.87   23.10
   3 -15  -1  209.08   21.10
  -3  15   1  236.18   21.90
   3  15  -1  211.68   21.00
   3  15  -1  232.78   22.20
   3  15  -1  240.98   33.90
   2 -15  -1    8.90   11.70
  -2 -15   1   34.10   12.80
   2 -15  -1    7.30    9.10
  -2  15   1   36.20   13.50
   2  15  -1   21.80   12.30
   2  15  -1   19.80   12.90
   2  15  -1   43.80   20.80
   1 -15  -1  513.45   32.00
   1 -15  -1  466.65   28.20
  -1 -15   1  484.35   31.70
  -1 -15   1  465.85   25.00
   1  15  -1  445.06   31.20
   1  15  -1  486.75   47.60
  -1  15   1  522.05   33.10
   0 -15  -1   32.60   12.40
   0 -15   1   28.80   11.90
   0 -15   1   25.10    7.80
   0 -15  -1   16.10    7.70
   0  15  -1   17.30   12.40
   0  15   1   19.60   12.80
   0  15  -1   25.30   21.30
   0  15   1   31.60   10.00
   1 -15   1  475.95   28.00
   1 -15   1  451.25   32.20
  -1 -15  -1  487.75   32.30
   1  15   1  523.45   29.60
  -1  15  -1  475.95   31.80
   1  15   1  522.65   33.20
  -2 -15  -1   38.30   13.10
   2 -15   1   39.00   12.60
   2 -15   1   20.70    9.60
  -2  15  -1   35.60   13.10
   2  15   1   55.59   14.60
   2  15   1   45.30   12.70
   2  15   1   61.19   14.00
  -3 -15  -1  128.99   23.10
   3 -15   1   88.69   15.00
  -3 -15  -1   83.09   15.40
   3 -15   1   82.89   12.90
   3  15   1   95.59   15.70
   3  15   1   79.89   15.70
   3  15   1  157.38   25.30
  -3  15  -1   98.39   15.90
   3  15   1   89.09   15.60
  -4 -15  -1   24.50   12.50
   4 -15   1   35.20   11.60
  -4 -15  -1   16.20   17.90
   4 -15   1   39.20   13.10
  -4  15  -1   40.10   13.80
   4  15   1   49.40   15.10
   4  15   1   45.10   13.40
   4  15   1   39.30   14.60
   4  15   1   46.50   18.50
   5 -15   1   18.50   12.20
  -5 -15  -1   -0.70   16.80
   5 -15   1   18.00   11.70
  -5 -15  -1   -9.90   12.00
  -5  15  -1    5.90   12.80
   5  15   1   19.30   13.00
   5  15   1    6.50   13.70
   5  15   1   36.70   18.30
   5  15   1    2.40   14.50
  -6 -15  -1   84.89   21.10
  -6 -15  -1   69.19   15.40
   6 -15   1   89.69   16.40
   6 -15   1   61.39   15.60
   6  15   1  110.09   20.00
   6  15   1   83.89   22.40
   6  15   1   22.60   15.00
   6  15   1   76.49   15.20
  -6  15  -1   90.69   16.10
   7 -15   1   40.10   14.80
   7 -15   1   47.40   16.10
  -7 -15  -1   32.80   13.70
  -7  15  -1   66.59   15.50
   7  15   1   53.19   22.10
   7  15   1   50.09   19.80
   7  15   1   37.10   15.70
   8 -15   1   29.60   13.80
   8 -15   1   17.60   15.90
   8  15   1   -9.00   14.20
   8  15   1  -11.00   19.90
   8  15   1   -3.00   20.70
   9 -15   1   17.00   14.60
   9 -15   1   -5.60   16.90
   9  15   1   -8.80   14.30
   9  15   1  -18.20   21.60
   8 -16  -1    2.00   13.80
   8 -16  -1   25.30   16.70
   8  16  -1  -20.20   22.60
   8  16  -1    9.30   15.10
   8  16  -1  -12.70   18.70
   7 -16  -1   -0.70   13.10
   7 -16  -1    4.40   14.60
   7  16  -1    7.10   14.50
  -7  16   1   31.40   14.40
   7  16  -1  -19.40   22.50
   7  16  -1   13.50   18.60
   6 -16  -1   40.00   14.60
  -6 -16   1   22.10   14.00
   6 -16  -1   24.30   14.00
   6  16  -1   48.40   18.50
   6  16  -1   30.10   25.20
  -6  16   1   33.80   15.30
   6  16  -1   44.60   15.70
   5 -16  -1    0.50   12.50
   5 -16  -1   15.10   13.00
  -5 -16   1   29.00   13.50
   5  16  -1   36.70   24.60
   5  16  -1   37.30   15.00
   5  16  -1   21.10   14.20
  -5  16   1   28.40   14.80
  -4 -16   1   -1.10   12.60
   4 -16  -1   14.90   12.60
   4 -16  -1   33.50   12.30
   4  16  -1   29.80   14.40
  -4  16   1   40.30   14.90
   4  16  -1   27.60   13.70
   4  16  -1   39.80   25.80
   3 -16  -1   21.20   13.00
   3 -16  -1    2.40   10.10
  -3 -16   1   17.50   13.40
   3  16  -1   27.60   21.20
   3  16  -1    4.30   12.60
  -3  16   1    1.40   13.40
   2 -16  -1   55.69   13.70
   2 -16  -1   57.29   11.50
  -2 -16   1   38.60   13.80
  -2  16   1   51.79   15.20
   2  16  -1   78.59   23.40
   2  16  -1   51.19   14.10
  -1 -16   1    2.90   11.60
   1 -16  -1    0.00    8.50
   1 -16  -1   11.60   11.90
  -1 -16   1    7.00    6.00
   1  16  -1    8.40   22.30
  -1  16   1   -0.30    8.70
  -1  16   1    2.50   13.10
   1  16  -1    9.90   13.00
   0 -16  -1   45.40   14.50
   0 -16   1   62.29    9.10
   0 -16   1   50.39   13.70
   0 -16  -1   32.50    9.00
   0  16   1   69.89   11.40
   0  16  -1   50.19   14.60
   0  16   1   51.69   15.10
   1 -16   1  -15.20    7.50
  -1 -16  -1    6.30   12.50
   1 -16   1    9.40   12.10
   1  16   1    7.30   13.40
  -1  16  -1    8.40   12.60
   1  16   1    4.60   10.40
  -2 -16  -1    7.10   12.70
   2 -16   1   12.40    9.10
   2 -16   1   14.90   12.20
  -2  16  -1   -9.90   12.10
   2  16   1    5.20   11.70
   2  16   1   11.80   13.50
   3 -16   1   44.00   13.80
  -3 -16  -1   36.90   14.00
   3 -16   1   20.50   10.70
  -3  16  -1   35.40   14.00
   3  16   1   33.60   13.80
   3  16   1   49.99   20.40
   3  16   1   36.30   14.90
   4 -16   1   71.79   15.00
   4 -16   1   82.19   14.20
  -4 -16  -1   68.39   15.40
   4  16   1   83.79   16.90
   4  16   1   92.89   17.20
   4  16   1   64.39   22.20
   4  16   1   40.80   14.90
  -4  16  -1   52.29   15.30
  -5 -16  -1   13.30   13.70
   5 -16   1  -15.40   11.60
   5 -16   1    4.80   12.10
   5  16   1   19.40   18.40
   5  16   1  -14.10   14.60
  -5  16  -1    9.70   14.10
   5  16   1  -18.70   12.30
   5  16   1    9.20   14.70
  -6 -16  -1  -12.20   12.70
   6 -16   1   17.60   13.60
   6 -16   1    6.20   13.30
   6  16   1   15.40   18.90
  -6  16  -1    9.80   14.10
   6  16   1   25.20   15.50
   6  16   1   31.80   19.10
   7 -16   1   15.90   13.80
   7 -16   1    1.30   14.10
   7  16   1  -15.50   18.30
   7  16   1   14.30   19.80
   7  16   1  -26.90   14.50
  -7  16  -1   17.10   13.90
   8 -16   1   -7.60   15.80
   8 -16   1    9.70   14.10
   8  16   1   -5.70   20.60
   8  16   1    9.80   14.70
   8  16   1    7.70   21.00
   8  17  -1   24.60   28.10
   7 -17  -1  -11.00   14.30
   7 -17  -1   -5.30   13.80
   7  17  -1   44.70   19.70
  -7  17   1   10.80   16.20
   7  17  -1  -11.40   14.60
   7  17  -1    9.30   25.10
  -6 -17   1  477.85   34.50
   6 -17  -1  466.85   34.40
   6 -17  -1  415.86   34.40
   6  17  -1  392.86   53.49
   6  17  -1  504.55   35.80
  -6  17   1  486.15   35.40
   6  17  -1  485.95   38.80
   5 -17  -1   92.19   16.50
  -5 -17   1  114.49   17.30
   5 -17  -1   61.19   15.90
   5  17  -1   74.49   17.30
   5  17  -1   81.29   26.80
  -5  17   1   76.59   17.00
  -4 -17   1   48.30   15.20
   4 -17  -1   24.00   12.60
   4 -17  -1   49.50   14.90
  -4  17   1   43.70   16.10
   4  17  -1  108.99   28.00
   4  17  -1   64.49   16.60
   3 -17  -1   23.00   11.10
  -3 -17   1   32.40   14.40
   3 -17  -1   60.59   15.30
  -3  17   1   50.99   16.00
   3  17  -1   28.40   14.80
   3  17  -1   62.69   24.50
  -2 -17   1   81.69   16.50
   2 -17  -1   95.89   17.00
   2 -17  -1   97.69   13.20
   2  17  -1   73.49   27.00
   2  17  -1   81.59   16.60
  -2  17   1   92.29   18.00
   1 -17  -1   42.40   14.30
  -1 -17   1   36.20    7.00
   1 -17  -1   33.30    9.60
  -1 -17   1   55.49   15.10
  -1  17   1   27.20   15.00
   1  17  -1   33.60   14.80
  -1  17   1   19.90    9.60
   1  17  -1   81.89   28.60
   0 -17   1  158.18   14.90
   0 -17  -1  191.68   20.50
   0 -17  -1  166.18   14.50
   0 -17   1  145.99   19.10
   0  17  -1  186.98   20.80
   0  17   1  186.58   15.90
   0  17   1  180.48   20.70
   1 -17   1   14.10    8.70
  -1 -17  -1    6.40   12.60
   1 -17   1   10.80   12.80
   1  17   1    6.10   14.40
   1  17   1    1.80   11.40
  -1  17  -1   -6.50   13.10
  -2 -17  -1   14.30   13.10
   2 -17   1   13.60   12.80
   2 -17   1   27.30   10.20
   2  17   1   12.20   12.60
  -2  17  -1   15.60   13.80
   2  17   1   11.50   14.20
   3 -17   1  100.69   14.50
   3 -17   1   96.29   16.90
  -3 -17  -1  135.09   18.70
  -3  17  -1  100.19   17.70
   3  17   1  124.79   17.80
   3  17   1  100.89   17.90
   4 -17   1   -4.60   11.00
  -4 -17  -1   26.70   14.50
   4 -17   1   20.60   13.50
  -4  17  -1    8.30   14.10
   4  17   1   -1.20   14.90
   4  17   1   90.89   23.50
   4  17   1   12.10   14.80
  -5 -17  -1   60.99   16.00
   5 -17   1   52.99   14.30
   5 -17   1   49.90   15.70
   5  17   1   85.39   17.50
  -5  17  -1   58.69   16.40
   5  17   1   65.19   21.30
   5  17   1   65.89   18.10
  -6 -17  -1  119.29   18.70
   6 -17   1  159.08   20.10
   6 -17   1   95.39   18.40
   6  17   1  130.79   25.90
  -6  17  -1  148.09   19.30
   6  17   1  127.79   22.10
   6  17   1  135.99   21.00
   7 -17   1    8.10   14.20
   7 -17   1   -4.20   13.90
   7  17   1   -8.00   18.70
  -7  17  -1   17.90   14.90
   7  17   1   24.50   20.60
   7  17   1  -22.10   15.40
   7 -18  -1   22.10   16.20
   7 -18  -1   64.39   16.80
   7  18  -1   23.80   19.60
   7  18  -1   64.19   17.80
   7  18  -1   69.39   29.20
   6 -18  -1  -13.80   13.00
   6 -18  -1    2.90   14.20
   6  18  -1   -2.00   18.40
   6  18  -1   -2.90   24.50
  -6  18   1    7.60   15.50
   6  18  -1    7.20   15.70
   5 -18  -1   -1.30   13.40
   5 -18  -1  -12.50   12.40
  -5 -18   1    9.50   13.80
   5  18  -1  -13.20   14.60
   5  18  -1   25.40   24.20
   5  18  -1    9.30   17.40
  -5  18   1    3.00   14.90
  -4 -18   1  152.78   20.90
   4 -18  -1  180.78   21.20
   4 -18  -1  159.38   18.60
   4  18  -1  185.18   32.10
  -4  18   1  180.58   22.60
   4  18  -1  144.79   20.80
  -3 -18   1  109.19   18.90
   3 -18  -1  129.99   16.30
   3 -18  -1  112.39   18.20
   3  18  -1  134.39   19.70
  -3  18   1  150.18   20.50
   3  18  -1  158.38   30.20
  -2 -18   1    0.00   13.50
   2 -18  -1    5.30    9.80
   2 -18  -1   22.00   14.20
  -2  18   1   -8.80   14.30
   2  18  -1   29.40   25.70
   2  18  -1   31.60   15.40
   1 -18  -1  102.19   12.90
   1 -18  -1  102.09   17.50
  -1 -18   1  108.19   18.60
  -1  18   1   94.99   18.80
   1  18  -1   88.29   17.90
   0 -18   1  109.09   18.10
   0 -18  -1   95.69   12.10
   0 -18   1   86.89   10.80
   0 -18  -1   91.39   17.20
   0  18   1  141.29   19.60
   0  18   1   90.39   13.30
   0  18  -1   87.79   17.60
  -1 -18  -1   95.89   17.00
   1 -18   1   76.79   16.80
   1 -18   1  101.59   12.40
  -1  18  -1   95.79   17.50
   1  18   1   76.19   17.90
   1  18   1  126.89   15.30
   2 -18   1  131.59   15.20
  -2 -18  -1  129.39   19.60
   2 -18   1  134.49   19.40
   2  18   1  142.99   20.20
   2  18   1  179.38   18.60
  -2  18  -1  135.49   19.80
   3 -18   1   52.49   12.70
  -3 -18  -1   35.30   15.30
   3 -18   1   45.00   15.60
   3  18   1   38.40   15.10
  -3  18  -1   40.20   15.70
   3  18   1   33.70   16.60
   4 -18   1   65.29   16.60
  -4 -18  -1   50.29   16.20
   4 -18   1   35.80   13.30
   4  18   1   29.00   16.20
   4  18   1   90.89   23.70
   4  18   1   38.40   16.60
  -4  18  -1   34.10   16.10
  -5 -18  -1   36.30   15.90
   5 -18   1   24.70   15.10
   5 -18   1   23.60   13.70
   5  18   1   43.00   18.50
  -5  18  -1   33.60   16.10
   5  18   1   65.59   22.40
   5  18   1   56.19   17.60
   6 -18   1   -9.50   13.20
  -6 -18  -1    2.50   16.10
   6 -18   1    2.00   14.20
  -6  18  -1   10.80   15.00
   6  18   1    1.80   16.70
   6  18   1   53.29   21.60
   6  18   1   20.10   19.30
  -5 -19   1  196.58   23.90
   5 -19  -1  191.58   21.80
   5 -19  -1  195.98   23.20
  -5  19   1  212.38   24.30
   5  19  -1  193.68   24.00
   5  19  -1  259.07   37.80
   5  19  -1  213.98   25.40
  -4 -19   1   14.60   14.60
   4 -19  -1    3.50   12.20
   4 -19  -1   18.90   14.90
   4  19  -1   28.00   23.90
   4  19  -1   22.90   16.20
  -4  19   1  -16.10   14.60
   3 -19  -1   43.80   16.20
  -3 -19   1   53.09   16.70
   3 -19  -1   28.30   12.10
   3  19  -1   38.50   16.80
   3  19  -1   65.99   26.30
  -3  19   1   33.40   16.90
   2 -19  -1   16.40   14.70
  -2 -19   1    6.30   14.60
   2 -19  -1   24.40   10.60
   2  19  -1   60.69   27.20
   2  19  -1  -21.70   13.80
  -2  19   1    3.10   15.60
   1 -19  -1   33.90   10.30
  -1 -19   1   41.60   16.20
   1 -19  -1   34.60   15.50
  -1  19   1   31.80   16.60
   1  19  -1   32.10   16.20
   0 -19   1    1.20   14.00
   0 -19  -1   -4.20   13.70
   0  19   1    6.30   11.20
   0  19   1    9.50   15.50
   0  19  -1   17.30   15.20
   1 -19   1   51.59   10.50
   1 -19   1   56.29   16.80
  -1 -19  -1   57.99   17.00
   1  19   1   48.30   17.00
   1  19   1   42.30   13.20
  -1  19  -1   46.80   17.10
  -2 -19  -1  211.98   22.90
   2 -19   1  192.58   23.00
   2 -19   1  174.88   17.30
   2  19   1  184.38   23.40
   2  19   1  216.38   20.70
  -2  19  -1  184.68   22.30
   3 -19   1   45.10   13.20
   3 -19   1   49.60   16.60
  -3 -19  -1   57.99   17.00
  -3  19  -1   85.69   18.00
   3  19   1   62.09   16.90
   3  19   1   51.29   17.30
  -4 -19  -1   13.40   15.40
   4 -19   1   32.20   15.80
   4 -19   1   13.80   12.60
   4  19   1   52.09   17.90
  -4  19  -1   11.10   15.60
   4  19   1   30.40   16.80
  -5 -19  -1   37.80   16.90
   5 -19   1   45.30   16.40
   5 -19   1   61.99   15.70
   5  19   1   40.50   18.40
   5  19   1   74.29   25.10
  -5  19  -1   36.50   17.60
   5  19   1   44.00   19.00
   4 -20  -1   42.00   13.80
   4 -20  -1   84.69   18.30
  -4 -20   1   49.30   17.80
   4  20  -1   74.59   19.10
   4  20  -1   52.59   18.40
  -4  20   1   74.99   18.90
   4  20  -1   71.89   28.00
   3 -20  -1   16.40   12.00
  -3 -20   1    4.70   14.40
   3 -20  -1   -2.90   14.70
   3  20  -1   66.49   29.80
  -3  20   1   26.10   17.20
   3  20  -1   -0.60   16.70
   2 -20  -1   30.50   16.00
  -2 -20   1   65.49   16.70
   2  20  -1   35.60   17.40
  -2  20   1   30.80   17.30
  -1 -20   1   19.70   15.40
   1 -20  -1   21.60   15.50
   1  20  -1   16.00   16.20
  -1  20   1   27.20   17.40
   0 -20  -1   11.50   14.90
   0 -20   1   34.00   16.80
   0  20  -1    4.90   16.00
   0  20   1   20.40   17.30
  -1 -20  -1   19.10   15.80
   1 -20   1    4.00   15.00
   1  20   1    3.00   16.30
  -1  20  -1   28.40   16.70
   1  20   1   -7.20   12.90
  -2 -20  -1    5.70   14.80
   2 -20   1   -7.00   14.90
  -2  20  -1    0.90   15.20
   2  20   1   16.00   16.70
   2  20   1   25.10   14.90
   3 -20   1    1.80   11.30
   3 -20   1    1.80   15.40
  -3 -20  -1   17.40   15.60
   3  20   1    7.30   16.20
   3  20   1   19.50   16.90
  -3  20  -1   20.80   16.70
   4 -20   1  -13.60   11.90
  -4 -20  -1    6.70   15.30
   4 -20   1   11.10   15.50
   4  20   1    4.60   17.00
   4  20   1   -5.60   16.90
  -4  20  -1   31.20   17.50
   1 -21  -1   13.20   15.80
  -1 -21   1   12.20   15.50
  -1  21   1  -16.50   16.00
   1  21  -1   -0.40   16.60
   0 -21  -1   62.69   17.30
   0 -21   1   41.80   17.10
   0  21   1   73.79   19.20
   0  21  -1   21.20   16.90
   1 -21   1   55.99   18.20
  -1 -21  -1   55.59   17.70
  -1  21  -1   52.69   19.00
   1  21   1   70.49   19.00
  13   0  -2   -5.80   17.40
  13   0  -2   21.20   13.50
  13   0  -2   16.10   20.80
  12   0  -2  193.88   30.90
  12   0  -2  212.08   20.70
  12   0  -2  230.08   25.40
  11   0  -2  246.08   21.90
  11   0  -2  268.87   33.70
  11   0  -2  300.77   26.50
  10   0  -2   41.10   17.60
  10   0  -2   61.59   15.20
  10   0  -2   36.60   11.50
   9   0  -2    6.60   13.90
   9   0  -2   36.00   12.20
   9   0  -2   14.90    9.30
   8   0  -2  310.87   20.60
   8   0  -2  295.77   22.70
   8   0  -2  313.47   31.10
   7   0  -2   -1.80   10.50
   7   0  -2   11.70    7.20
   7   0  -2    0.60    7.80
   6   0  -2 1128.69   80.19
   6   0  -2 1188.38   57.09
   5   0  -2  645.34   33.60
   5   0  -2  640.54   47.10
   4   0  -2   29.70    6.90
   4   0  -2   33.10    9.60
   3   0  -2 4073.99  180.88
  -3   0   2 3946.11  180.88
  -3   0   2 4398.86  190.78
   3   0  -2 4255.77  190.48
   3   0  -2 4198.28  269.97
  -2   0   2  605.14   30.10
   2   0  -2  702.93   32.30
   2   0  -2  687.73   46.10
   2   0  -2  646.64   30.00
  -2   0   2  705.03   32.60
  -1   0   2 1096.29   48.70
   1   0  -2 1088.19   68.89
  -1   0   2  990.70   68.69
  -1   0   2 1031.00   46.30
   1   0  -2 1015.30   46.20
   0   0  -2   74.89    6.50
   0   0   2   69.99    5.70
   0   0   2   74.39    8.70
   0   0  -2   74.19    8.70
   1   0   2    8.90    3.80
   2   0   2  820.22   37.50
  -2   0  -2  828.72   37.50
  -2   0  -2  827.32   38.30
   3   0   2  832.72   39.30
  -3   0  -2  856.01   39.10
  -3   0  -2  817.52   37.80
   3   0   2  816.22   38.00
   4   0   2  576.64   30.10
  -4   0  -2  635.44   28.20
   4   0   2  585.84   28.40
   5   0   2  441.36   22.00
  -5   0  -2  440.86   23.80
   5   0   2  434.06   24.20
   6   0   2   72.39   10.00
  -6   0  -2   59.49    6.60
   6   0   2   67.49    7.30
  -6   0  -2   69.39    9.30
  -7   0  -2  888.41   43.40
  -7   0  -2  878.21   39.60
   7   0   2  841.62   43.20
   7   0   2  844.42   39.90
   8   0   2   17.50    9.50
   8   0   2   10.20    5.50
  -8   0  -2   17.40    4.90
   9   0   2   17.70   10.60
  10   0   2   91.69   19.50
  10   0   2  101.69   15.00
  11   0   2   15.30   12.70
  11   0   2   -0.90   16.10
  12   0   2  127.19   18.80
  12   0   2  142.19   25.00
  13   0   2  131.59   19.10
  13   0   2  101.19   25.10
  13  -1  -2   11.40   13.10
  13  -1  -2   23.60   19.20
  13  -1  -2   10.40   20.70
  13   1  -2    8.80   13.40
  13   1  -2   16.20   17.00
  13   1  -2   41.20   23.10
  12  -1  -2  -15.50   10.90
  12  -1  -2  -12.10   17.30
  12  -1  -2    0.60   16.30
  12   1  -2   17.90   16.00
  12   1  -2   -5.00   12.70
  12   1  -2  -12.50   16.70
  11  -1  -2   42.90   12.50
  11  -1  -2   58.59   20.20
  11  -1  -2   80.29   17.60
  11   1  -2   67.99   16.70
  11   1  -2   56.89   13.70
  11   1  -2   85.09   20.80
  10  -1  -2   57.29   15.60
  10  -1  -2   71.59   20.00
  10  -1  -2   79.29   12.50
  10   1  -2   65.19   13.60
  10   1  -2   73.69   15.20
  10   1  -2   57.69   18.50
   9  -1  -2   20.70   12.10
   9  -1  -2   27.40    9.60
   9  -1  -2   22.60   15.00
   9   1  -2   17.60   11.30
   9   1  -2   27.40   10.90
   9   1  -2   45.00   16.10
   8  -1  -2   50.39    9.60
   8  -1  -2   34.30   11.20
   8   1  -2   54.89   10.40
   8   1  -2   56.29   15.20
   8   1  -2   65.09   12.10
   7  -1  -2   73.09    9.30
   7  -1  -2   75.19   11.70
   7   1  -2   72.39   11.10
   7   1  -2   78.59   10.80
   7   1  -2   87.89   15.40
   6  -1  -2  392.76   21.10
   6  -1  -2  339.57   23.30
   6   1  -2  365.36   22.80
   6   1  -2  394.96   32.00
   5  -1  -2  275.97   19.30
   5   1  -2  293.97   25.70
   5   1  -2  289.47   18.40
   4  -1  -2   10.60    6.50
   4   1  -2    9.10    5.60
   4   1  -2    3.40    7.80
  -3  -1   2  645.44   28.80
   3  -1  -2  601.24   28.80
  -3  -1   2  498.55   25.20
   3  -1  -2  569.94   25.40
   3   1  -2  504.75   25.30
  -3   1   2  571.74   29.10
  -3   1   2  548.15   25.30
   3   1  -2  580.14   40.20
   3   1  -2  582.64   27.80
  -3   1   2  518.95   25.50
  -2  -1   2   96.79    7.80
   2  -1  -2  117.39    9.00
   2  -1  -2  117.59    7.90
  -2  -1   2  106.39    9.50
  -2  -1   2  114.99   14.30
   2   1  -2  105.99    8.80
  -2   1   2  116.39   10.40
   2   1  -2  104.39   14.00
   2   1  -2   95.89    7.80
  -2   1   2  108.59    7.80
  -2   1   2  112.09    8.40
  -1  -1   2  587.54   28.10
   1  -1  -2  634.94   28.10
   1  -1  -2  614.24   29.60
  -1   1   2  611.44   28.20
   1   1  -2  630.54   28.10
   1   1  -2  606.34   41.90
   0  -1   2   -2.20    3.90
   0  -1  -2   -0.30    3.50
   0  -1  -2    2.10    4.30
   0  -1   2    1.10    5.00
   0   1  -2    6.70    5.40
   0   1  -2    6.40    3.80
   0   1   2    0.30    3.80
  -1  -1  -2  109.49    7.80
   1  -1   2  116.79    8.60
   1  -1   2  101.49   11.20
   1   1   2  105.29    8.60
  -1   1  -2  131.09   11.70
  -2  -1  -2  102.89    8.80
   2  -1   2   79.09   11.20
   2  -1   2  108.89    9.20
  -2   1  -2  126.99    9.20
   2   1   2  102.49    9.00
   2   1   2  112.49    8.90
  -2   1  -2  112.19    9.00
   3  -1   2  426.46   22.70
  -3  -1  -2  440.36   21.40
   3  -1   2  431.86   21.70
  -3  -1  -2  439.46   22.50
  -3   1  -2  451.85   22.60
   3   1   2  448.86   23.20
   3   1   2  417.26   21.50
  -3   1  -2  454.25   21.60
   4  -1   2   40.00    6.00
   4  -1   2   54.39    7.80
  -4  -1  -2   43.00    5.50
   4   1   2   34.70    5.60
  -4   1  -2   25.90    6.40
   4   1   2   43.00    7.70
  -4   1  -2   40.50    5.40
   5  -1   2  460.35   22.80
   5  -1   2  442.86   24.70
  -5  -1  -2  474.65   25.10
   5   1   2  445.66   25.40
  -5   1  -2  466.45   24.70
   5   1   2  458.35   22.70
  -6  -1  -2  204.88   15.60
   6  -1   2  205.78   15.40
   6  -1   2  182.38   12.20
  -6  -1  -2  188.48   11.40
   6   1   2  181.58   15.20
   6   1   2  157.68   12.10
  -6   1  -2  182.48   11.80
  -6   1  -2  179.78   14.90
  -7  -1  -2  301.17   19.80
   7  -1   2  262.47   19.10
  -7  -1  -2  268.37   15.00
   7  -1   2  264.27   15.70
   7   1   2  270.27   20.40
  -7   1  -2  281.87   15.40
   7   1   2  266.77   15.30
  -7   1  -2  247.48   18.90
   7   1   2  272.47   15.80
   8  -1   2   54.89   10.10
   8  -1   2   59.09    7.10
  -8   1  -2   46.20    6.70
   8   1   2   55.79   13.80
   8   1   2   80.59   12.10
  -8   1  -2   61.79   10.40
   8   1   2   62.69    6.90
   8   1   2   56.39    7.10
   9  -1   2   18.20    6.00
   9  -1   2   22.80   10.20
   9   1   2   24.30   12.90
   9   1   2   28.90    6.20
   9   1   2   35.00   11.90
  10  -1   2  263.17   22.60
  10   1   2  268.27   29.90
  10   1   2  226.88   21.00
  11  -1   2   -0.50   11.80
  11   1   2    6.70   15.80
  11   1   2   29.20   12.80
  12  -1   2   72.19   14.90
  12  -1   2   53.89   22.00
  12   1   2   88.09   16.50
  12   1   2   80.79   21.20
  13  -1   2   35.30   21.60
  13  -1   2   37.20   15.20
  13   1   2   39.70   16.10
  13  -2  -2  139.19   17.90
  13  -2  -2  151.08   24.60
  13  -2  -2  163.28   30.60
  13   2  -2  119.09   20.10
  13   2  -2  148.59   29.20
  13   2  -2  169.98   22.80
  12  -2  -2   39.00   17.50
  12  -2  -2   31.40   12.30
  12  -2  -2   26.30   20.10
  12   2  -2   28.30   14.30
  12   2  -2   35.00   20.50
  12   2  -2   38.20   16.50
  11  -2  -2  138.39   21.10
  11  -2  -2  169.28   17.10
  11  -2  -2  208.88   29.30
  11   2  -2  177.58   27.40
  11   2  -2  160.98   20.60
  11   2  -2  171.48   19.10
  10  -2  -2   55.09   15.40
  10  -2  -2   45.70   11.20
  10   2  -2   35.50   13.70
  10   2  -2   33.60   12.50
  10   2  -2   66.69   18.50
   9  -2  -2  712.43   36.50
   9  -2  -2  669.03   41.70
   9   2  -2  720.73   54.99
   9   2  -2  735.13   40.10
   9   2  -2  644.94   38.10
   8  -2  -2  -18.00    9.00
   8  -2  -2   -1.20    7.00
   8   2  -2    8.90    9.00
   8   2  -2  -11.10    8.30
   8   2  -2    2.80   11.60
   7  -2  -2  206.58   19.20
   7  -2  -2  214.18   15.30
   7   2  -2  229.58   17.80
   7   2  -2  217.58   24.20
   6  -2  -2    6.80    5.50
   6  -2  -2    6.80    7.70
   6   2  -2   -4.80    6.60
   6   2  -2   -0.40    9.10
   5  -2  -2   97.89   11.10
   5  -2  -2  109.39    7.20
   5  -2  -2  106.09    8.60
   5   2  -2  104.19   14.40
   5   2  -2  102.89    9.80
  -4  -2   2    1.80    8.00
   4  -2  -2    0.10    3.30
   4  -2  -2    2.50    3.40
   4  -2  -2   -2.70    6.80
  -4   2   2    8.50    4.00
   4   2  -2    3.60    7.80
   4   2  -2   -7.00    3.30
  -4   2   2    5.20    4.10
   4   2  -2   -2.10    5.30
  -3  -2   2   31.60    9.40
   3  -2  -2   40.40    4.50
   3  -2  -2   37.60    4.60
  -3  -2   2   33.90    4.30
   3  -2  -2   38.90    7.50
  -3  -2   2   37.30    6.70
  -3   2   2   22.70    4.70
  -3   2   2   36.00    4.60
   3   2  -2   29.80    4.50
   3   2  -2   34.30    9.00
   3   2  -2   31.20    5.40
  -3   2   2   38.80    6.80
  -2  -2   2   11.30    4.70
  -2  -2   2   -0.20    8.30
   2  -2  -2    1.10    3.60
  -2  -2   2    0.90    3.70
   2  -2  -2   -2.10    3.80
   2  -2  -2   -2.60    5.50
  -2   2   2    0.20    1.50
  -2   2   2    6.70    3.90
  -2   2   2    0.10    4.20
   2   2  -2   -8.30    3.70
   2   2  -2   -6.20    6.70
   2   2  -2    4.10    4.00
   1  -2  -2   19.40    5.10
   1  -2  -2   14.50    4.30
  -1  -2   2   10.30    4.00
   1  -2  -2   12.10    4.00
  -1   2   2   10.90    4.40
  -1   2   2   10.30    3.70
  -1   2   2   15.10    4.40
   1   2  -2   12.90    6.90
   1   2  -2   15.00    4.20
   0  -2  -2   34.20    4.70
   0  -2   2   34.10    5.00
   0  -2  -2   40.20    4.90
   0  -2  -2   27.80    4.30
   0  -2   2   44.20    7.10
   0   2  -2   37.40    7.40
   0   2   2   39.10    5.00
   0   2   2   30.10    5.10
   0   2  -2   35.40    5.00
   1  -2   2   24.40    8.20
  -1  -2  -2   20.90    4.90
   1  -2   2   29.60    5.00
  -1   2  -2   25.00    8.80
   1   2   2   29.30    5.70
   1   2   2   25.10    5.30
   1   2   2   32.80    5.10
   2  -2   2   41.80    5.90
  -2  -2  -2   47.50    5.50
   2  -2   2   13.70    9.40
  -2  -2  -2   44.10    5.70
   2   2   2   47.70    6.40
  -2   2  -2   49.00    6.10
  -2   2  -2   62.19   10.50
   2   2   2   53.09    6.10
   2   2   2   49.30    7.10
  -3  -2  -2  207.58   11.80
   3  -2   2  191.88   17.50
   3  -2   2  197.58   12.30
   3   2   2  197.58   12.90
   3   2   2  206.28   12.40
  -3   2  -2  189.08   12.00
   3   2   2  176.18   14.30
  -3   2  -2  207.78   13.00
  -4  -2  -2   54.99    5.80
   4  -2   2   45.90    6.30
   4   2   2   57.79    6.20
  -4   2  -2   57.19    7.50
   4   2   2   43.50    6.30
   4   2   2   47.90    8.10
   5  -2   2  392.76   22.10
   5  -2   2  405.76   20.80
  -5  -2  -2  411.16   22.90
   5   2   2  399.66   20.70
  -5   2  -2  414.86   22.40
   5   2   2  411.86   20.50
  -5   2  -2  406.66   20.40
   5   2   2  370.06   23.40
   6  -2   2  208.78   13.40
  -6  -2  -2  217.58   16.70
  -6  -2  -2  238.88   12.90
   6  -2   2  225.78   16.10
   6   2   2  221.88   13.20
   6   2   2  198.08   13.10
  -6   2  -2  215.18   13.30
   6   2   2  196.78   17.70
   6   2   2  206.98   19.70
  -6   2  -2  208.58   15.80
   7  -2   2   91.99    8.40
   7  -2   2  107.49   11.30
  -7  -2  -2   84.19    7.50
   7   2   2   87.99    8.30
   7   2   2   97.99   12.60
   7   2   2   82.09    7.70
   7   2   2   83.49   13.00
  -7   2  -2   79.49   10.90
  -7   2  -2   87.89    8.10
   8  -2   2  249.08   19.00
   8  -2   2  227.48   15.00
   8   2   2  245.18   14.50
  -8   2  -2  251.97   19.60
   8   2   2  255.87   21.70
  -8   2  -2  250.27   14.90
   8   2   2  244.68   15.00
   8   2   2  249.48   24.80
   9  -2   2    7.80    9.80
   9  -2   2   15.00    6.30
   9   2   2   12.70   12.40
   9   2   2    3.80    5.30
  -9   2  -2   13.50    6.00
   9   2   2   25.20   12.00
   9   2   2    7.40    5.70
  10  -2   2  227.98   19.40
  10   2   2  212.98   27.50
  10   2   2  220.38   21.00
  11  -2   2   52.29   13.00
  11   2   2   48.70   14.40
  11   2   2   42.30   17.40
  12  -2   2  105.59   16.80
  12   2   2   93.69   21.80
  12   2   2  119.89   19.40
  13  -2   2   20.70   20.90
  13  -2   2   47.60   15.10
  13   2   2   16.30   15.50
  13  -3  -2    5.50   12.10
  13  -3  -2   -8.20   18.40
  13  -3  -2   12.10   21.00
  13   3  -2    8.80   20.80
  13   3  -2    7.30   16.10
  13   3  -2   17.20   17.00
  12  -3  -2   85.09   14.30
  12  -3  -2   67.99   23.60
  12  -3  -2   73.09   20.50
  12   3  -2   91.19   18.60
  12   3  -2   78.99   23.40
  12   3  -2   99.09   17.70
  11  -3  -2  -23.00   15.30
  11  -3  -2  -11.90   10.00
  11   3  -2   -9.20   16.70
  11   3  -2    0.30   12.30
  11   3  -2    8.90   13.60
  10  -3  -2  319.27   29.40
  10  -3  -2  342.87   23.30
  10   3  -2  357.56   27.30
  10   3  -2  311.87   26.60
  10   3  -2  335.77   36.10
   9  -3  -2  449.76   26.10
   9  -3  -2  390.56   31.30
   9   3  -2  495.25   29.70
   9   3  -2  444.56   40.00
   9   3  -2  406.46   29.00
   8  -3  -2  131.59   16.70
   8  -3  -2  137.89   12.40
   8   3  -2  135.09   14.90
   8   3  -2  128.29   14.40
   8   3  -2  145.39   20.40
   7  -3  -2    5.90    9.20
   7  -3  -2    7.20    6.50
   7   3  -2    4.00    7.80
   7   3  -2    9.60   10.90
   6  -3  -2   23.30    9.30
   6  -3  -2   23.90    4.20
   6  -3  -2   22.70    6.20
   6   3  -2   30.50    7.80
   6   3  -2   32.40   10.80
   5  -3  -2   45.20    4.90
  -5  -3   2   34.70   11.70
   5  -3  -2   57.89    6.30
   5  -3  -2   34.60    9.20
   5  -3  -2   32.30    6.20
   5   3  -2   33.90    5.60
  -5   3   2   46.60    5.50
  -5   3   2   29.20    5.10
   5   3  -2   38.20    4.60
   5   3  -2   40.30    7.10
   5   3  -2   31.60   10.20
  -4  -3   2    2.60    7.00
  -4  -3   2    9.20    4.50
   4  -3  -2    9.20    4.80
   4  -3  -2   13.00    4.20
   4  -3  -2    4.40    7.50
  -4   3   2    6.20    4.70
   4   3  -2   12.50    5.20
  -4   3   2   14.90    5.10
   4   3  -2    5.10    7.70
   4   3  -2    6.70    4.00
  -3  -3   2   -5.80    4.00
   3  -3  -2    2.90    6.60
  -3  -3   2   12.00    8.40
   3  -3  -2    4.60    4.00
  -3  -3   2    5.90    5.40
   3  -3  -2    2.40    4.20
  -3   3   2    1.20    1.20
   3   3  -2    9.20    3.90
  -3   3   2   -4.00    4.20
   3   3  -2   -1.00    7.20
   3   3  -2   -7.50    4.10
  -3   3   2    3.10    4.10
   2  -3  -2    6.80    4.10
   2  -3  -2    0.60    5.90
  -2  -3   2    7.90    4.40
  -2  -3   2    8.10    8.30
  -2  -3   2    8.80    4.40
   2  -3  -2    1.50    4.40
  -2   3   2    3.90    4.40
  -2   3   2   13.50    4.60
   2   3  -2    5.00    8.10
   2   3  -2    4.50    4.40
  -2   3   2   13.10    6.00
   1  -3  -2  239.48   13.20
   1  -3  -2  236.18   14.50
   1  -3  -2  250.07   13.50
  -1  -3   2  233.38   20.00
  -1  -3   2  238.18   13.40
   1   3  -2  251.67   20.40
  -1   3   2  256.07   14.70
   1   3  -2  212.68   13.30
  -1   3   2  237.28   14.00
   0  -3  -2  117.69    9.80
   0  -3  -2  144.39    9.60
   0  -3   2  100.99   13.20
   0  -3   2  126.79    9.50
   0  -3  -2  118.19    8.60
   0   3   2  125.99    9.10
   0   3  -2  126.69   14.50
   0   3   2  126.39   10.20
   0   3   2  128.09    9.70
   0   3   2  120.29    9.50
   0   3  -2  121.19    9.40
  -1  -3  -2  359.86   17.40
  -1  -3  -2  343.27   17.40
   1  -3   2  342.17   27.80
   1  -3   2  339.37   17.40
  -1   3  -2  302.67   28.90
   1   3   2  359.66   17.50
   1   3   2  326.37   17.80
   1   3   2  339.87   17.60
  -1   3  -2  268.17   16.50
  -2  -3  -2  684.33   31.00
  -2  -3  -2  680.53   31.70
  -2  -3  -2  676.23   31.20
   2  -3   2  546.75   47.40
   2  -3   2  672.43   31.20
   2   3   2  691.13   32.20
   2   3   2  688.73   31.20
  -2   3  -2  668.63   31.10
  -2   3  -2  624.54   47.10
   2   3   2  682.33   31.40
   3  -3   2   71.79    7.00
   3  -3   2   50.99   10.20
  -3  -3  -2   63.59    6.40
  -3   3  -2   65.29    7.10
  -3   3  -2   67.69    6.80
   3   3   2   70.29    8.70
   3   3   2   61.19    6.80
   3   3   2   68.49    7.40
   4  -3   2  792.22   38.00
  -4   3  -2  868.71   38.90
   4   3   2  819.82   38.00
   4   3   2  830.22   38.20
   4   3   2  783.42   39.80
  -5  -3  -2  272.17   18.50
  -5  -3  -2  290.57   15.80
   5  -3   2  275.17   16.60
  -5   3  -2  290.47   16.50
   5   3   2  314.87   16.80
   5   3   2  306.07   19.70
   5   3   2  301.47   16.30
   6  -3   2   83.59    8.10
   6  -3   2  101.09   10.20
  -6  -3  -2   79.79    7.50
  -6   3  -2   78.49    9.70
  -6   3  -2   93.09    8.40
   6   3   2   94.59   12.00
   6   3   2   95.99    8.50
   6   3   2   83.29    7.70
  -7  -3  -2  127.09   10.40
   7  -3   2  136.79   11.80
   7  -3   2  145.29   13.00
   7   3   2  127.59   14.50
   7   3   2  148.49   11.00
  -7   3  -2  152.58   11.60
   7   3   2  150.08   11.40
  -7   3  -2  161.78   14.10
   8  -3   2  102.19    9.40
   8  -3   2   93.29   11.80
  -8  -3  -2   88.19    7.80
  -8   3  -2   93.39    8.90
   8   3   2   81.29    8.20
   8   3   2  102.89   13.70
   8   3   2   90.59   14.60
  -8   3  -2   91.29   11.70
   8   3   2   94.09    8.90
   9  -3   2  328.67   19.50
   9  -3   2  339.37   23.30
   9   3   2  325.37   18.70
   9   3   2  317.67   18.40
  -9   3  -2  363.06   18.80
   9   3   2  339.27   27.10
   9   3   2  310.87   30.80
  10  -3   2   19.30   10.60
  10  -3   2   25.70    7.40
  10   3   2   23.60   14.10
  10   3   2   32.70   14.00
  11  -3   2  179.48   18.60
  11   3   2  187.08   24.80
  11   3   2  185.88   22.10
  12  -3   2   81.19   15.20
  12   3   2   51.49   17.10
  12   3   2   65.89   19.90
  13   3   2   84.19   18.40
  13  -4  -2    0.00   21.10
  13  -4  -2   -0.30   11.60
  13  -4  -2   20.30   19.80
  13   4  -2   24.40   16.50
  13   4  -2   11.30   17.00
  13   4  -2    0.40   20.10
  12  -4  -2   49.99   12.70
  12  -4  -2   25.00   18.50
  12   4  -2   87.19   18.00
  12   4  -2   67.99   22.60
  12   4  -2   43.50   16.60
  11  -4  -2   51.29   11.70
  11  -4  -2   27.90   17.60
  11   4  -2   52.99   19.70
  11   4  -2   37.70   15.50
  11   4  -2   49.50   14.80
  10  -4  -2   11.90    9.50
  10  -4  -2    4.50   14.10
  10   4  -2    8.90   11.70
  10   4  -2    6.20   15.00
  10   4  -2   23.90   14.00
   9  -4  -2   -7.80    7.70
   9  -4  -2   -3.30   12.40
   9   4  -2    7.30   10.50
   9   4  -2    3.00   12.50
   9   4  -2   -5.10   13.10
   8  -4  -2    9.90    4.40
   8  -4  -2   -8.80    6.50
   8  -4  -2  -15.50   10.20
   8   4  -2   -0.60   10.50
   8   4  -2    7.80    9.10
   8   4  -2    1.90   11.90
   7  -4  -2  644.74   32.20
   7  -4  -2  646.84   30.40
   7  -4  -2  580.44   37.30
   7   4  -2  639.14   49.20
  -7   4   2  688.73   30.50
   7   4  -2  643.74   34.40
  -7   4   2  664.33   30.30
   6  -4  -2  110.09    9.20
   6  -4  -2  123.39    9.50
   6  -4  -2  113.39   14.20
  -6   4   2  115.69    8.80
   6   4  -2  111.39    9.40
   6   4  -2   98.59    8.30
   6   4  -2  108.29   10.70
   6   4  -2  118.89   16.30
  -6   4   2  111.29    8.70
   5  -4  -2  254.77   15.30
   5  -4  -2  197.68   18.60
  -5  -4   2  266.07   24.60
  -5  -4   2  219.18   13.90
   5  -4  -2  237.68   13.90
   5  -4  -2  250.57   13.90
   5   4  -2  225.08   13.30
   5   4  -2  246.18   23.20
  -5   4   2  266.17   14.30
   5   4  -2  249.88   15.40
   5   4  -2  226.98   14.60
   4  -4  -2 1294.47   67.59
   4  -4  -2 1445.16   62.69
  -4  -4   2 1418.46   62.99
   4  -4  -2 1479.75   62.99
   4   4  -2 1343.27   62.39
   4   4  -2 1337.37   93.99
   4   4  -2 1402.36   65.19
  -4   4   2 1439.56   62.79
   4   4  -2 1442.56   62.69
  -3  -4   2    2.30    8.70
  -3  -4   2    0.10    4.80
   3  -4  -2   -6.30    4.60
   3  -4  -2    6.10    4.40
   3  -4  -2    0.00    6.80
  -3  -4   2   -2.10    4.50
   3   4  -2    1.40    4.60
  -3   4   2    0.80    4.70
   3   4  -2  -14.20    3.60
   3   4  -2    9.90    8.10
  -3   4   2   -1.90    5.00
   2  -4  -2 1222.78   55.99
  -2  -4   2 1151.28   78.69
  -2  -4   2 1104.49   52.49
  -2  -4   2 1192.38   53.99
   2  -4  -2 1156.38   52.69
   2  -4  -2 1195.38   52.69
  -2   4   2 1179.18   55.79
  -2   4   2 1184.78   52.89
   2   4  -2 1142.29   52.69
   2   4  -2 1140.99   78.59
  -2   4   2 1188.18   52.79
  -1  -4   2   78.29   11.70
   1  -4  -2  113.79    8.30
   1  -4  -2   91.19    8.30
   1  -4  -2   86.29    7.50
  -1  -4   2   71.89    7.20
   1   4  -2   81.49    7.70
   1   4  -2   60.19   10.90
  -1   4   2   76.79    7.50
  -1   4   2   93.19    8.60
   0  -4  -2 2584.64  110.89
   0  -4   2 2416.16  110.89
   0  -4  -2 2594.44  111.09
   0  -4  -2 2491.05  110.99
   0   4  -2 2521.35  164.78
   0   4   2 2524.35  111.09
   0   4   2 2551.24  111.09
   0   4  -2 2526.45  111.09
   0   4   2 2503.15  110.99
   0   4   2 2522.05  115.49
   1  -4   2 6910.11  426.16
  -1  -4  -2 6447.46  424.26
   1  -4   2 6448.65  287.07
  -1  -4  -2 6528.15  287.07
  -1  -4  -2 6681.73  288.57
   1   4   2 6643.74  288.77
   1   4   2 6633.44  287.17
  -1   4  -2 6801.92  287.27
  -1   4  -2 6177.88  426.16
   1   4   2 6776.82  287.17
   2  -4   2   34.70   12.30
   2  -4   2   32.50    5.90
  -2  -4  -2   42.00    6.20
  -2  -4  -2   33.90    6.20
  -2  -4  -2   32.40    5.00
  -2   4  -2   44.00   12.00
   2   4   2   41.20    6.50
   2   4   2   21.10    6.50
   2   4   2   37.50    6.20
  -3  -4  -2  843.12   39.50
   3  -4   2  828.72   58.29
   3  -4   2  811.12   38.50
  -3  -4  -2  859.51   38.60
   3   4   2  799.72   39.90
   3   4   2  850.31   38.60
   3   4   2  818.82   38.80
  -4  -4  -2  336.27   18.30
   4  -4   2  350.46   18.90
   4  -4   2  340.67   28.80
   4   4   2  343.87   18.90
  -4   4  -2  380.76   19.10
  -4   4  -2  370.56   19.30
   4   4   2  355.76   19.40
   4   4   2  356.86   21.40
  -5  -4  -2  556.54   27.60
   5  -4   2  557.14   28.10
  -5   4  -2  571.84   28.20
   5   4   2  562.94   27.80
   5   4   2  571.94   30.80
   5   4   2  614.74   28.60
  -6  -4  -2  395.26   20.80
   6  -4   2  382.56   21.60
  -6   4  -2  413.46   21.50
   6   4   2  414.86   25.30
   6   4   2  401.86   21.10
   6   4   2  422.06   21.80
  -6   4  -2  411.76   23.10
  -7  -4  -2   24.30    5.50
   7  -4   2   22.80    6.90
  -7   4  -2   18.00    7.80
   7   4   2   26.10    6.30
   7   4   2   33.90   10.80
   7   4   2   26.20    6.70
  -7   4  -2   21.40    6.30
   8  -4   2  153.68   13.30
  -8  -4  -2  133.59   11.00
  -8   4  -2  142.09   12.40
   8   4   2  138.29   16.80
   8   4   2  163.18   12.20
  -8   4  -2  131.39   13.70
   8   4   2  122.59   10.60
   9  -4   2   28.20    7.90
  -9   4  -2    4.70    6.50
   9   4   2   23.40    7.10
   9   4   2   14.00   13.50
  -9   4  -2   35.70   10.80
  -9   4  -2    7.60    6.70
   9   4   2   15.30    6.80
   9   4   2   18.60   12.40
  10  -4   2   29.60    7.90
  10   4   2   24.80    6.80
  10   4   2   31.40   14.30
 -10   4  -2   18.80    6.90
  10   4   2   18.30   14.40
 -10   4  -2    4.70    7.00
  11  -4   2   22.10    8.40
  11   4   2    1.10   15.50
  11   4   2   -6.40   14.50
  12   4   2   27.30   17.00
  12   4   2    0.50   17.10
  12  -5  -2    4.90   10.40
  12  -5  -2   -7.70   17.10
  12   5  -2   21.30   17.30
  12   5  -2  -24.70   17.00
  12   5  -2   28.60   15.00
  11  -5  -2  -16.30   16.30
  11  -5  -2  -12.50    8.80
  11   5  -2    3.50   15.40
  11   5  -2   18.80   18.50
  11   5  -2  -14.90   12.70
  10  -5  -2   69.99   11.60
  10  -5  -2   82.69   18.00
  10   5  -2   89.39   14.90
  10   5  -2   71.29   19.40
  10   5  -2   96.29   17.20
   9  -5  -2  244.18   18.30
   9  -5  -2  238.58   24.40
   9  -5  -2  252.47   14.80
   9   5  -2  270.57   30.50
   9   5  -2  240.28   21.20
   9   5  -2  233.88   22.80
   8  -5  -2   63.99   14.60
   8  -5  -2   77.69    9.90
   8  -5  -2   85.49    8.10
   8   5  -2   63.69   16.20
   8   5  -2   88.59   11.80
  -8   5   2   90.99    8.20
  -8   5   2   83.39    7.70
   7  -5  -2  333.67   17.70
   7  -5  -2  306.27   18.40
   7  -5  -2  257.47   24.20
   7   5  -2  333.07   20.30
   7   5  -2  323.77   16.90
  -7   5   2  326.07   17.70
  -7   5   2  340.17   17.70
   7   5  -2  294.07   29.90
   7   5  -2  281.07   16.40
   6  -5  -2  586.24   28.20
  -6  -5   2  605.24   44.80
   6  -5  -2  516.25   33.40
  -6  -5   2  584.34   27.60
   6   5  -2  567.94   28.10
  -6   5   2  601.64   28.30
   6   5  -2  550.74   27.50
  -6   5   2  581.84   28.50
   6   5  -2  566.14   43.90
   6   5  -2  575.14   29.80
   5  -5  -2  442.76   27.90
   5  -5  -2  488.55   23.70
  -5  -5   2  376.26   23.30
   5  -5  -2  489.75   24.60
  -5  -5   2  473.45   37.20
  -5   5   2  478.15   23.70
   5   5  -2  467.65   24.00
   5   5  -2  456.65   23.00
   5   5  -2  502.15   24.00
   5   5  -2  476.55   36.70
  -5   5   2  445.96   23.90
  -4  -5   2   42.60    7.60
   4  -5  -2   34.30    6.10
   4  -5  -2   38.10    9.10
   4  -5  -2   35.80    7.00
  -4  -5   2   30.70   11.20
   4   5  -2   27.30    6.80
   4   5  -2   27.70   10.30
  -4   5   2   24.00    6.40
  -4   5   2   39.00    7.50
   4   5  -2   37.40    5.90
   4   5  -2   26.50    5.10
  -3  -5   2  438.26   25.00
   3  -5  -2  529.95   25.60
   3  -5  -2  521.55   25.60
  -3  -5   2  521.05   25.40
   3  -5  -2  477.35   28.20
   3   5  -2  531.95   25.40
   3   5  -2  544.95   38.50
  -3   5   2  539.85   25.80
   2  -5  -2   69.29    7.60
  -2  -5   2   71.79    6.60
   2  -5  -2   83.49    9.30
  -2  -5   2   76.69   12.10
  -2  -5   2   69.19    7.50
   2  -5  -2   82.49    7.70
   2   5  -2   72.89    7.90
  -2   5   2   73.49    7.90
   2   5  -2   61.49   10.60
  -2   5   2   71.89    9.00
  -1  -5   2  525.75   38.10
  -1  -5   2  497.95   25.80
   1  -5  -2  531.75   25.80
   1  -5  -2  542.05   25.90
   1  -5  -2  520.05   26.90
  -1   5   2  520.05   26.00
  -1   5   2  539.25   27.00
   1   5  -2  517.35   26.00
   1   5  -2  493.35   38.20
   0  -5  -2    0.10    5.00
   0  -5   2    3.10    5.50
   0  -5  -2    5.20    4.90
   0  -5  -2    5.80    4.00
   0  -5  -2    8.90    5.10
   0   5   2    5.10    4.80
   0   5   2    4.70    5.50
   0   5  -2   -4.10    9.80
   0   5   2    6.10    5.00
   0   5  -2    8.10    6.00
   0   5   2    3.30    5.60
  -1  -5  -2 3498.15  151.38
   1  -5   2 3403.86  224.38
   1  -5   2 3459.15  151.08
  -1  -5  -2 3261.77  222.98
  -1  -5  -2 3412.96  150.88
  -1  -5  -2 3497.85  150.88
   1   5   2 3551.84  151.58
  -1   5  -2 3547.85  151.18
  -1   5  -2 3241.58  224.48
   1   5   2 3487.65  151.08
   1   5   2 3481.45  156.68
   1   5   2 3438.56  151.08
  -2  -5  -2  162.68   11.80
   2  -5   2  160.58   11.90
   2  -5   2  167.78   21.20
  -2  -5  -2  163.88   12.20
   2   5   2  168.08   12.20
   2   5   2  163.68   12.30
  -2   5  -2  193.88   21.90
   2   5   2  153.68   13.00
   3  -5   2   67.99   13.70
   3  -5   2   78.19    8.40
  -3  -5  -2   62.99    7.20
  -3  -5  -2   81.99    8.20
   3   5   2   86.49    8.50
  -3   5  -2   83.59    8.20
   3   5   2   77.89    9.20
   3   5   2   74.19    7.80
   4  -5   2  121.79   16.50
   4  -5   2  100.79    9.40
  -4  -5  -2   94.19    8.90
  -4  -5  -2  100.49    8.70
   4   5   2   95.29    9.20
   4   5   2   96.99    8.90
  -4   5  -2  113.89    9.30
   4   5   2   92.79   10.50
  -4   5  -2  101.99    9.30
   5  -5   2   21.20    6.50
  -5  -5  -2   17.50    5.30
   5  -5   2    8.80    9.30
   5   5   2   17.10    5.90
  -5   5  -2   -1.10    4.60
  -5   5  -2    9.90    5.80
   5   5   2    9.90    8.70
   5   5   2   13.50    6.40
  -6  -5  -2   28.00    5.90
   6  -5   2   16.80    6.80
   6   5   2   30.90    7.20
   6   5   2   29.40    6.60
  -6   5  -2   35.80    7.10
   6   5   2   24.50   10.00
  -6   5  -2   44.60    8.10
   7  -5   2  135.39   11.60
  -7  -5  -2  123.59   10.90
  -7   5  -2  114.59   10.60
   7   5   2  120.29   10.50
   7   5   2  131.49   11.20
   7   5   2  110.29   14.90
  -7   5  -2  135.49   12.60
  -8  -5  -2    8.50    6.00
   8  -5   2   31.60    7.80
  -8   5  -2   21.10    7.00
  -8   5  -2   -5.60    8.00
   8   5   2    7.20    6.80
   8   5   2   12.30   12.00
   8   5   2   11.70    6.90
   9  -5   2   15.80    7.60
  -9  -5  -2   -4.90    5.60
  -9   5  -2    1.40    9.20
   9   5   2   23.60   13.70
   9   5   2   -6.40    6.90
  -9   5  -2    5.70    7.30
   9   5   2   -7.40    6.60
  -9   5  -2    6.20    7.30
  10  -5   2   31.90    9.00
  10   5   2   36.50   16.10
 -10   5  -2   25.40    7.90
  10   5   2   23.30    7.50
  11  -5   2   23.10    9.30
  11   5   2   14.70   15.00
  11   5   2   24.00   16.30
  12  -5   2   93.69   11.00
  12   5   2  135.69   22.40
  12  -6  -2   -2.10   17.90
  12  -6  -2  -21.40   10.10
  12   6  -2  -18.30   13.90
  12   6  -2  -15.90   16.30
  12   6  -2    4.60   19.50
  11  -6  -2   67.29   12.00
  11  -6  -2   53.19   19.70
  11   6  -2   84.89   15.40
  11   6  -2   53.69   20.80
  11   6  -2   66.79   19.10
  10  -6  -2   14.80    9.20
  10  -6  -2   47.80   17.20
  10   6  -2   38.90   18.00
  10   6  -2   56.79   12.70
  10   6  -2   30.40   15.30
   9  -6  -2   -2.70   12.90
   9  -6  -2    6.80    6.30
   9  -6  -2   -8.30    7.10
   9   6  -2  -16.60   12.90
   9   6  -2   -7.40   14.00
  -9   6   2    4.90    6.30
   9   6  -2   -8.00    9.50
   8  -6  -2  103.99   16.50
   8  -6  -2  153.88   12.50
   8  -6  -2  109.99   10.50
   8   6  -2  124.89   12.90
  -8   6   2  144.89   12.10
   8   6  -2  139.29   20.70
  -8   6   2  116.09   10.60
   8   6  -2  125.49   10.60
   7  -6  -2  113.39   10.00
  -7  -6   2   98.49   17.90
  -7  -6   2   97.99    8.40
   7  -6  -2  100.79   15.10
   7   6  -2  101.79    9.20
   7   6  -2   84.69    8.40
   7   6  -2  124.89   18.60
   7   6  -2  100.79   10.40
  -7   6   2   98.69    9.80
  -7   6   2   96.39    9.80
  -6  -6   2   21.20    6.40
   6  -6  -2   34.20    7.10
   6  -6  -2   34.10   10.70
  -6  -6   2   10.90   12.40
   6   6  -2   24.00    6.30
  -6   6   2   25.60    6.80
  -6   6   2   23.50    7.00
   6   6  -2   18.80    7.00
   6   6  -2   29.40   12.00
   6   6  -2   38.10    6.90
  -5  -6   2   22.80   12.20
   5  -6  -2   13.60    6.40
  -5  -6   2   21.30    6.90
   5  -6  -2   19.30    8.90
   5  -6  -2   14.90    6.80
   5   6  -2   26.10    7.00
   5   6  -2   23.60   10.80
  -5   6   2   11.50    6.90
   5   6  -2   17.40    5.40
  -5   6   2   15.70    6.70
   5   6  -2   16.80    6.20
   4  -6  -2   -2.30    6.60
   4  -6  -2    0.20    8.10
   4  -6  -2    8.80    6.00
  -4  -6   2   23.30   11.10
  -4  -6   2    0.80    6.90
  -4   6   2    1.20    6.40
   4   6  -2    3.20    6.00
  -4   6   2   -0.20    6.80
   4   6  -2    2.90    9.70
   4   6  -2    9.20    7.00
   3  -6  -2    0.10    5.70
  -3  -6   2   -1.10    3.90
   3  -6  -2    0.60    7.30
  -3  -6   2   -7.70    8.50
   3  -6  -2   -9.60    5.40
  -3  -6   2   -2.20    6.10
   3   6  -2    6.70    6.10
  -3   6   2   -3.20    6.10
   3   6  -2    4.60    7.80
  -3   6   2   -8.80    5.80
   3   6  -2   11.10    6.10
   2  -6  -2   44.90    8.30
   2  -6  -2   47.70    7.20
   2  -6  -2   47.40    7.30
  -2  -6   2   49.00    7.10
   2   6  -2   50.19    7.80
   2   6  -2   46.90   11.10
  -2   6   2   49.80    7.80
   1  -6  -2   -5.70    5.40
  -1  -6   2    2.90    6.50
   1  -6  -2    0.20    5.40
   1  -6  -2    5.80    5.70
  -1  -6   2   -6.90    5.20
   1   6  -2   -4.80    5.70
  -1   6   2    1.00    5.60
   1   6  -2    3.70    9.60
  -1   6   2    0.60    5.60
  -1   6   2    1.70    6.00
   0  -6   2   35.30    6.60
   0  -6  -2   37.70    6.50
   0  -6  -2   48.80    7.00
   0  -6  -2   44.60   10.60
   0  -6  -2   46.70    6.50
   0   6   2   43.60    6.20
   0   6   2   30.50    6.80
   0   6  -2   33.70   12.90
   0   6  -2   40.30    7.20
   0   6   2   33.00    5.90
   0   6   2   34.00    7.20
  -1  -6  -2   53.89   14.30
   1  -6   2   71.19    8.10
  -1  -6  -2   64.79    7.50
  -1  -6  -2   62.89    7.70
   1   6   2   62.69    8.20
  -1   6  -2   72.29    8.50
  -1   6  -2   66.29   15.10
   1   6   2   66.99    6.50
   1   6   2   60.69    7.50
   1   6   2   63.79    8.10
   2  -6   2  128.79   10.30
  -2  -6  -2  116.09    9.80
  -2  -6  -2   96.19   12.80
   2  -6   2  113.89   19.00
   2   6   2   91.79    9.50
  -2   6  -2  103.69   16.60
   2   6   2   99.89   10.00
   2   6   2  103.79    9.70
   2   6   2  154.98   14.70
  -3  -6  -2   41.20    7.40
   3  -6   2   47.60    7.40
   3  -6   2   27.30   13.10
  -3  -6  -2   33.40    6.30
   3   6   2   40.40    7.00
  -3   6  -2   55.89    7.50
   3   6   2   40.90    8.40
   3   6   2   35.60    7.20
  -4  -6  -2  173.38   13.00
  -4  -6  -2  164.48   12.10
   4  -6   2  158.18   13.10
   4  -6   2  152.28   25.50
   4   6   2  172.58   13.60
  -4   6  -2  171.58   13.00
   4   6   2  149.59   13.50
  -4   6  -2  158.58   12.10
   4   6   2  172.38   13.30
   5  -6   2   44.90    7.70
   5  -6   2   30.50   13.70
  -5  -6  -2   37.20    6.50
  -5  -6  -2   40.60    7.40
   5   6   2   45.40    7.50
   5   6   2   44.70    7.80
   5   6   2   52.59   10.10
  -5   6  -2   44.10    7.30
   6  -6   2   53.29   13.30
   6  -6   2   60.39    8.60
  -6  -6  -2   50.69    7.30
  -6   6  -2   52.29    8.50
  -6   6  -2   50.59    8.10
   6   6   2   47.60   11.50
   6   6   2   67.09    8.70
   6   6   2   48.00    8.10
  -7  -6  -2    4.70    5.60
   7  -6   2   -2.00    6.80
   7   6   2    5.50   11.40
  -7   6  -2   -0.30    6.90
   7   6   2   -1.00    6.60
  -7   6  -2   10.20    6.70
   7   6   2    5.40    7.30
  -8  -6  -2   52.39    7.90
   8  -6   2   56.59    9.50
   8   6   2   67.19   14.60
   8   6   2   62.69    9.40
  -8   6  -2   64.69   10.70
  -8   6  -2   56.49    9.20
  -8   6  -2   66.89    9.20
   8   6   2   63.19    9.20
   9  -6   2    3.60    8.10
  -9  -6  -2   -2.80    6.90
  -9   6  -2   -1.40    8.00
   9   6   2    8.90   13.70
   9   6   2   11.20    7.60
   9   6   2    2.70    7.40
  -9   6  -2   -1.80    7.10
  -9   6  -2    0.30    9.00
  10  -6   2    2.40    8.80
  10   6   2    5.10    8.20
  10   6   2   39.70   15.90
  10   6   2   -6.00    7.30
  11  -6   2   29.00   10.20
  11   6   2    6.50   17.70
  12  -6   2    6.30    8.70
  12   6   2   35.70   20.30
  12  -7  -2   87.49   22.90
  12   7  -2   82.69   16.60
  12   7  -2   98.69   24.80
  12   7  -2   59.09   21.90
  11  -7  -2   12.00    9.10
  11  -7  -2    6.00   16.90
  11   7  -2   25.50   12.90
  11   7  -2    5.80   17.80
  11   7  -2    8.50   17.80
  10  -7  -2  -20.80    7.50
  10  -7  -2    0.60    7.10
  10  -7  -2   12.80   15.30
  10   7  -2    9.80   15.60
  10   7  -2    1.70   15.80
  10   7  -2   10.20   11.00
 -10   7   2    7.50    6.80
   9  -7  -2  517.35   26.50
   9  -7  -2  465.05   35.50
  -9   7   2  517.05   26.10
   9   7  -2  453.25   28.60
  -9   7   2  480.05   26.00
   9   7  -2  480.35   24.90
   9   7  -2  470.45   43.60
   9   7  -2  491.95   35.70
   8  -7  -2   64.99   15.30
  -8  -7   2   82.79    8.20
   8  -7  -2   88.39   10.10
   8   7  -2  104.29    9.70
   8   7  -2   99.19    9.30
   8   7  -2  103.29   11.40
   8   7  -2   96.79   18.80
  -8   7   2   85.89    9.90
  -8   7   2   99.89   10.60
   7  -7  -2   40.50    8.30
  -7  -7   2   27.10   14.20
  -7  -7   2   35.30    7.10
   7  -7  -2   43.60   12.80
   7   7  -2   53.59    8.60
  -7   7   2   47.20    8.50
   7   7  -2   38.10    7.40
   7   7  -2   36.70   13.60
   7   7  -2   34.60    7.70
  -7   7   2   41.00    8.80
   6  -7  -2  417.76   28.20
   6  -7  -2  459.85   23.60
  -6  -7   2  405.26   22.70
  -6  -7   2  420.26   35.60
  -6   7   2  444.16   23.50
   6   7  -2  421.76   22.60
  -6   7   2  351.46   22.90
   6   7  -2  408.06   21.90
   6   7  -2  425.96   35.60
   6   7  -2  350.76   22.90
  -5  -7   2   15.00   11.60
   5  -7  -2  -12.40    8.40
   5  -7  -2    8.60    6.90
  -5  -7   2    1.50    6.90
   5  -7  -2    8.70    6.70
   5   7  -2    7.80   10.40
   5   7  -2    5.00    6.60
  -5   7   2   -1.80    7.00
  -5   7   2    5.10    7.20
   5   7  -2   -1.90    7.10
   4  -7  -2   84.19   10.50
   4  -7  -2   81.89   11.50
   4  -7  -2   84.79    9.60
  -4  -7   2   96.29   10.40
  -4  -7   2   96.59   15.50
   4   7  -2   80.19    9.70
   4   7  -2   77.19   14.20
   4   7  -2  112.59   11.30
  -4   7   2   87.09   10.00
  -4   7   2  111.19   10.70
  -3  -7   2    0.00   10.50
  -3  -7   2   -3.60    6.80
   3  -7  -2   -9.80    7.10
   3  -7  -2  -12.70    5.60
   3  -7  -2   -1.80    6.30
   3   7  -2   -1.60    6.50
  -3   7   2    4.10    7.30
   3   7  -2    0.30    9.00
  -3   7   2    4.70    7.10
   3   7  -2   -0.20    6.90
  -2  -7   2   17.90   10.30
   2  -7  -2   20.10    6.60
   2  -7  -2   12.70    6.50
  -2  -7   2   14.10    6.80
   2  -7  -2   12.80    7.10
   2   7  -2   16.20    7.30
  -2   7   2   11.40    7.20
   2   7  -2   20.30    9.90
   2   7  -2    7.60    6.30
   1  -7  -2   49.50    7.60
  -1  -7   2   46.50   11.40
  -1  -7   2   47.70    7.70
   1  -7  -2   50.79    8.10
   1  -7  -2   62.29    8.30
  -1   7   2   48.00    8.10
  -1   7   2   36.90    8.00
   1   7  -2   59.69   13.30
   1   7  -2   48.40    8.40
  -1   7   2   54.39    7.80
   0  -7  -2  472.85   24.10
   0  -7  -2  454.35   24.20
   0  -7   2  466.25   24.40
   0  -7  -2  468.85   36.00
   0  -7  -2  461.05   24.90
   0   7   2  446.36   23.00
   0   7  -2  488.55   25.10
   0   7  -2  424.26   39.40
   0   7   2  463.05   24.00
   0   7   2  452.35   24.90
   0   7   2  452.15   25.10
  -1  -7  -2   19.40    6.00
  -1  -7  -2    2.10   12.60
  -1  -7  -2    9.10    6.10
   1  -7   2   16.90    6.40
  -1   7  -2    3.90   12.10
  -1   7  -2   31.20    7.50
   1   7   2   22.80    7.20
   1   7   2   13.70    6.60
   1   7   2   19.10    7.20
   1   7   2   20.50    5.10
   2  -7   2   -0.80   12.40
  -2  -7  -2   14.00   10.00
  -2  -7  -2    2.30    1.80
   2  -7   2   27.30    6.80
  -2  -7  -2   22.30    6.70
  -2   7  -2   10.40    6.20
   2   7   2    6.90    6.40
   2   7   2   12.40    4.40
   2   7   2   18.60    7.00
  -2   7  -2   17.20   13.20
   2   7   2   18.10    9.10
   2   7   2    9.70    7.10
   3  -7   2  145.79   25.80
  -3  -7  -2  159.78   12.40
   3  -7   2  171.18   13.30
  -3  -7  -2  158.68   16.90
  -3  -7  -2  151.38   13.00
   3   7   2  130.79   11.90
  -3   7  -2  168.38   13.40
   3   7   2  143.09   12.30
   3   7   2  157.88   13.60
   4  -7   2    7.10    6.20
  -4  -7  -2    6.60    6.30
   4  -7   2   -9.40   10.50
  -4  -7  -2    7.00    5.40
   4   7   2   -5.70    6.40
   4   7   2    5.90    8.20
  -4   7  -2    3.90    6.30
   4   7   2    1.20    6.50
   4   7   2   -4.90    7.70
  -5  -7  -2  432.86   23.90
   5  -7   2  429.46   37.60
  -5  -7  -2  420.56   24.00
   5  -7   2  482.95   24.90
   5   7   2  442.96   24.80
  -5   7  -2  460.65   24.70
   5   7   2  471.15   24.70
   5   7   2  442.06   27.40
   6  -7   2   18.50   11.50
  -6  -7  -2    5.10    6.70
  -6  -7  -2   14.40    6.30
   6  -7   2   24.10    7.50
  -6   7  -2   21.60    7.40
   6   7   2   23.70    7.60
  -6   7  -2   24.70    7.10
   6   7   2   18.80    7.90
   6   7   2   37.00   11.10
   7  -7   2  281.87   29.20
   7  -7   2  280.77   19.30
  -7  -7  -2  288.67   18.00
   7   7   2  305.67   19.30
  -7   7  -2  299.67   19.10
  -7   7  -2  264.77   19.20
   7   7   2  247.88   22.30
  -7   7  -2  284.87   18.70
   7   7   2  318.77   19.70
   8  -7   2   89.19   11.20
  -8  -7  -2   60.39    9.00
  -8   7  -2   78.09   11.40
   8   7   2   85.69   15.90
  -8   7  -2   79.19   10.40
   8   7   2   67.19   10.40
   8   7   2   65.99   10.20
  -8   7  -2   69.99   10.80
  -9  -7  -2  136.49   13.30
   9  -7   2  190.68   15.50
  -9   7  -2  167.88   15.80
  -9   7  -2  178.18   15.40
   9   7   2  154.48   14.10
   9   7   2  196.88   21.70
   9   7   2  175.78   15.60
  10  -7   2  258.17   22.20
  10   7   2  327.17   27.70
  10   7   2  249.97   18.70
  11  -7   2   54.89   11.90
  11   7   2   72.19   20.50
  11   7   2   50.59    9.30
  12  -7   2   20.80   10.20
  12   7   2    5.20   19.70
  12  -8  -2  102.39   22.30
  12   8  -2  133.89   27.00
  12   8  -2  103.29   23.90
  11  -8  -2  198.68   16.30
  11  -8  -2  176.68   24.50
  11   8  -2  175.38   18.30
  11   8  -2  215.38   30.50
  11   8  -2  230.48   27.00
  10  -8  -2    3.60    8.20
  10  -8  -2    8.20   15.30
  10   8  -2   31.20   11.20
  10   8  -2   11.10   16.30
  10   8  -2  -14.60   15.90
  -9  -8   2   80.09    8.50
   9  -8  -2   68.29   17.40
   9  -8  -2  104.29   11.60
   9   8  -2   87.99   10.20
   9   8  -2   86.99   19.20
  -9   8   2  100.99   11.40
   9   8  -2   86.49   20.00
   9   8  -2   81.69    9.80
   9   8  -2   94.99   11.90
  -8  -8   2  115.59   20.80
   8  -8  -2  134.59   13.10
  -8  -8   2  112.89   10.50
   8  -8  -2  130.59   17.90
   8   8  -2  137.79   11.80
   8   8  -2  125.19   21.10
   8   8  -2  118.99   11.80
   8   8  -2  106.49   11.30
  -8   8   2  126.99   12.70
  -8   8   2  107.09   11.80
   7  -8  -2   19.10    8.20
  -7  -8   2   12.60    7.20
  -7  -8   2   15.60   13.90
   7  -8  -2   11.20   11.90
  -7   8   2    8.80    7.80
  -7   8   2    0.60    8.50
   7   8  -2   -1.10    7.10
   7   8  -2   16.10   13.60
   7   8  -2    0.70    8.10
   7   8  -2    9.60    6.80
  -6  -8   2   97.29   18.10
  -6  -8   2   87.19   10.70
   6  -8  -2  105.89   11.30
   6  -8  -2  143.69   16.20
   6   8  -2   96.99   17.00
   6   8  -2   94.89   11.30
   6   8  -2  113.99   11.20
  -6   8   2   80.79   10.50
  -6   8   2   94.59   11.30
   5  -8  -2    9.60    9.60
   5  -8  -2   16.40    7.60
  -5  -8   2    8.60   12.30
  -5  -8   2   15.80    8.00
   5  -8  -2    9.40    7.40
  -5   8   2   14.10    7.50
  -5   8   2   16.80    8.30
   5   8  -2    4.80    7.50
   5   8  -2   15.50    8.20
   5   8  -2   13.30   10.80
   4  -8  -2  154.98   13.00
   4  -8  -2  168.48   13.90
  -4  -8   2  149.99   13.20
   4  -8  -2  160.38   15.30
  -4  -8   2  138.59   19.20
   4   8  -2  116.69   17.80
   4   8  -2  153.48   13.30
  -4   8   2  137.89   12.90
  -4   8   2  156.48   13.40
   4   8  -2  155.78   13.00
   3  -8  -2  280.87   19.70
   3  -8  -2  287.57   18.40
   3  -8  -2  277.77   18.60
  -3  -8   2  259.47   19.50
  -3  -8   2  247.08   26.30
  -3   8   2  265.77   18.90
   3   8  -2  274.37   26.30
  -3   8   2  255.37   18.60
   3   8  -2  252.97   19.10
   3   8  -2  284.07   18.40
   2  -8  -2  168.48   15.00
  -2  -8   2  167.58   15.00
   2  -8  -2  163.58   13.90
  -2  -8   2  158.48   21.30
   2  -8  -2  188.28   15.20
   2   8  -2  167.18   13.70
  -2   8   2  195.08   15.50
   2   8  -2  174.48   14.20
   1  -8  -2  368.56   21.40
   1  -8  -2  389.76   22.10
  -1  -8   2  406.86   32.60
   1  -8  -2  311.77   21.20
  -1  -8   2  370.96   21.60
   1  -8  -2  349.17   31.60
   1   8  -2  372.06   34.00
   1   8  -2  402.46   22.80
   1   8  -2  373.26   21.80
  -1   8   2  356.56   21.80
  -1   8   2  378.36   22.50
   0  -8  -2  170.38   13.60
   0  -8  -2  167.88   13.30
   0  -8   2  149.88   19.70
   0  -8   2  144.29   12.50
   0  -8  -2  154.68   12.30
   0   8  -2  141.29   21.90
   0   8  -2  158.08   13.40
   0   8   2  164.08   13.50
   0   8   2  171.38   12.30
   0   8   2  176.78   15.00
   0   8   2  158.88   12.50
  -1  -8  -2  107.09   10.80
  -1  -8  -2  112.99   10.50
  -1  -8  -2   89.69   17.80
   1  -8   2  100.59   10.40
   1   8   2   95.79    9.10
  -1   8  -2  107.89   18.40
  -1   8  -2  113.59   11.40
   1   8   2  105.19   10.00
   1   8   2   98.09   10.80
   1   8   2   69.39   10.00
   2  -8   2  647.84   53.49
  -2  -8  -2  649.34   31.50
   2  -8   2  579.34   31.10
   2   8   2  569.04   31.30
  -2   8  -2  763.22   55.19
  -2   8  -2  587.44   31.50
   2   8   2  578.74   29.50
   2   8   2  645.14   31.90
   2   8   2  569.94   31.20
  -3  -8  -2   72.79    9.20
   3  -8   2   34.30   16.40
  -3  -8  -2   40.50    7.40
  -3  -8  -2   48.00   10.70
   3  -8   2   47.40    8.40
   3   8   2   76.49   12.20
   3   8   2   53.19    9.00
   3   8   2   53.99    9.60
  -3   8  -2   43.60    7.70
   3   8   2   51.19    5.80
   3   8   2   48.50    9.10
  -4  -8  -2  119.69   14.30
  -4  -8  -2  109.09   11.30
  -4  -8  -2  106.49   10.40
   4  -8   2  108.09   20.50
   4  -8   2  129.19   11.70
  -4   8  -2  140.39   12.20
   4   8   2  100.09   10.90
   4   8   2  117.19   16.30
   4   8   2  111.29   12.90
   4   8   2  110.89   11.60
   5  -8   2   -9.10   10.60
  -5  -8  -2   -6.30    6.60
  -5  -8  -2   -5.30    5.80
   5  -8   2   -3.40    6.60
   5   8   2  -10.40    6.80
   5   8   2   -8.60    9.60
   5   8   2   16.70    8.00
  -5   8  -2   -2.90    6.50
  -5   8  -2   -1.20    4.20
   5   8   2  -15.60    8.30
  -6  -8  -2   -1.40    7.00
   6  -8   2    9.40    7.40
  -6  -8  -2   -4.40    6.00
   6  -8   2   -3.90   11.40
  -6   8  -2   12.30    7.40
   6   8   2    2.00   10.80
  -6   8  -2   -3.60    7.40
   6   8   2   -4.80    7.80
  -6   8  -2   -3.40    6.20
   6   8   2    4.00    7.10
   7  -8   2  192.38   15.80
  -7  -8  -2  165.18   15.00
   7  -8   2  179.28   24.20
   7   8   2  196.88   16.70
   7   8   2  196.88   16.50
  -7   8  -2  185.28   15.80
  -7   8  -2  201.48   16.00
  -7   8  -2  174.98   14.90
   7   8   2  174.88   19.40
   8  -8   2   38.10   10.10
   8   8   2   34.90    9.60
   8   8   2   34.00   14.60
  -8   8  -2   44.20    9.80
  -8   8  -2   46.50   11.00
   8   8   2   41.60    9.70
   9  -8   2   -8.00    9.40
  -9   8  -2  -11.10    8.70
   9   8   2    8.20    9.10
   9   8   2   -7.10    8.60
   9   8   2    1.30   15.70
  -9   8  -2    9.90    9.20
  10  -8   2   44.80   12.70
  10   8   2   62.59   10.60
  10   8   2   69.49   19.40
  11  -8   2   19.40   11.00
  11   8   2   -5.90   17.20
  11   8   2  -11.20    7.90
  12  -8   2  116.09   14.80
  12   8   2  134.49   24.30
  12  -9  -2   24.00   19.60
  12   9  -2    6.90   20.80
  12   9  -2   38.40   21.20
  11  -9  -2   48.30   19.70
  11  -9  -2   33.10   10.10
  11   9  -2   23.00   19.80
  11   9  -2   42.70   20.90
  10  -9  -2  338.97   31.60
  10  -9  -2  406.56   24.10
  10   9  -2  352.56   21.50
  10   9  -2  348.87   32.10
  10   9  -2  343.97   23.90
  10   9  -2  362.76   39.70
  -9  -9   2   10.20    6.90
   9  -9  -2   -9.70    8.60
   9  -9  -2   -4.50   14.70
  -9   9   2  -16.30    8.80
   9   9  -2  -18.40   15.40
   9   9  -2   -3.70    8.20
   9   9  -2   -3.20    7.90
   9   9  -2   -5.10    8.50
   9   9  -2   -0.90   15.40
   8  -9  -2   14.10    9.10
   8  -9  -2   15.40   13.50
  -8  -9   2    6.30    7.80
  -8  -9   2   -1.20   15.80
   8   9  -2   22.40   15.50
  -8   9   2   -1.90    9.20
   8   9  -2    7.90    8.30
   8   9  -2   -8.00    8.60
   8   9  -2   12.60    7.40
  -7  -9   2  113.69   19.70
  -7  -9   2  116.19   11.80
   7  -9  -2  111.39   16.40
   7  -9  -2  101.79   12.60
  -7   9   2   98.09   12.60
   7   9  -2  126.79   20.40
   7   9  -2   81.59   12.40
   7   9  -2  111.99   12.00
  -7   9   2   86.69   12.10
   6  -9  -2   66.09   10.80
  -6  -9   2   62.79   10.60
   6  -9  -2   75.49   13.50
  -6  -9   2   71.09   17.00
   6   9  -2   67.49   11.30
  -6   9   2   79.89   10.90
   6   9  -2   83.19   16.40
  -6   9   2   90.29   11.60
   6   9  -2   76.19   11.00
  -5  -9   2  493.45   41.10
   5  -9  -2  518.25   31.30
  -5  -9   2  475.45   28.00
   5  -9  -2  440.16   27.70
   5   9  -2  474.45   27.80
  -5   9   2  518.95   28.60
   5   9  -2  477.55   40.70
  -5   9   2  512.85   28.10
   5   9  -2  556.84   28.60
   4  -9  -2    3.10    7.60
  -4  -9   2    7.60    7.90
   4  -9  -2    2.80    7.60
  -4  -9   2    2.50   12.50
   4  -9  -2   -0.90    8.60
   4   9  -2    8.70    8.10
   4   9  -2   11.80    8.40
   4   9  -2    3.80   11.10
  -4   9   2  -12.70    7.80
  -4   9   2    8.50    7.80
   3  -9  -2  280.27   19.60
  -3  -9   2  287.07   28.20
   3  -9  -2  285.97   19.90
  -3  -9   2  318.67   20.80
   3  -9  -2  272.67   20.60
   3   9  -2  294.27   19.90
   3   9  -2  307.97   29.20
  -3   9   2  257.77   19.10
  -3   9   2  251.57   19.80
   3   9  -2  309.37   20.90
  -2  -9   2   55.49   10.50
   2  -9  -2   47.30    9.40
   2  -9  -2   54.09    9.10
   2  -9  -2   62.89    9.70
   2  -9  -2   61.19   14.20
  -2  -9   2   44.80   13.40
   2   9  -2   35.10    9.30
   2   9  -2   59.19   15.90
  -2   9   2   42.30    9.70
   2   9  -2   55.09   10.20
  -2   9   2   55.19    9.70
   1  -9  -2  210.78   16.50
   1  -9  -2  237.08   16.70
   1  -9  -2  252.37   17.60
  -1  -9   2  245.18   26.20
   1  -9  -2  226.48   27.50
  -1  -9   2  247.28   17.60
   1   9  -2  255.27   18.10
   1   9  -2  196.18   27.20
  -1   9   2  223.38   17.90
  -1   9   2  228.38   17.80
   1   9  -2  229.68   17.90
   0  -9  -2   -5.00    5.90
   0  -9   2    5.80    6.90
   0  -9  -2    0.20    7.40
   0  -9   2    5.90   12.40
   0  -9  -2    1.70    5.90
   0  -9  -2   10.90   17.60
   0   9   2    0.50    6.20
   0   9  -2  -12.40    7.10
   0   9   2    7.80    7.30
   0   9   2   -5.00    7.50
   0   9  -2    1.80   18.30
   0   9  -2   -2.90    7.20
  -1  -9  -2    7.90    7.40
   1  -9   2   19.10    7.30
  -1  -9  -2   16.80   16.20
  -1  -9  -2   -1.30    6.20
   1  -9   2   14.20   15.20
  -1   9  -2   14.70    8.10
   1   9   2   -0.40    6.80
   1   9   2   12.10    7.90
  -1   9  -2    5.70   14.90
   1   9   2   10.20    7.50
  -1   9  -2    9.50    7.50
   1   9   2    6.10    5.30
  -2  -9  -2  133.19   12.30
   2  -9   2  111.89   11.50
  -2  -9  -2   81.19    9.00
   2  -9   2   78.79   17.70
   2   9   2  100.69    8.00
  -2   9  -2  118.99   12.10
  -2   9  -2  116.79   12.20
   2   9   2  108.29   11.40
   2   9   2  122.59   16.20
  -2   9  -2  147.09   21.80
   2   9   2   97.79   11.40
   2   9   2   99.69   11.60
  -3  -9  -2   -4.10    5.70
  -3  -9  -2   -8.00    6.80
  -3  -9  -2   -0.60    6.80
   3  -9   2   -0.50    6.70
   3  -9   2   -1.40   17.90
   3   9   2    4.80    8.90
   3   9   2   -0.20    7.30
   3   9   2   -9.50   11.20
   3   9   2    4.70    4.10
  -3   9  -2    8.10    7.50
   3   9   2   -8.70    7.30
  -3   9  -2   -2.80    1.50
   4  -9   2   46.40   16.80
  -4  -9  -2   49.60    9.10
   4  -9   2   44.30    9.00
  -4  -9  -2   47.10    8.20
   4   9   2   51.29   12.80
   4   9   2   54.09    9.80
  -4   9  -2   47.50    9.30
  -4   9  -2   61.89   10.00
   4   9   2   47.50   11.20
   4   9   2   50.99    9.50
   5  -9   2    8.60   13.90
  -5  -9  -2   -3.00    6.80
  -5  -9  -2    7.10    6.50
  -5  -9  -2   -4.30    7.40
   5  -9   2   10.80    7.70
   5   9   2   13.80    8.30
   5   9   2   22.60    8.50
  -5   9  -2   13.60    8.10
   5   9   2    9.30   10.50
   5   9   2    7.10   10.60
  -5   9  -2   11.40    8.50
  -5   9  -2    4.30    4.40
  -6  -9  -2   22.50    8.00
  -6  -9  -2   35.40    9.00
   6  -9   2   44.80    9.60
   6  -9   2   50.19   16.10
   6   9   2   35.70    9.30
   6   9   2   49.00    9.90
  -6   9  -2   20.70    8.60
  -6   9  -2   33.80    7.80
  -6   9  -2   41.00   10.30
   6   9   2   40.80   12.30
   7  -9   2   17.20    8.80
  -7  -9  -2   29.60    8.60
   7   9   2   11.20    8.90
  -7   9  -2   32.60    8.40
   7   9   2    3.10    9.10
   7   9   2    4.30   13.20
  -7   9  -2   29.60   10.00
   8  -9   2   43.30   11.20
  -8   9  -2   39.50    9.30
   8   9   2   49.00   16.50
   8   9   2   41.80   10.50
   8   9   2   38.40   10.70
  -8   9  -2   36.60   11.40
   9  -9   2   48.90   12.60
  -9   9  -2   32.00   10.30
   9   9   2   28.70   10.10
   9   9   2   23.80   17.40
  -9   9  -2   53.99   10.60
  10  -9   2   24.10   11.80
  10   9   2   12.40   17.10
  10   9   2   10.50    9.40
  11  -9   2  226.88   19.90
  11   9   2  238.08   27.90
  11   9   2  235.58   19.30
  11 -10  -2   14.90   17.80
  11 -10  -2   -0.70   10.00
  11  10  -2  -23.10   19.30
  11  10  -2    0.70   18.80
  10 -10  -2   11.90   10.30
  10 -10  -2   12.70   16.60
  10  10  -2   16.00   19.00
  10  10  -2   28.40   19.80
  10  10  -2   13.00    9.40
   9 -10  -2   10.00   10.20
   9 -10  -2   15.30   15.00
   9  10  -2   -9.60    9.20
   9  10  -2    3.10   16.80
   9  10  -2   -7.10   16.70
   9  10  -2    9.40    8.00
   8 -10  -2   15.90   10.00
   8 -10  -2   25.60   14.90
  -8 -10   2   13.30    8.50
   8  10  -2    7.50    9.10
   8  10  -2   -2.40   14.60
   8  10  -2   11.40   10.30
  -8  10   2   25.80   10.50
  -7 -10   2   48.00   10.10
   7 -10  -2   46.60   14.60
   7 -10  -2   44.90   10.70
  -7 -10   2   38.80   17.20
   7  10  -2   40.00   10.50
   7  10  -2   18.30   10.80
  -7  10   2   59.89   11.60
   7  10  -2   61.49   17.60
  -6 -10   2   40.10   10.40
   6 -10  -2   55.99   13.90
   6 -10  -2   66.89   11.40
  -6 -10   2   81.19   17.80
  -6  10   2   49.60   11.30
   6  10  -2   69.29   16.90
   6  10  -2   50.99   11.30
   6  10  -2   44.10   10.90
   5 -10  -2    1.50    9.60
   5 -10  -2    5.70    8.40
  -5 -10   2    0.30   13.00
  -5 -10   2   14.50    8.90
   5  10  -2    8.70    9.20
   5  10  -2    6.40    8.70
  -5  10   2   -6.00    9.20
  -5  10   2   12.00    8.30
   5  10  -2   -8.00   12.60
   4 -10  -2  100.39   11.90
   4 -10  -2  130.59   14.70
  -4 -10   2  142.29   13.30
  -4 -10   2  108.69   18.00
   4 -10  -2   82.69   11.90
   4  10  -2  102.09   12.70
   4  10  -2  140.09   13.30
  -4  10   2   98.69   12.20
  -4  10   2   94.99   12.80
   4  10  -2  104.19   18.40
   3 -10  -2    4.80    8.00
  -3 -10   2  -12.00   11.50
   3 -10  -2    8.70    8.00
  -3 -10   2    2.70    8.60
   3 -10  -2   -1.70    8.30
   3 -10  -2    0.40   11.80
  -3  10   2    0.60    6.40
   3  10  -2   -0.40    8.40
   3  10  -2    8.70    8.60
  -3  10   2   -3.80    9.20
   3  10  -2   10.70   13.50
   2 -10  -2   39.80   15.40
   2 -10  -2   51.39    9.60
  -2 -10   2   73.59   11.20
   2 -10  -2   69.29   10.70
   2 -10  -2   43.50    9.70
  -2 -10   2   71.79   15.60
   2  10  -2   42.10   10.70
  -2  10   2   48.40   10.20
   2  10  -2   60.49   17.60
   2  10  -2   76.49   11.20
  -2  10   2   47.30   10.20
  -1 -10   2   16.10   13.60
   1 -10  -2    8.20    7.20
   1 -10  -2   14.10    7.60
  -1 -10   2    6.40    8.40
   1 -10  -2    7.20    8.40
  -1  10   2    4.40    8.70
   1  10  -2   21.50   19.20
   1  10  -2   -0.60    8.00
   1  10  -2   17.00    8.70
  -1  10   2   -0.80    8.20
   0 -10  -2    2.20    7.70
   0 -10  -2   11.50    6.70
   0 -10  -2   12.70    7.30
   0 -10  -2   20.60   25.20
   0 -10   2   11.40    8.00
   0  10  -2   13.90    8.90
   0  10  -2   44.90   18.80
   0  10   2   12.80    8.70
   0  10   2   14.80    6.90
   0  10  -2   25.70    8.80
   0  10   2   15.30    8.60
  -1 -10  -2    8.70    8.10
  -1 -10  -2    6.60    6.80
   1 -10   2   -0.20    7.30
   1 -10   2   62.09   20.60
  -1  10  -2   26.40   17.80
   1  10   2    4.90    8.40
  -1  10  -2    3.70    7.90
   1  10   2    7.60    8.20
   1  10   2   14.60    7.40
  -1  10  -2   12.10    8.60
  -2 -10  -2   19.00    6.60
   2 -10   2   13.60    7.90
  -2 -10  -2   30.30   14.30
  -2 -10  -2   30.90    8.70
  -2  10  -2   16.30    8.50
   2  10   2   27.70    9.10
   2  10   2   13.70    5.20
  -2  10  -2   13.90    8.30
   2  10   2   23.80    8.70
  -2  10  -2   25.60   15.90
   2  10   2   15.70    8.40
   2  10   2   29.50   12.50
   3 -10   2   81.89   10.90
   3 -10   2   70.19   19.60
  -3 -10  -2   71.79    9.10
  -3 -10  -2   85.69   14.40
  -3 -10  -2  100.29   11.70
   3  10   2  110.09   13.10
  -3  10  -2   76.19   11.10
   3  10   2   84.09   11.30
   3  10   2   82.49    7.40
   3  10   2   69.29   11.20
  -3  10  -2   50.09    8.40
   3  10   2   72.89   13.80
  -4 -10  -2   -6.70    7.60
  -4 -10  -2    1.20    6.60
   4 -10   2  -15.10   14.70
  -4 -10  -2    9.20   10.20
   4 -10   2   -1.80    7.60
  -4  10  -2    0.80    7.60
  -4  10  -2    5.80    8.70
   4  10   2   15.30    8.80
   4  10   2   -1.40    7.90
   4  10   2   11.20   11.30
   4  10   2    7.00   10.70
  -5 -10  -2   44.90    9.70
  -5 -10  -2   28.70    8.30
   5 -10   2   39.30    9.70
  -5 -10  -2   40.80   12.10
   5 -10   2   16.40   17.30
   5  10   2   36.30    9.80
   5  10   2   25.90   14.00
  -5  10  -2   47.70   10.90
  -5  10  -2    8.00    4.90
   5  10   2   17.40    9.30
  -5  10  -2   25.20   10.00
   5  10   2   31.00   12.20
  -6 -10  -2   36.50    9.70
   6 -10   2   27.40    9.90
  -6 -10  -2   41.50   12.20
   6  10   2   50.99   11.10
  -6  10  -2   52.39   11.90
   6  10   2   50.49   13.50
  -6  10  -2   48.10    8.00
   6  10   2   32.40   13.30
   6  10   2   46.00   10.50
   7 -10   2   83.19   12.90
  -7 -10  -2   85.09   11.40
   7  10   2   83.79   12.20
  -7  10  -2   75.19   13.40
   7  10   2   85.69   13.10
  -7  10  -2   74.49   10.30
   7  10   2   76.49   16.90
   8 -10   2   13.30   11.20
   8  10   2    1.20    9.50
   8  10   2    8.70   11.10
   8  10   2   -7.90   15.30
  -8  10  -2   20.70   10.50
  -8  10  -2   -1.40    8.10
   9 -10   2   63.59   14.10
   9  10   2   64.69   12.10
   9  10   2   52.59   19.60
  -9  10  -2   75.39   12.40
  10 -10   2   22.40   12.10
  10  10   2   11.90   10.70
  10  10   2   13.90   18.30
  11 -10   2   -4.50   11.50
  11  10   2  -16.50   19.00
  11  10   2    4.30    9.70
  11 -11  -2   21.00   18.40
  11 -11  -2   25.00   11.80
  11  11  -2  -44.20   20.00
  11  11  -2   35.20   21.80
  11  11  -2    8.70    9.30
  10 -11  -2  317.87   23.90
  10 -11  -2  262.57   28.80
  10  11  -2  279.87   21.80
  10  11  -2  293.87   37.80
  10  11  -2  175.08   28.10
   9 -11  -2   56.09   17.80
   9 -11  -2   31.20   11.80
   9  11  -2   32.90   11.40
   9  11  -2   37.90   19.70
   9  11  -2   40.90   20.10
  -8 -11   2  112.29   12.90
   8 -11  -2   94.49   13.90
   8 -11  -2  122.79   19.00
   8  11  -2  121.49   23.10
   8  11  -2   65.09   13.10
   8  11  -2  106.99   13.60
  -8  11   2  110.79   14.70
  -7 -11   2   42.70   11.20
  -7 -11   2   56.99   18.30
   7 -11  -2   61.89   12.10
   7 -11  -2   70.99   15.90
  -7  11   2   57.79   12.30
   7  11  -2   52.29   18.50
   7  11  -2   41.50   11.50
   7  11  -2   59.69   12.70
   6 -11  -2   -2.60    9.20
   6 -11  -2    3.90   11.60
  -6 -11   2    0.40   14.70
  -6 -11   2  -14.70    9.10
  -6  11   2   -9.00   10.10
   6  11  -2    6.40   15.20
   6  11  -2   -0.30   10.30
   6  11  -2    5.30    9.90
   5 -11  -2  441.36   28.80
  -5 -11   2  438.16   26.40
  -5 -11   2  417.56   38.10
   5 -11  -2  357.06   25.90
   5  11  -2  405.86   38.40
   5  11  -2  426.76   26.20
   5  11  -2  340.07   25.30
  -5  11   2  421.06   27.20
   4 -11  -2   15.80    9.90
   4 -11  -2   22.40    8.60
   4 -11  -2    1.30   14.40
  -4 -11   2   28.90   14.60
  -4 -11   2   13.20    9.40
   4 -11  -2   25.40    9.70
   4  11  -2   13.40    9.60
   4  11  -2    5.00    9.30
  -4  11   2    9.60    8.60
  -4  11   2  -16.30    9.10
   4  11  -2    6.30   14.40
   3 -11  -2  308.97   22.50
   3 -11  -2  340.07   32.90
   3 -11  -2  346.97   23.10
  -3 -11   2  320.27   32.10
   3 -11  -2  324.17   21.90
  -3 -11   2  375.06   23.40
   3  11  -2  303.17   22.80
  -3  11   2  323.07   23.30
   3  11  -2  283.57   22.30
   3  11  -2  295.47   34.30
   2 -11  -2   -0.50    8.20
  -2 -11   2    9.30   12.80
  -2 -11   2    6.00    9.50
   2 -11  -2    9.40    8.20
   2 -11  -2   -5.20   13.00
   2 -11  -2    4.90    7.90
   2  11  -2   14.90    9.30
  -2  11   2    2.20    8.40
  -2  11   2    4.50    9.30
   2  11  -2   18.00    9.40
   2  11  -2  -14.20   14.40
   1 -11  -2  -24.10   14.60
   1 -11  -2   -7.30    7.80
   1 -11  -2    5.70    8.10
   1 -11  -2   -3.20    6.90
  -1 -11   2   -6.10   13.20
  -1 -11   2    5.60    9.20
  -1  11   2   -2.50    9.10
  -1  11   2    1.00    9.00
   1  11  -2   -1.30    8.40
   1  11  -2    6.10    9.50
   1  11  -2  -10.20   16.40
   0 -11   2  244.78   20.00
   0 -11   2  227.68   30.20
   0 -11  -2  293.77   32.70
   0 -11  -2  216.08   16.10
   0 -11  -2  209.98   19.10
   0 -11  -2  224.78   18.60
   0  11   2  199.28   18.30
   0  11   2  209.98   18.40
   0  11  -2  304.57   33.30
   0  11  -2  237.08   20.00
   0  11   2  231.88   16.30
   0  11  -2  219.98   19.80
   1 -11   2   34.50   19.30
  -1 -11  -2   16.30    8.20
  -1 -11  -2   27.30   19.80
   1 -11   2   24.70    9.40
  -1 -11  -2   25.50    9.60
  -1  11  -2   16.60    9.80
   1  11   2   25.40   10.30
   1  11   2    2.90    8.90
  -1  11  -2   22.90    9.20
  -1  11  -2   51.59   17.50
   1  11   2   25.00    8.60
  -2 -11  -2   71.39   11.20
  -2 -11  -2   76.39   17.50
  -2 -11  -2   51.09    9.40
   2 -11   2   61.49   10.70
  -2  11  -2   81.49   19.70
  -2  11  -2   62.39   11.20
   2  11   2   55.49   11.10
  -2  11  -2   55.39   11.50
   2  11   2   48.20   10.90
   2  11   2   38.50   10.30
   3 -11   2   80.09   11.50
  -3 -11  -2   74.69   15.50
  -3 -11  -2   37.00    7.50
  -3 -11  -2   67.09   11.30
   3 -11   2   69.89   19.30
  -3  11  -2   77.29   10.90
   3  11   2   79.29   11.90
   3  11   2   62.09   11.70
   3  11   2   75.39   15.10
   3  11   2   57.99   11.50
  -3  11  -2   80.49   12.70
  -4 -11  -2  108.69   12.60
   4 -11   2   78.09   24.00
  -4 -11  -2  100.99   16.10
   4 -11   2  111.09   13.00
  -4 -11  -2   75.29   11.40
   4  11   2   98.49   17.00
  -4  11  -2  103.39   13.90
   4  11   2   88.19   13.80
   4  11   2   74.99   12.30
   4  11   2   82.49   12.70
  -5 -11  -2   -8.00   11.10
   5 -11   2    4.00    8.90
  -5 -11  -2   -5.20    8.50
   5  11   2  -18.70   11.30
   5  11   2    4.60    9.60
   5  11   2   14.50   13.60
  -5  11  -2   17.00   10.70
  -5  11  -2    5.10    5.50
   5  11   2    6.60    9.50
  -6 -11  -2   88.29   15.70
  -6 -11  -2   82.89   12.40
   6 -11   2   70.89   12.80
   6  11   2   55.79   17.00
   6  11   2   81.59   12.90
  -6  11  -2   79.49    9.40
   6  11   2   67.39   12.90
  -6  11  -2   68.19   13.70
   6  11   2   84.09   17.00
  -7 -11  -2   52.59   14.90
  -7 -11  -2   60.19   11.50
   7 -11   2   95.39   14.70
  -7  11  -2   75.89   13.30
   7  11   2   78.39   13.20
   7  11   2   49.99   16.50
  -7  11  -2   62.99    9.90
   7  11   2   48.90   13.00
   7  11   2   56.49   17.40
   8 -11   2    8.70   11.60
  -8 -11  -2   -9.60    8.70
   8  11   2   -9.40   15.00
   8  11   2   15.80   11.60
   8  11   2   -8.00    9.90
  -8  11  -2   13.70   10.50
  -8  11  -2   -8.60    8.20
   9 -11   2   82.79   15.00
   9  11   2   81.79   21.50
   9  11   2   69.29   13.30
  10 -11   2   66.19   14.10
  10  11   2   34.40   20.60
  10  11   2   41.80   12.30
  11 -11   2  194.98   19.20
  11  11   2  152.68   26.70
  11  11   2  170.08   16.60
  11 -12  -2   15.70   20.00
  11  12  -2    8.10   22.20
  10 -12  -2   28.70   12.70
  10 -12  -2   30.10   18.60
  10  12  -2   27.50   21.10
  10  12  -2   28.70   11.90
  10  12  -2   22.70   21.00
   9 -12  -2   -9.30   15.60
   9 -12  -2   24.60   12.00
   9  12  -2  -22.70   11.20
   9  12  -2    5.70   19.60
   9  12  -2   23.40   19.30
   8 -12  -2  170.88   21.50
  -8 -12   2  137.89   15.30
   8 -12  -2  169.48   17.10
  -8  12   2  157.28   17.40
   8  12  -2  134.59   25.80
   8  12  -2  121.49   16.30
   7 -12  -2   87.69   16.90
   7 -12  -2   66.09   13.50
  -7 -12   2   39.10   11.70
  -7  12   2   81.19   14.20
   7  12  -2   68.99   13.40
   7  12  -2   60.49   14.10
   7  12  -2   91.99   21.20
  -6 -12   2  166.08   17.00
   6 -12  -2  117.69   15.70
   6 -12  -2  145.89   18.40
  -6 -12   2  170.48   25.80
   6  12  -2  134.19   16.00
   6  12  -2  168.18   16.90
  -6  12   2  119.49   16.30
   6  12  -2  145.79   24.30
  -5 -12   2  125.59   15.20
  -5 -12   2   87.99   20.20
   5 -12  -2  122.09   16.50
   5 -12  -2  127.69   14.90
   5  12  -2  108.29   21.70
  -5  12   2  115.19   15.00
   5  12  -2  140.79   15.70
   5  12  -2  113.79   14.90
  -4 -12   2   26.70   15.20
  -4 -12   2   29.00   10.80
   4 -12  -2    5.90    9.80
   4 -12  -2   11.60   10.20
   4  12  -2   -2.40   16.70
   4  12  -2   37.80   11.10
  -4  12   2   51.89   12.00
   4  12  -2   10.00   10.30
   3 -12  -2  154.68   15.30
  -3 -12   2  144.79   14.90
  -3 -12   2  115.99   20.60
   3 -12  -2   92.69   22.10
   3 -12  -2  114.69   13.90
   3 -12  -2  109.29   13.90
   3  12  -2  118.59   23.30
   3  12  -2  150.68   15.50
  -3  12   2  149.49   15.70
   3  12  -2  134.89   14.60
   2 -12  -2   41.00    9.70
  -2 -12   2   36.40   15.90
   2 -12  -2   60.29   11.40
   2 -12  -2   46.20   19.00
   2 -12  -2   33.70    9.80
  -2 -12   2   40.70   10.80
   2  12  -2   55.19   11.30
  -2  12   2   40.70   11.50
  -2  12   2   36.10   10.10
   2  12  -2   47.30   11.40
   2  12  -2   33.70   19.30
  -1 -12   2   71.29   18.20
   1 -12  -2   67.19   11.50
   1 -12  -2   69.09   12.40
   1 -12  -2   74.49   10.30
   1 -12  -2   57.89   22.20
  -1 -12   2   92.49   13.10
   1  12  -2   63.79   12.20
  -1  12   2   48.60   11.90
   1  12  -2   58.19   11.90
   1  12  -2   96.79   22.70
  -1  12   2   42.30   11.10
   0 -12   2  290.47   33.90
   0 -12  -2  280.27   18.20
   0 -12   2  268.27   22.60
   0 -12  -2  347.67   37.50
   0 -12  -2  260.77   20.60
   0 -12  -2  224.08   21.10
   0  12   2  248.28   22.40
   0  12  -2  250.47   21.90
   0  12   2  235.88   21.60
   0  12  -2  303.07   35.90
   0  12   2  292.67   18.50
   0  12  -2  252.87   21.90
  -1 -12  -2   48.40   24.10
  -1 -12  -2    4.20    8.60
   1 -12   2   12.80    9.90
  -1 -12  -2   16.90    9.60
   1 -12   2   22.20   21.60
   1  12   2   20.70    9.20
  -1  12  -2    7.60    9.20
   1  12   2   19.60   10.40
  -1  12  -2   19.10   10.80
   1  12   2   34.50   11.00
  -1  12  -2   33.00   17.80
   2 -12   2   66.59   12.60
  -2 -12  -2   77.89   11.60
  -2 -12  -2  125.09   20.60
  -2 -12  -2   77.89   12.50
   2  12   2   87.79   13.20
  -2  12  -2   77.49   13.60
   2  12   2   85.29   12.30
  -2  12  -2   29.30   10.40
   2  12   2   75.59   13.10
  -3 -12  -2   66.29   12.10
  -3 -12  -2   67.29   16.30
   3 -12   2   75.39   12.70
   3  12   2   83.69   16.70
   3  12   2   62.39   12.80
  -3  12  -2   51.69   12.80
   3  12   2   53.19   12.20
   3  12   2   67.79   12.70
   4 -12   2   -5.90    9.50
  -4 -12  -2   -9.40   12.10
  -4 -12  -2  -19.30    9.30
  -4  12  -2   -8.20   10.50
   4  12   2    4.50   10.40
   4  12   2   19.20   12.80
   4  12   2    1.10   10.10
   4  12   2  -10.60   11.00
  -5 -12  -2   40.30   14.20
   5 -12   2   38.70   11.80
  -5 -12  -2   24.10   10.60
   5  12   2   33.90   12.00
   5  12   2   41.70   15.90
   5  12   2   17.40   14.10
  -5  12  -2   21.70   12.00
   5  12   2   55.79   12.80
  -6 -12  -2  171.88   16.70
   6 -12   2  177.18   18.80
  -6 -12  -2  172.78   21.60
   6  12   2  151.48   17.50
   6  12   2  158.88   20.80
   6  12   2  149.69   17.40
   6  12   2  158.68   22.90
  -6  12  -2  173.98   18.00
  -7 -12  -2  199.38   17.90
  -7 -12  -2  189.08   23.00
   7 -12   2  198.08   20.30
   7  12   2  186.08   25.40
   7  12   2  169.38   23.00
   7  12   2  226.98   19.80
   7  12   2  179.48   18.80
  -7  12  -2  205.48   19.20
  -8 -12  -2   24.00   10.50
   8 -12   2   12.30   12.20
  -8  12  -2   24.10   11.70
   8  12   2   21.80   18.20
   8  12   2   17.50   12.20
   9 -12   2   56.29   14.30
   9  12   2   36.70   20.40
   9  12   2   28.30   12.60
  10 -12   2   77.49   15.50
  10  12   2   74.49   14.30
  10  12   2   48.50   21.70
  10 -13  -2   42.50   13.80
  10 -13  -2   22.60   18.70
  10  13  -2   42.70   13.60
  10  13  -2    8.20   22.10
  10  13  -2   18.50   21.30
   9 -13  -2   55.99   14.40
   9 -13  -2   45.90   19.30
   9  13  -2   44.40   14.00
   9  13  -2   79.89   23.20
   9  13  -2   37.30   22.10
   8 -13  -2   53.99   13.70
   8 -13  -2   49.10   16.80
   8  13  -2   36.30   13.60
   8  13  -2   38.50   21.60
  -8  13   2   32.50   13.60
   7 -13  -2   23.30   11.80
   7 -13  -2   28.30   14.80
  -7 -13   2    5.40   11.10
   7  13  -2   18.40   12.80
   7  13  -2   24.20   12.30
   7  13  -2   23.90   19.00
  -7  13   2   12.50   12.30
   6 -13  -2  148.29   19.10
  -6 -13   2  138.29   16.40
   6 -13  -2  138.79   17.10
  -6  13   2  157.68   17.80
   6  13  -2  146.19   17.60
   6  13  -2  136.59   25.60
   6  13  -2  137.79   16.80
   5 -13  -2    4.90   10.60
   5 -13  -2    4.60   11.50
  -5 -13   2   13.30   11.50
   5  13  -2   -3.20   11.20
  -5  13   2   -4.30   11.80
   5  13  -2  -15.10   10.80
   5  13  -2  -15.90   16.60
   4 -13  -2   19.70   10.70
   4 -13  -2   19.80   11.00
  -4 -13   2   16.60   11.10
   4  13  -2   27.10   11.40
   4  13  -2   29.10   11.60
   4  13  -2    0.80   18.30
  -4  13   2   15.80   11.60
  -3 -13   2   21.00   11.00
   3 -13  -2   16.10    9.50
  -3 -13   2   30.90   16.50
   3 -13  -2   37.30   10.40
   3 -13  -2   13.00   10.40
   3  13  -2   24.40   11.40
   3  13  -2   24.10   19.50
  -3  13   2   25.40   12.00
   3  13  -2   27.10   11.00
   2 -13  -2  168.48   17.10
  -2 -13   2  190.58   18.00
   2 -13  -2  139.39   26.60
   2 -13  -2  186.88   16.40
   2 -13  -2  208.28   17.70
  -2 -13   2  143.39   24.90
  -2  13   2  184.18   17.90
   2  13  -2  168.68   16.80
   2  13  -2  172.28   30.00
   2  13  -2  195.68   18.40
   1 -13  -2   -9.10    7.80
   1 -13  -2   -3.30    7.20
   1 -13  -2   -4.90   21.00
  -1 -13   2  -16.80   15.40
   1 -13  -2   10.50    9.50
  -1 -13   2   -0.20    9.60
   1  13  -2   10.70   10.20
  -1  13   2    8.60   11.00
  -1  13   2   -5.00    9.00
   1  13  -2   15.90   19.00
   1  13  -2    5.40   10.10
   0 -13   2   36.20   11.50
   0 -13  -2   31.90    8.40
   0 -13  -2   43.80   10.50
   0 -13  -2   29.10   23.40
   0 -13   2   21.90   18.80
   0 -13  -2   25.80   10.50
   0  13   2   37.50    9.30
   0  13   2   46.60   11.50
   0  13  -2   33.40   11.40
   0  13  -2   15.00   10.30
   0  13   2   15.20   11.30
   0  13  -2   42.10   19.90
  -1 -13  -2  179.78   30.40
   1 -13   2   71.09   13.50
  -1 -13  -2   64.99   13.00
  -1  13  -2   51.19   12.00
   1  13   2   48.80   12.60
  -1  13  -2  122.59   24.50
   1  13   2   82.49   11.50
  -1  13  -2   73.29   13.30
   1  13   2   65.09   13.50
  -2 -13  -2    3.30   10.00
   2 -13   2    1.30   10.30
  -2 -13  -2   24.60   18.30
   2  13   2    6.80   10.30
   2  13   2    7.60   10.00
  -2  13  -2   14.20   11.10
   2  13   2  -17.40   10.30
   3 -13   2   22.90   11.40
  -3 -13  -2  -10.00   10.00
  -3 -13  -2    1.60   14.30
   3  13   2   20.90   14.70
  -3  13  -2   -1.00   10.80
   3  13   2   -6.90   10.50
   3  13   2    3.50   11.50
   3  13   2   17.60   11.00
  -4 -13  -2   13.80   14.80
  -4 -13  -2   20.80   11.30
   4 -13   2   42.50   12.50
  -4  13  -2   29.40   11.90
   4  13   2   14.50   12.70
   4  13   2    4.80   11.70
   4  13   2   25.10   11.70
   4  13   2   35.90   15.20
  -5 -13  -2  105.69   14.80
   5 -13   2  111.49   16.10
  -5 -13  -2  119.89   19.50
   5  13   2  129.89   19.90
   5  13   2  108.39   15.80
   5  13   2   71.69   14.40
   5  13   2   96.39   17.50
  -5  13  -2   86.09   15.30
  -6 -13  -2   -3.10   14.10
  -6 -13  -2   10.30   11.30
   6 -13   2    8.00   12.20
   6  13   2   25.10   15.60
   6  13   2    9.40   12.10
   6  13   2    4.40   12.50
  -6  13  -2    6.30   11.50
   6  13   2   12.10   16.40
  -7 -13  -2  117.99   16.00
  -7 -13  -2  128.89   20.80
   7 -13   2  144.59   18.40
   7  13   2  155.18   18.10
   7  13   2  146.89   22.60
  -7  13  -2  150.78   16.90
   7  13   2  133.09   16.70
   7  13   2  146.19   23.50
   8 -13   2   11.80   12.60
   8  13   2  -12.60   11.50
   8  13   2    5.50   16.50
   8  13   2  -15.80   17.80
  -8  13  -2    3.80   11.80
   9 -13   2   52.09   14.70
   9  13   2   58.69   14.50
   9  13   2   -5.60   20.10
  10 -13   2   32.20   14.00
  10  13   2    5.00   22.00
  10  13   2    5.90   12.60
  10 -14  -2  -11.80   17.40
  10  14  -2  -27.20   22.20
   9 -14  -2   91.09   20.90
   9 -14  -2   87.29   15.60
   9  14  -2  100.09   23.70
   9  14  -2   54.69   24.50
   9  14  -2   63.99   15.80
   8 -14  -2   49.30   14.10
   8 -14  -2   89.39   19.40
   8  14  -2   46.70   22.70
   8  14  -2   61.79   15.80
   7 -14  -2   83.29   17.50
   7 -14  -2   79.39   15.30
  -7 -14   2   74.29   14.50
   7  14  -2   88.29   16.10
   7  14  -2   73.59   23.80
  -7  14   2   85.79   15.90
  -6 -14   2   74.69   14.60
   6 -14  -2   75.39   14.90
   6 -14  -2   70.69   15.40
   6  14  -2   68.39   23.90
  -6  14   2   80.39   15.50
   6  14  -2   70.39   15.10
   6  14  -2   84.99   15.50
   5 -14  -2   24.60   13.00
  -5 -14   2   58.79   14.00
   5 -14  -2   26.40   12.10
  -5  14   2   55.69   14.40
   5  14  -2   27.30   13.50
   5  14  -2   54.89   13.90
   5  14  -2   29.90   22.00
  -4 -14   2   18.30   12.10
   4 -14  -2   19.80   12.00
   4 -14  -2   22.50   11.20
   4  14  -2   14.40   12.10
   4  14  -2   37.30   12.90
  -4  14   2   37.40   13.60
   4  14  -2    3.50   20.60
  -3 -14   2   29.60   12.00
   3 -14  -2   23.60   11.40
   3 -14  -2   24.10   10.50
  -3  14   2   28.60   12.80
   3  14  -2   38.50   12.40
   3  14  -2   12.20   21.80
   3  14  -2    9.90   11.50
  -2 -14   2   81.19   13.20
   2 -14  -2   86.09   13.40
   2 -14  -2   53.19   11.20
   2 -14  -2   43.20   10.50
   2  14  -2   84.69   25.00
   2  14  -2   40.80   12.10
   2  14  -2   48.90   13.10
  -2  14   2   60.69   13.90
  -1 -14   2   21.40    5.80
   1 -14  -2   -4.30    7.90
  -1 -14   2   -0.10   10.40
   1 -14  -2    8.60   10.60
  -1  14   2    3.50   12.00
   1  14  -2    2.20   11.00
   1  14  -2   26.70   20.00
   1  14  -2   13.60   10.50
   0 -14  -2    8.80   11.00
   0 -14  -2   37.20   27.60
   0 -14   2   19.70   11.40
   0 -14  -2    6.80    7.90
   0  14  -2   24.70   11.30
   0  14   2    6.60    8.90
   0  14   2  -10.80   11.20
   0  14  -2   21.00   19.20
  -1 -14  -2   10.00   10.70
   1 -14   2   15.30   11.00
   1  14   2    4.00   11.30
   1  14   2   13.80   10.70
  -1  14  -2   55.19   22.70
   1  14   2    4.00    9.80
  -1  14  -2   13.10   11.50
   2 -14   2   22.70   11.50
  -2 -14  -2    2.10   10.80
   2  14   2    7.70   10.90
  -2  14  -2    0.30   10.60
   2  14   2   22.70   12.40
   2  14   2   16.10   11.20
  -3 -14  -2   13.60   11.50
   3 -14   2   22.70   11.70
  -3 -14  -2   -5.00   16.30
   3  14   2    5.90   12.10
   3  14   2   -4.40   10.40
   3  14   2    6.10   12.00
  -3  14  -2    7.20   11.50
   4 -14   2   68.49   14.60
  -4 -14  -2   51.89   14.00
  -4 -14  -2   76.59   19.10
   4  14   2  107.89   19.40
   4  14   2   69.99   15.40
  -4  14  -2   68.99   14.10
   4  14   2   68.19   14.30
   4  14   2   73.79   15.40
   5 -14   2    5.60   11.60
  -5 -14  -2   -1.60   14.80
  -5 -14  -2  -11.60   10.80
  -5  14  -2  -11.00   11.40
   5  14   2   16.50   11.90
   5  14   2    0.60   12.30
   5  14   2    7.80   14.70
   5  14   2   19.10   15.30
   6 -14   2    0.40   12.50
  -6 -14  -2   13.40   12.10
  -6 -14  -2   24.70   16.30
   6  14   2   48.40   16.90
   6  14   2   35.60   13.10
  -6  14  -2   29.40   12.80
   6  14   2    0.10   12.70
   6  14   2    0.30   16.20
   7 -14   2   98.09   16.80
  -7 -14  -2   84.19   15.00
  -7  14  -2  103.59   15.90
   7  14   2   83.89   21.30
   7  14   2   82.19   16.70
   7  14   2   98.89   20.50
   8 -14   2  175.38   20.00
   8  14   2  119.69   23.30
   8  14   2  121.39   23.90
  -8  14  -2  167.28   20.20
   8  14   2  204.58   20.70
   9 -14   2    4.40   13.40
   9  14   2   16.80   13.70
   9  14   2  -26.10   19.80
   9 -15  -2  196.28   25.30
   9 -15  -2  219.08   22.00
   9  15  -2  187.88   33.50
   9  15  -2  147.69   21.10
   9  15  -2  257.87   30.20
   8 -15  -2   21.70   13.70
   8 -15  -2   15.20   15.90
   8  15  -2  -13.40   13.80
   8  15  -2  -10.10   21.20
   8  15  -2   11.00   19.40
   7 -15  -2   38.00   13.70
   7 -15  -2    7.80   14.30
  -7 -15   2   25.10   13.30
   7  15  -2   -9.60   22.00
  -7  15   2   57.19   15.50
   7  15  -2   16.50   14.60
   6 -15  -2   78.29   15.80
  -6 -15   2  118.89   16.60
   6 -15  -2  105.59   17.60
   6  15  -2  109.19   17.20
  -6  15   2  120.19   17.50
   6  15  -2   86.09   27.00
   6  15  -2   96.29   17.10
   5 -15  -2   27.90   13.10
  -5 -15   2   21.20   13.10
   5 -15  -2   12.60   12.70
   5  15  -2    1.40   13.50
   5  15  -2   24.80   23.70
  -5  15   2   11.10   13.80
   5  15  -2   23.30   14.00
   4 -15  -2   66.39   13.30
   4 -15  -2   70.09   14.00
  -4 -15   2   71.39   14.70
   4  15  -2   69.89   14.80
   4  15  -2   62.09   14.50
  -4  15   2   66.79   15.60
   4  15  -2   35.80   24.60
   3 -15  -2    0.10   11.20
   3 -15  -2    0.30   10.10
  -3 -15   2    0.40   11.50
  -3  15   2   -0.90   12.60
   3  15  -2   31.90   25.30
   3  15  -2   10.90   12.10
   3  15  -2   38.40   13.20
   2 -15  -2   89.39   15.00
  -2 -15   2  125.19   16.70
   2 -15  -2  114.89   13.90
   2  15  -2  103.39   27.30
   2  15  -2   78.19   15.40
   2  15  -2   96.29   15.60
  -2  15   2  102.19   16.70
   1 -15  -2  247.48   19.20
   1 -15  -2  218.98   20.70
  -1 -15   2  217.68   14.80
  -1 -15   2  224.88   20.90
   1  15  -2  264.37   34.40
  -1  15   2  205.08   21.50
   1  15  -2  216.78   20.40
   0 -15  -2   15.30   11.70
   0 -15   2    7.40   11.00
   0 -15  -2    2.90    8.30
   0 -15   2   17.30    7.20
   0  15  -2   23.70   22.00
   0  15   2   16.60    9.90
   0  15  -2   23.80   12.20
   0  15   2   35.30   13.70
   1 -15   2  218.98   21.10
  -1 -15  -2  221.98   21.40
   1  15   2  220.78   21.70
   1  15   2  239.28   21.30
  -1  15  -2  210.18   20.50
  -1  15  -2  359.86   42.00
   2 -15   2   69.69   14.40
  -2 -15  -2   58.99   14.40
  -2  15  -2   83.99   14.50
   2  15   2   75.79   13.90
   2  15   2   47.70   14.60
  -3 -15  -2   69.49   14.80
  -3 -15  -2   67.69   20.50
   3 -15   2   68.99   14.90
  -3  15  -2   56.99   13.80
   3  15   2   52.99   14.00
   3  15   2   93.19   15.50
   3  15   2   57.69   15.30
  -4 -15  -2  103.69   16.60
  -4 -15  -2  136.19   22.80
   4 -15   2  121.39   16.90
   4  15   2  143.39   22.70
   4  15   2   97.09   15.80
   4  15   2   71.49   16.30
   4  15   2  118.59   17.60
  -4  15  -2  112.39   16.40
   5 -15   2  -11.00   11.40
  -5 -15  -2    0.40   16.40
  -5 -15  -2    5.50   12.60
   5  15   2    8.20   15.20
  -5  15  -2   20.60   12.70
   5  15   2   35.90   17.60
   5  15   2    9.80   14.10
   5  15   2    1.00   11.80
  -6 -15  -2   79.29   20.30
   6 -15   2   95.89   16.20
  -6 -15  -2   75.49   15.50
   6  15   2   75.69   20.10
   6  15   2   65.19   15.00
   6  15   2  102.89   20.00
  -6  15  -2   95.79   16.30
   6  15   2   60.09   16.30
   7 -15   2    5.50   12.90
  -7 -15  -2    8.70   12.20
   7  15   2   16.70   14.00
   7  15   2   -2.60   17.70
   7  15   2   29.70   16.90
  -7  15  -2   -5.50   13.20
   8 -15   2   15.70   13.60
   8  15   2   14.90   17.70
   8  15   2  -37.10   18.90
   8  15   2    0.60   14.40
   9 -15   2   24.90   14.80
   9  15   2  -11.10   13.50
   9  15   2  -22.00   21.90
   8 -16  -2   15.80   14.00
   8 -16  -2   17.90   16.20
   8  16  -2    6.90   20.60
   8  16  -2   13.50   15.20
   8  16  -2  -14.50   24.60
   7 -16  -2   20.60   14.00
   7 -16  -2    9.70   15.10
   7  16  -2   -3.60   24.10
   7  16  -2   -0.20   14.30
  -7  16   2   24.60   15.10
  -6 -16   2   80.09   15.90
   6 -16  -2   74.29   16.80
   6 -16  -2   51.29   15.00
  -6  16   2   50.39   16.00
   6  16  -2   31.80   26.20
   6  16  -2   68.29   17.00
  -5 -16   2  139.69   18.80
   5 -16  -2  147.59   18.90
   5 -16  -2  156.18   19.10
   5  16  -2  137.49   19.50
   5  16  -2  126.09   31.80
   5  16  -2  193.48   20.70
  -5  16   2  175.78   20.10
  -4 -16   2  474.55   33.90
   4 -16  -2  452.85   33.20
   4 -16  -2  474.35   32.70
   4  16  -2  486.65   33.40
  -4  16   2  500.05   33.90
   4  16  -2  486.45   34.20
   4  16  -2  513.05   56.59
  -3 -16   2   11.20   12.30
   3 -16  -2  -15.60   11.00
   3 -16  -2   22.90   10.90
  -3  16   2   10.20   14.00
   3  16  -2   15.10   23.30
   3  16  -2   11.30   12.80
   2 -16  -2   99.79   16.10
   2 -16  -2   77.99   12.80
  -2 -16   2   89.99   16.00
   2  16  -2   80.69   15.60
   2  16  -2  104.99   26.90
  -2  16   2   98.19   17.30
  -1 -16   2   75.79    8.50
   1 -16  -2   78.99   15.40
   1 -16  -2   81.99   12.30
  -1 -16   2   85.79   15.60
   1  16  -2   93.09   26.80
  -1  16   2   96.09   17.10
   1  16  -2   64.29   14.80
   0 -16  -2   10.70    9.00
   0 -16   2   16.10   12.00
   0 -16   2   20.90    7.30
   0 -16  -2   30.40   13.10
   0  16   2   10.60   13.50
   0  16  -2   11.40   12.80
   0  16  -2   25.90   23.80
   0  16   2   12.30   10.10
  -1 -16  -2  210.18   21.80
   1 -16   2  184.98   16.30
   1 -16   2  208.08   21.80
  -1  16  -2  199.98   20.60
   1  16   2  234.08   18.80
   1  16   2  217.38   22.00
  -2 -16  -2  118.89   17.80
   2 -16   2   98.99   15.80
   2  16   2   88.09   16.90
  -2  16  -2   94.09   15.90
   2  16   2   81.79   14.80
  -3 -16  -2  166.98   19.90
   3 -16   2  175.28   20.10
  -3  16  -2  228.68   21.40
   3  16   2  212.08   23.20
   3  16   2  234.38   21.30
   4 -16   2   14.00   12.80
  -4 -16  -2    4.20   13.30
  -4  16  -2   -0.30   12.80
   4  16   2   -0.80   14.40
   4  16   2   16.80   14.60
  -5 -16  -2  136.99   20.30
  -5 -16  -2  185.58   30.00
   5 -16   2  239.98   22.90
   5  16   2  169.48   22.50
   5  16   2  326.07   34.30
  -5  16  -2  225.28   22.20
   5  16   2  213.68   23.80
   5  16   2  200.68   21.40
  -6 -16  -2   40.70   15.00
   6 -16   2   55.09   15.40
   6  16   2   48.50   19.70
  -6  16  -2   43.40   15.30
   6  16   2   22.40   16.10
   6  16   2   49.80   18.50
   7 -16   2  -12.70   12.70
   7  16   2  -10.30   17.70
   7  16   2  -20.90   14.40
   7  16   2   29.70   17.50
  -7  16  -2   15.10   14.10
   8 -16   2    1.30   14.20
   8  16   2   26.50   20.70
   8  16   2  -12.40   14.80
   7 -17  -2   32.80   15.30
   7 -17  -2   56.39   16.90
   7  17  -2   46.60   16.60
   7  17  -2   47.40   29.10
   6 -17  -2   23.30   14.30
   6 -17  -2    4.50   13.70
  -6 -17   2    9.20   13.40
   6  17  -2   -7.10   25.80
  -6  17   2   33.90   16.00
   6  17  -2   21.40   15.80
   5 -17  -2    3.20   13.20
   5 -17  -2  -15.00   11.50
  -5 -17   2   10.90   13.70
  -5  17   2   15.70   14.90
   5  17  -2   19.50   14.50
   5  17  -2  -32.30   24.20
   4 -17  -2   12.90   13.10
   4 -17  -2   11.40   11.90
  -4 -17   2   -0.60   13.40
   4  17  -2   27.20   27.20
  -4  17   2    9.70   14.20
   4  17  -2    1.60   13.30
   3 -17  -2   15.50   13.10
  -3 -17   2   14.10   13.30
   3 -17  -2    6.30   11.00
   3  17  -2   23.90   25.20
   3  17  -2   21.30   13.80
  -3  17   2   22.10   15.20
   2 -17  -2   78.39   13.00
   2 -17  -2   50.99   14.90
  -2 -17   2   75.69   16.00
   2  17  -2   81.59   16.30
  -2  17   2   83.39   17.20
   2  17  -2   95.09   28.10
   1 -17  -2  122.49   14.10
  -1 -17   2  122.19   17.70
  -1 -17   2  112.99   10.30
   1 -17  -2  100.69   17.80
   1  17  -2  123.79   18.30
   1  17  -2  143.79   31.90
  -1  17   2  144.19   19.70
   0 -17   2  105.19   11.40
   0 -17  -2   90.29   16.90
   0 -17   2   74.29   16.10
   0  17  -2  102.69   17.10
   0  17  -2  154.58   33.70
   0  17   2  115.29   14.00
   0  17   2  106.69   18.50
   1 -17   2  214.38   18.30
   1 -17   2  221.88   22.20
  -1 -17  -2  217.08   23.20
   1  17   2  247.68   24.20
  -1  17  -2  205.58   21.90
   1  17   2  262.27   20.20
   2 -17   2   -0.90    9.00
   2 -17   2   -1.10   12.10
  -2 -17  -2  -23.10   11.70
   2  17   2   -2.20   14.40
   2  17   2    0.00   12.70
  -2  17  -2   -7.10   13.00
  -3 -17  -2   16.60   14.10
   3 -17   2   47.60   14.30
   3 -17   2   23.10   11.50
  -3  17  -2   26.60   14.30
   3  17   2   10.50   14.60
   3  17   2   17.20   15.20
   4 -17   2  -14.20   12.20
  -4 -17  -2    3.50   13.50
   4 -17   2   17.80   11.80
   4  17   2   13.50   15.20
   4  17   2    5.80   15.10
  -4  17  -2   -3.10   13.20
  -5 -17  -2  -21.60   13.40
   5 -17   2   -7.80   12.40
   5 -17   2   17.50   13.70
  -5  17  -2   14.10   14.80
   5  17   2   20.90   17.10
   5  17   2    1.70   15.10
   6 -17   2    2.30   13.80
   6 -17   2   -7.90   13.60
  -6 -17  -2   -0.30   14.40
   6  17   2   -9.20   18.40
   6  17   2   -1.70   15.40
   6  17   2   36.00   18.90
  -6  17  -2    3.50   14.10
   7 -17   2   29.70   15.60
   7 -17   2   40.50   16.20
  -7  17  -2   27.70   15.70
   7  17   2    8.80   19.30
   7  17   2    4.40   16.70
   7  17   2   31.80   19.10
   6 -18  -2    1.90   13.50
   6 -18  -2  -10.20   13.20
  -6  18   2   20.20   16.50
   6  18  -2    6.80   15.50
   6  18  -2   15.00   28.20
   5 -18  -2   58.09   16.20
  -5 -18   2   70.49   16.50
   5 -18  -2   51.69   15.40
   5  18  -2   54.99   29.60
  -5  18   2   54.29   17.00
   5  18  -2   37.90   16.40
  -4 -18   2   22.80   15.10
   4 -18  -2   11.10   13.70
   4 -18  -2    3.90   12.80
   4  18  -2   -5.70   24.40
   4  18  -2   34.10   15.70
  -4  18   2    2.20   15.40
   3 -18  -2   27.30   14.10
  -3 -18   2   44.40   16.20
   3 -18  -2   17.20   11.60
   3  18  -2   62.89   26.00
   3  18  -2   10.90   14.80
  -3  18   2   24.40   15.50
   2 -18  -2   -4.60   13.30
   2 -18  -2   -1.40   10.00
  -2 -18   2   20.30   14.20
   2  18  -2   -7.40   13.80
   2  18  -2   22.70   25.40
  -2  18   2   18.40   15.10
   1 -18  -2    3.30    9.80
   1 -18  -2    1.80   13.20
  -1 -18   2   -3.00   12.90
   1  18  -2    5.30   27.30
  -1  18   2    4.10   15.10
   1  18  -2   -8.30   13.40
   0 -18  -2   22.40   13.70
   0 -18   2   -1.60    7.00
   0 -18   2   17.20   14.00
   0  18   2   15.10   10.80
   0  18   2   24.20   15.30
   0  18  -2  -10.10   13.00
   1 -18   2    1.60   13.80
  -1 -18  -2    5.70   13.70
   1 -18   2    4.90    8.30
   1  18   2    0.70   11.70
  -1  18  -2   -3.20   13.70
   1  18   2   12.90   15.10
   2 -18   2   17.80   10.20
   2 -18   2   33.90   15.10
  -2 -18  -2   26.00   15.00
  -2  18  -2   23.30   14.70
   2  18   2   32.20   15.90
   2  18   2   30.80   14.10
   3 -18   2   -0.90   10.30
   3 -18   2   13.70   14.20
  -3 -18  -2   35.20   16.00
   3  18   2   35.00   15.70
   3  18   2   27.10   16.70
  -3  18  -2  -13.90   13.90
   4 -18   2   41.50   15.40
   4 -18   2   20.00   12.80
  -4 -18  -2   31.50   15.80
   4  18   2   13.90   16.20
   4  18   2   10.50   16.30
  -4  18  -2   34.00   15.80
   5 -18   2    1.80   14.10
   5 -18   2   10.50   12.90
  -5 -18  -2   38.50   16.10
   5  18   2    8.20   17.50
  -5  18  -2   34.30   15.70
   5  18   2   -4.60   15.90
   6 -18   2   86.79   17.80
   6 -18   2   61.49   17.40
   6  18   2   73.99   20.40
  -6  18  -2   89.39   18.60
   6  18   2   30.40   18.00
   5 -19  -2  123.09   18.70
   5 -19  -2  127.19   20.10
  -5 -19   2  159.28   21.20
   5  19  -2  170.68   35.70
  -5  19   2  142.59   22.00
   5  19  -2  149.29   21.50
  -4 -19   2   23.00   15.40
   4 -19  -2    6.40   14.20
   4 -19  -2    3.00   12.90
  -4  19   2    7.00   16.00
   4  19  -2   22.40   15.50
   4  19  -2   11.20   25.50
   3 -19  -2    3.50   11.50
   3 -19  -2   26.60   14.80
  -3 -19   2   13.80   15.30
  -3  19   2   23.00   16.90
   3  19  -2   44.40   26.00
   3  19  -2   16.70   15.70
  -2 -19   2    5.50   15.00
   2 -19  -2   16.20   11.10
   2 -19  -2   22.30   14.90
   2  19  -2   23.40   25.50
   2  19  -2    7.20   15.00
  -2  19   2  -24.50   14.60
  -1 -19   2   -1.20   14.30
   1 -19  -2   13.10   14.90
   1 -19  -2    9.60   10.40
   1  19  -2   24.20   26.40
   1  19  -2    3.30   14.90
  -1  19   2    0.80   15.40
   0 -19   2  358.96   30.70
   0 -19  -2  306.57   28.50
   0  19  -2  313.37   27.80
   0  19   2  297.87   28.30
   0  19   2  282.87   23.70
  -1 -19  -2   10.80   14.20
   1 -19   2    7.60   14.40
   1 -19   2    1.20    8.90
   1  19   2   -5.00   12.00
   1  19   2    5.20   15.80
  -1  19  -2    3.70   14.80
   2 -19   2   25.00   10.90
   2 -19   2   31.40   15.90
  -2 -19  -2   36.90   16.10
   2  19   2   50.09   17.60
  -2  19  -2   35.00   16.10
   2  19   2   51.39   15.00
   3 -19   2   41.70   16.30
  -3 -19  -2   34.60   16.00
   3 -19   2   42.00   12.20
   3  19   2   42.40   16.50
  -3  19  -2   18.30   16.20
   3  19   2   23.10   17.70
   4 -19   2   52.59   14.30
   4 -19   2   57.09   17.40
  -4 -19  -2   49.80   17.00
   4  19   2   38.90   18.00
   4  19   2   26.10   17.60
  -4  19  -2   33.30   17.20
   5 -19   2  108.89   19.90
  -5 -19  -2  150.38   21.40
   5 -19   2  117.19   18.70
   5  19   2  152.88   22.90
   5  19   2  112.09   21.20
  -5  19  -2  135.39   21.80
   4 -20  -2   18.40   15.40
  -4 -20   2   13.20   15.40
   4 -20  -2  -17.20   11.90
   4  20  -2   39.10   27.60
   4  20  -2   -4.10   15.70
  -4  20   2   -5.40   16.70
   3 -20  -2   70.29   14.70
   3 -20  -2   71.09   17.90
  -3 -20   2   89.39   19.00
  -3  20   2  121.79   21.20
   3  20  -2   66.69   18.70
   3  20  -2  161.18   34.30
   2 -20  -2   63.79   18.00
  -2 -20   2   82.89   18.90
   2  20  -2  107.39   19.40
  -2  20   2  149.29   22.00
   1 -20  -2  163.78   22.10
  -1 -20   2  212.68   24.60
   1  20  -2  178.98   22.90
  -1  20   2  195.68   24.30
   0 -20   2  231.18   24.60
   0 -20  -2  189.78   23.40
   0  20  -2  226.88   24.90
   0  20   2  224.38   25.20
   1 -20   2  126.79   21.00
  -1 -20  -2  148.79   22.00
  -1  20  -2  140.79   21.40
   1  20   2  179.78   23.40
   2 -20   2   11.30   15.60
  -2 -20  -2   11.90   15.60
   2  20   2   16.70   17.80
  -2  20  -2   -5.80   15.90
   2  20   2    5.40   14.30
   3 -20   2   -4.20   11.30
   3 -20   2   -7.80   14.80
  -3 -20  -2   -7.90   15.50
   3  20   2   20.60   17.40
   3  20   2    1.70   15.20
  -3  20  -2   15.00   16.60
   0 -21   2   67.49   18.90
   0 -21  -2   64.29   17.90
  13   0  -3  -22.00   19.20
  13   0  -3    3.40   13.80
  13   0  -3   20.30   17.60
  12   0  -3   -4.30   14.90
  12   0  -3   21.10   20.30
  12   0  -3  -12.40   11.60
  11   0  -3   10.20   17.60
  11   0  -3  -16.60   10.50
  11   0  -3   29.20   15.20
  10   0  -3    5.50   12.70
  10   0  -3   -0.80   15.70
  10   0  -3   -0.60   10.00
   9   0  -3  -12.60   13.50
   9   0  -3   -9.40    8.40
   9   0  -3    4.10   10.90
   8   0  -3  -10.40   11.80
   8   0  -3   -7.20    7.50
   8   0  -3   16.90    9.90
   7   0  -3   11.00    8.40
   7   0  -3    6.50   11.00
   6   0  -3    0.20    9.60
   6   0  -3    7.50    7.30
   5   0  -3    3.20    6.60
   5   0  -3   12.50   10.00
  -4   0   3    0.80    3.60
   4   0  -3    1.90    5.70
  -4   0   3    0.50    4.10
   4   0  -3   -9.40    8.60
   4   0  -3   -2.10    3.40
  -4   0   3    5.40    5.60
  -3   0   3   -7.70    4.60
   3   0  -3   -4.20    4.00
   3   0  -3   -3.20    4.90
  -3   0   3   -2.10    5.70
   3   0  -3    4.50    8.60
   2   0  -3    4.40    8.10
  -2   0   3   -9.20    5.40
   2   0  -3    2.00    5.10
   2   0  -3    8.60    4.40
  -2   0   3   -3.50    4.50
   1   0  -3   -6.40    7.20
   1   0  -3   -5.50    4.50
  -1   0   3   -0.60    7.10
  -1   0   3   -2.00    4.70
   0   0  -3    7.30    4.80
   0   0   3    6.20    6.50
   0   0  -3    2.80    6.20
   0   0   3    1.40    4.60
  -1   0  -3    3.50    5.20
   1   0   3    5.70    5.30
   1   0   3   -0.40    4.90
  -1   0  -3   -4.70    3.90
  -2   0  -3   -0.70    4.60
   2   0   3   -1.60    5.20
  -2   0  -3   -3.30    4.20
   3   0   3    6.00    5.40
  -3   0  -3   -1.50    4.10
  -3   0  -3    5.20    4.30
   4   0   3    5.60    7.20
  -4   0  -3    4.30    6.10
   4   0   3    3.90    5.50
  -4   0  -3   -0.50    4.00
  -5   0  -3   -1.70    4.90
   5   0   3    0.60    5.50
  -5   0  -3    6.70    6.90
   5   0   3   15.60    7.50
  -6   0  -3   14.30    6.90
  -6   0  -3   -5.00    5.10
   6   0   3   11.00    7.90
   6   0   3   -2.30    5.50
  -7   0  -3   12.50    7.80
  -7   0  -3    2.70    5.80
   7   0   3   10.50    6.20
   7   0   3    8.80    8.80
   8   0   3    1.20    6.20
  -8   0  -3   -3.10    8.40
  -8   0  -3    1.30    5.70
   8   0   3    4.60   10.10
  -9   0  -3    0.50    5.70
   9   0   3   14.50    6.90
   9   0   3   11.50   11.40
  10   0   3    1.00    6.50
  10   0   3    0.20   11.40
  10   0   3   -2.60    6.20
  11   0   3   29.30   13.30
  11   0   3   15.20   15.60
  12   0   3   41.70   15.10
  12   0   3    6.20   17.50
  13  -1  -3    1.50   19.90
  13  -1  -3  -30.60   16.50
  13  -1  -3    7.50   13.10
  13   1  -3    0.70   20.30
  13   1  -3   -1.50   16.30
  13   1  -3   -5.10   13.90
  12  -1  -3    3.70   18.80
  12  -1  -3   21.50   12.70
  12  -1  -3  -28.80   14.20
  12   1  -3   10.60   15.00
  12   1  -3    2.30   13.10
  12   1  -3   22.70   20.20
  11  -1  -3   81.69   22.80
  11  -1  -3  103.49   14.40
  11  -1  -3  100.09   18.20
  11   1  -3   96.39   17.50
  11   1  -3   74.49   14.60
  11   1  -3   95.49   22.10
  10  -1  -3  404.26   30.90
  10  -1  -3  392.26   25.80
  10  -1  -3  405.96   40.30
  10   1  -3  393.76   29.40
  10   1  -3  376.06   39.80
  10   1  -3  363.76   27.00
   9  -1  -3   50.99   17.50
   9  -1  -3   19.10   12.40
   9  -1  -3   26.50    9.50
   9   1  -3   18.50   10.40
   9   1  -3   39.50   15.90
   9   1  -3   51.89   12.50
   8  -1  -3   -0.80   13.00
   8  -1  -3   -6.50    9.60
   8  -1  -3   -0.50    7.50
   8   1  -3    7.20   12.40
   8   1  -3  -10.80    8.70
   7  -1  -3  467.75   28.50
   7  -1  -3  459.35   39.10
   7   1  -3  464.35   38.60
   7   1  -3  443.36   27.40
   6  -1  -3   48.30    9.10
   6   1  -3   41.00    8.50
   6   1  -3   55.29   13.40
   5  -1  -3  544.05   29.50
   5  -1  -3  546.85   24.60
   5   1  -3  560.64   41.20
   5   1  -3  516.55   28.40
  -5   1   3  517.85   24.80
  -5   1   3  525.75   24.50
   4  -1  -3   89.99    9.80
  -4  -1   3  110.59   10.30
   4  -1  -3  114.89    7.70
  -4  -1   3   79.99    7.60
  -4   1   3   95.79    8.10
   4   1  -3  107.49   14.60
  -4   1   3   93.99    7.40
   4   1  -3   80.19    7.40
   4   1  -3  107.59    9.50
  -3  -1   3 1054.29   47.90
  -3  -1   3  935.01   44.70
   3  -1  -3  994.20   48.30
   3  -1  -3 1023.20   44.80
  -3   1   3  972.60   44.90
  -3   1   3  964.70   44.70
   3   1  -3 1011.70   47.60
  -3   1   3 1067.09   48.40
   3   1  -3 1037.70   68.29
   3   1  -3  919.81   44.60
  -2  -1   3   30.90    6.60
   2  -1  -3   31.60    6.50
  -2  -1   3   28.40    5.60
   2  -1  -3   17.80    5.00
  -2   1   3   27.60    6.10
   2   1  -3   26.60    8.80
  -2   1   3   33.90    5.70
   2   1  -3   24.20    5.00
   1  -1  -3  988.70   44.50
   1  -1  -3  963.00   65.79
  -1  -1   3  983.50   44.60
  -1  -1   3  981.70   66.09
   1   1  -3  998.60   65.99
  -1   1   3  978.70   44.70
   1   1  -3  976.80   44.50
   0  -1   3   13.00    5.60
   0  -1   3   15.70    7.30
   0  -1  -3   14.70    5.10
   0  -1  -3   11.30    6.60
   0   1   3   10.40    5.70
   0   1  -3   20.90    5.50
   0   1  -3   28.80    7.90
   1  -1   3  135.39    9.80
  -1  -1  -3  114.59    9.00
   1  -1   3  133.49   13.40
  -1   1  -3  115.79    9.50
   1   1   3  119.09   10.70
  -1   1  -3  110.99   13.10
  -2  -1  -3  118.79    9.50
   2  -1   3  100.09   13.40
   2  -1   3  128.79   10.80
   2   1   3  131.89   11.00
  -2   1  -3  126.19    9.30
  -2   1  -3  147.39   14.30
  -3  -1  -3    3.90    4.20
  -3  -1  -3    2.70    3.30
   3  -1   3   -0.90    5.50
  -3   1  -3    0.30    3.80
  -3   1  -3    3.60    4.70
   3   1   3    5.20    6.30
   3   1   3    2.50    5.20
  -4  -1  -3   25.60    6.80
   4  -1   3   26.30    7.20
  -4  -1  -3    9.40    4.70
   4  -1   3   15.90    6.40
  -4   1  -3   17.40    5.20
  -4   1  -3   31.60    7.60
   4   1   3   22.80    5.80
   4   1   3   26.40    8.20
   5  -1   3  214.48   16.70
  -5  -1  -3  211.68   13.60
   5  -1   3  222.68   14.40
  -5  -1  -3  234.08   16.20
  -5   1  -3  213.48   15.80
  -5   1  -3  237.58   13.90
   5   1   3  178.78   16.90
   5   1   3  200.18   14.00
  -6  -1  -3  118.39    9.70
   6  -1   3  114.79   10.20
  -6  -1  -3  117.79   12.30
   6  -1   3  127.19   12.80
  -6   1  -3  120.49   10.70
   6   1   3  106.79    9.90
   6   1   3  130.89   13.50
  -6   1  -3  125.49   12.60
   7  -1   3  153.58   14.60
  -7  -1  -3   93.59   12.20
  -7  -1  -3  124.79    9.90
   7  -1   3  132.49   10.70
   7   1   3   88.89   12.70
  -7   1  -3  125.89   13.20
   7   1   3  123.19   10.30
  -7   1  -3  127.19   11.30
   8  -1   3   23.10    7.20
  -8  -1  -3   24.40   10.10
  -8  -1  -3   34.70    6.60
   8  -1   3   35.40   10.70
  -8   1  -3   21.30    9.60
   8   1   3   42.30    7.60
  -8   1  -3   30.80    6.90
   8   1   3   23.40    6.70
   8   1   3   40.10   11.10
  -9  -1  -3   56.79    7.60
   9  -1   3   56.29   12.30
   9  -1   3   63.29    8.40
   9   1   3   59.99   13.50
  -9   1  -3   63.79    8.40
   9   1   3   46.80    8.10
   9   1   3   60.79    8.20
  10  -1   3   21.40   11.70
  10  -1   3   22.50    7.50
  10   1   3   12.10    7.20
  10   1   3   31.60   13.20
  10   1   3   18.40    6.80
  10   1   3   29.70   14.40
  11  -1   3  415.06   30.60
  11   1   3  434.36   39.60
  11   1   3  427.56   32.30
  12  -1   3   49.50   15.20
  12  -1   3   33.90   19.40
  12   1   3   33.50   17.90
  12   1   3   29.80   14.90
  13  -2  -3  -22.10   19.60
  13  -2  -3   16.50   18.40
  13  -2  -3  -13.30   11.40
  13   2  -3    8.70   20.70
  13   2  -3   -3.80   13.30
  13   2  -3  -11.40   16.10
  12  -2  -3   16.00   17.20
  12  -2  -3   15.30   11.90
  12  -2  -3   26.90   20.70
  12   2  -3   13.40   13.50
  12   2  -3   28.50   20.50
  12   2  -3   32.60   15.60
  11  -2  -3  100.99   19.60
  11  -2  -3   97.89   14.50
  11  -2  -3  102.19   24.30
  11   2  -3  107.19   17.10
  11   2  -3   87.49   15.50
  11   2  -3   91.79   22.60
  10  -2  -3   66.49   15.60
  10  -2  -3   45.80   19.00
  10  -2  -3   48.40   11.20
  10   2  -3   47.10   13.10
  10   2  -3   66.99   14.30
  10   2  -3   42.90   17.90
   9  -2  -3   17.60   12.60
   9  -2  -3   24.90    9.40
   9   2  -3   42.60   16.40
   9   2  -3   36.90   11.70
   9   2  -3   16.50   11.00
   8  -2  -3   28.20   11.50
   8  -2  -3   35.20    8.20
   8   2  -3   25.30   13.80
   8   2  -3   32.20   10.00
   7  -2  -3  266.87   17.80
   7  -2  -3  309.47   22.00
   7   2  -3  282.57   19.90
   7   2  -3  257.37   27.90
   6  -2  -3  126.39    9.20
   6  -2  -3  150.18   14.30
   6   2  -3  144.89   19.30
   6   2  -3  141.89   12.50
   5  -2  -3  239.08   12.30
   5  -2  -3  241.18   17.50
   5   2  -3  200.38   11.80
   5   2  -3  225.98   22.80
  -5   2   3  223.78   12.70
  -5   2   3  214.28   12.20
   5   2  -3  211.78   15.30
  -4  -2   3   16.00    6.70
   4  -2  -3   20.90    4.50
   4  -2  -3   27.10    8.00
  -4  -2   3   16.90    4.20
  -4  -2   3   12.60    9.90
   4   2  -3   13.70    4.60
  -4   2   3   19.90    4.20
   4   2  -3    9.90    5.30
  -4   2   3   22.10    7.80
   4   2  -3   16.30    9.20
  -4   2   3    9.60    5.20
   3  -2  -3  371.96   17.90
   3  -2  -3  374.96   20.90
  -3  -2   3  374.76   19.90
  -3  -2   3  340.37   17.80
  -3   2   3  357.16   17.70
   3   2  -3  312.87   17.70
   3   2  -3  343.47   19.00
  -3   2   3  346.87   18.30
   3   2  -3  356.16   28.70
   2  -2  -3  234.48   15.10
  -2  -2   3  205.58   13.00
  -2  -2   3  232.38   13.80
   2  -2  -3  223.98   12.90
  -2   2   3  222.68   13.00
  -2   2   3  228.28   13.80
   2   2  -3  202.68   20.40
   2   2  -3  203.18   13.00
  -1  -2   3 2010.40   88.99
   1  -2  -3 2030.00   88.99
  -1  -2   3 2072.09  131.99
  -1   2   3 2072.19   89.19
   1   2  -3 2020.90  131.99
   1   2  -3 2044.90   89.09
  -1   2   3 1852.41   92.89
   0  -2   3  578.34   41.40
   0  -2  -3  592.04   28.30
   0  -2   3  575.14   28.40
   0   2  -3  617.54   28.30
   0   2   3  594.34   28.60
   0   2   3  598.34   28.20
   0   2  -3  564.34   41.10
  -1  -2  -3  284.47   16.60
   1  -2   3  307.57   23.40
  -1  -2  -3  307.47   16.20
   1  -2   3  304.37   16.90
  -1   2  -3  277.27   24.50
  -1   2  -3  307.67   16.80
   1   2   3  285.47   17.10
   2  -2   3    0.60    5.30
   2  -2   3  -15.10    7.70
  -2  -2  -3    2.00    5.20
  -2  -2  -3    3.10    3.70
   2   2   3   -4.00    6.20
  -2   2  -3    5.70    9.20
   2   2   3    7.30    5.80
  -2   2  -3   -3.10    2.70
  -3  -2  -3    0.50    1.20
  -3  -2  -3   -2.20    3.50
   3  -2   3    2.90    5.40
  -3   2  -3   -3.80    3.60
   3   2   3    2.40    5.80
   3   2   3   -1.80    6.70
  -3   2  -3    8.30    4.80
   4  -2   3  160.98   17.20
  -4  -2  -3  161.08   12.80
  -4  -2  -3  182.48   11.70
   4  -2   3  175.48   12.60
  -4   2  -3  190.98   12.20
  -4   2  -3  134.49   12.50
   4   2   3  183.28   14.00
   4   2   3  176.38   12.70
  -5  -2  -3   98.99    8.70
  -5  -2  -3   88.29    9.80
   5  -2   3  142.79   17.60
   5  -2   3   93.79    9.30
   5   2   3   92.89    9.20
  -5   2  -3  107.19   10.40
   5   2   3  107.69   11.50
  -5   2  -3  100.09    9.20
   5   2   3   91.09    9.00
  -6  -2  -3  115.69    9.50
  -6  -2  -3  117.19   11.90
   6  -2   3  118.19   10.40
   6   2   3  111.29    9.70
  -6   2  -3  109.39    9.70
   6   2   3  134.69   13.90
   6   2   3  118.39   10.10
  -6   2  -3  115.49   11.80
   7  -2   3  205.48   15.10
   7  -2   3  219.08   17.90
  -7  -2  -3  209.48   17.60
  -7  -2  -3  208.98   14.10
   7   2   3  220.18   18.60
   7   2   3  213.18   14.40
  -7   2  -3  218.18   14.60
   7   2   3  199.38   14.70
  -7   2  -3  214.38   17.30
   8  -2   3  104.69   10.10
   8  -2   3  132.59   14.30
  -8  -2  -3  105.09    9.30
  -8   2  -3   93.49   12.50
  -8   2  -3   86.39    9.50
   8   2   3  101.59    9.60
   8   2   3  113.49   10.30
   8   2   3  127.39   15.30
   9  -2   3   84.29   13.00
   9  -2   3   78.79    9.20
  -9  -2  -3   66.29    8.00
   9   2   3   66.19    9.00
  -9   2  -3   69.59    9.20
   9   2   3   70.59    8.60
   9   2   3   65.49   13.50
  10  -2   3   40.40   12.10
  10  -2   3   23.70    7.90
  10   2   3   10.20    7.10
 -10   2  -3    5.80    7.00
  10   2   3    8.70   12.30
  10   2   3    8.90    6.40
  11  -2   3   28.00   12.50
  11  -2   3   27.30    8.10
  11   2   3   33.50   15.30
  11   2   3   13.50   14.80
  12   2   3  121.79   20.10
  13  -3  -3   17.00   19.10
  13  -3  -3  -11.00   11.80
  13  -3  -3    4.10   20.90
  13   3  -3   -5.10   15.80
  13   3  -3  -14.20   15.10
  13   3  -3    8.70   20.80
  12  -3  -3   26.60   12.20
  12  -3  -3   28.70   18.60
  12  -3  -3   42.20   22.50
  12   3  -3   26.10   14.90
  12   3  -3   66.49   23.40
  12   3  -3   13.70   15.20
  11  -3  -3   18.20   16.20
  11  -3  -3   -3.50   17.10
  11  -3  -3  -25.40    9.00
  11   3  -3   15.90   13.10
  11   3  -3   -5.30   16.90
  11   3  -3    0.20   12.90
  10  -3  -3   81.49   12.40
  10  -3  -3   54.19   16.20
  10   3  -3   81.79   14.40
  10   3  -3   70.99   14.50
  10   3  -3   65.29   19.90
   9  -3  -3  265.07   24.20
   9  -3  -3  240.68   18.80
   9   3  -3  264.97   21.70
   9   3  -3  190.78   20.00
   9   3  -3  260.37   30.60
   8  -3  -3   12.10    7.50
   8  -3  -3   22.60   12.40
   8   3  -3   12.60   12.60
   8   3  -3   -3.60    8.80
   7  -3  -3   12.50   10.10
   7  -3  -3   29.90    6.80
   7   3  -3   17.20   11.90
   7   3  -3   13.80    7.80
   6  -3  -3   35.40    5.70
   6  -3  -3   13.10    9.50
  -6   3   3   20.30    5.50
   6   3  -3   41.90   12.40
   6   3  -3   32.40    7.80
  -6   3   3   37.10    5.80
   5  -3  -3   23.50    5.10
   5  -3  -3   18.50    4.90
   5  -3  -3   21.90    8.80
  -5  -3   3   30.10    5.00
  -5  -3   3   31.10   11.80
   5   3  -3   25.70   11.00
  -5   3   3   29.80    5.80
   5   3  -3   28.90    6.90
   5   3  -3   28.00    5.10
  -4  -3   3   40.40    5.60
   4  -3  -3   38.60    8.70
   4  -3  -3   44.40    5.80
  -4  -3   3   42.90   12.20
  -4  -3   3   48.70    8.00
   4  -3  -3   53.99    6.00
   4   3  -3   39.20    5.80
   4   3  -3   44.20    6.70
   4   3  -3   50.89   11.30
  -4   3   3   48.60    6.60
  -4   3   3   58.49    9.10
  -3  -3   3   14.40    4.60
  -3  -3   3   26.10    6.10
   3  -3  -3   16.50    5.00
  -3  -3   3    2.30    6.90
   3  -3  -3   19.40    5.10
   3  -3  -3   28.20    7.40
  -3   3   3   11.90    5.70
   3   3  -3   12.20    8.60
   3   3  -3   25.50    5.30
  -3   3   3   25.40    4.80
  -2  -3   3   30.80    5.70
  -2  -3   3   53.79    6.40
   2  -3  -3   51.59    6.20
   2  -3  -3   44.70    7.30
   2  -3  -3   51.39    6.20
  -2   3   3   52.09    6.10
  -2   3   3   52.39    6.90
   2   3  -3   39.80   10.50
  -2   3   3   56.99    7.40
   2   3  -3   51.79    6.40
  -1  -3   3   -1.50    6.10
   1  -3  -3    2.00    4.80
  -1  -3   3    4.60    5.20
   1  -3  -3    9.90    5.70
   1  -3  -3    4.30    5.00
  -1   3   3    7.00    5.70
   1   3  -3   10.10    5.40
   1   3  -3    7.90    8.90
  -1   3   3    0.30    5.80
   0  -3  -3 1412.06   65.89
   0  -3   3 1524.65   97.59
   0  -3   3 1495.15   66.09
   0  -3  -3 1426.96   65.59
   0  -3  -3 1468.65   65.89
   0   3   3 1461.25   66.19
   0   3  -3 1483.35   97.49
   0   3   3 1503.35   66.09
   0   3  -3 1464.45   65.99
  -1  -3  -3   97.19    8.40
   1  -3   3  101.29   12.80
  -1  -3  -3  119.89    9.60
   1  -3   3  112.09    9.20
   1   3   3   99.09    9.20
  -1   3  -3  111.29   15.00
   1   3   3   99.99    9.50
  -1   3  -3   91.89    8.70
   1   3   3  103.29    8.80
   2  -3   3  204.58   13.90
   2  -3   3  193.88   20.90
  -2  -3  -3  212.38   13.80
   2   3   3  222.78   15.00
   2   3   3  216.68   14.30
  -2   3  -3  186.88   21.70
   2   3   3  199.98   13.50
   3  -3   3    1.90    5.50
   3  -3   3  -19.40    9.20
  -3  -3  -3    3.60    5.90
  -3  -3  -3    2.70    3.60
   3   3   3    2.10    5.40
  -3   3  -3    2.40    4.00
   3   3   3    8.40    7.10
   3   3   3    2.80    6.00
   4  -3   3   71.69    8.30
  -4  -3  -3   81.39    7.80
   4  -3   3   51.59   12.00
  -4   3  -3   48.00    7.40
   4   3   3   63.99    9.50
  -4   3  -3   81.39    7.90
   4   3   3   70.79    7.80
   4   3   3   66.39    8.20
  -5  -3  -3   29.20    7.50
   5  -3   3   31.90    6.80
  -5  -3  -3   31.60    6.20
   5  -3   3   21.10    8.90
  -5   3  -3   41.90    8.10
   5   3   3   27.10    8.80
   5   3   3   30.90    7.00
  -5   3  -3   16.20    6.20
   5   3   3   31.80    6.50
   6  -3   3   29.00    6.90
  -6  -3  -3   24.50    7.80
  -6  -3  -3   23.40    6.10
   6  -3   3   26.00    9.70
   6   3   3   30.60   10.00
  -6   3  -3   23.80    7.90
  -6   3  -3   35.50    7.10
   6   3   3   30.30    7.30
   6   3   3   31.20    6.80
   7  -3   3 1140.39   54.49
  -7  -3  -3 1148.19   57.19
  -7  -3  -3 1184.58   53.89
   7   3   3 1182.78   54.29
  -7   3  -3 1250.17   54.59
   7   3   3 1132.89   57.79
  -7   3  -3 1167.78   56.59
   7   3   3 1194.38   54.49
   8  -3   3   26.80    7.40
  -8  -3  -3   15.10    6.00
  -8   3  -3   12.50    6.70
   8   3   3   17.10    6.50
   8   3   3   23.10   11.40
  -8   3  -3   20.10    9.40
   8   3   3   13.50    7.10
   9  -3   3  443.66   24.10
  -9  -3  -3  412.36   22.40
   9   3   3  410.26   30.50
   9   3   3  428.76   23.10
  -9   3  -3  432.76   23.50
   9   3   3  426.26   23.60
  10  -3   3   22.50    8.10
  10   3   3   37.80    7.50
  10   3   3   29.30   14.10
 -10   3  -3   21.00    8.00
  10   3   3   27.30    7.70
  11  -3   3   -1.50    7.60
  11   3   3  -20.00   12.90
  12   3   3   37.80   15.80
  13  -4  -3   72.99   22.00
  13  -4  -3   28.30   13.00
  13  -4  -3   54.69   25.20
  13   4  -3   62.79   24.60
  13   4  -3   55.89   17.90
  13   4  -3   39.30   17.60
  12  -4  -3   -9.10   10.70
  12  -4  -3   -4.90   20.30
  12  -4  -3   -1.70   17.30
  12   4  -3    1.70   14.70
  12   4  -3  -14.80   18.20
  12   4  -3  -18.90   13.50
  11  -4  -3  101.69   14.20
  11  -4  -3  115.49   21.00
  11   4  -3  115.69   24.60
  11   4  -3  116.79   18.10
  11   4  -3  135.19   17.70
  10  -4  -3    3.60    8.80
  10  -4  -3   17.60   15.40
  10   4  -3  -16.40   12.40
  10   4  -3   -9.70   15.20
  10   4  -3    0.60   11.40
   9  -4  -3   18.10   14.20
   9  -4  -3    8.00    8.60
   9   4  -3   19.00   15.20
   9   4  -3   19.00   10.60
   8  -4  -3   25.30   12.90
   8  -4  -3   20.40    8.00
   8   4  -3   26.50   13.60
   8   4  -3   27.20    9.70
   7  -4  -3   79.29    8.70
   7  -4  -3   69.69   13.40
   7  -4  -3   59.09    6.70
   7   4  -3   61.19   14.90
  -7   4   3   67.29    7.30
   7   4  -3   68.49   10.20
  -7   4   3   76.59    7.30
   6  -4  -3   16.20    6.00
  -6  -4   3    4.30   12.00
   6  -4  -3   23.00   10.30
   6  -4  -3   14.10    5.50
  -6  -4   3    7.80    5.40
   6  -4  -3   13.30    5.10
  -6   4   3    9.00    6.00
   6   4  -3   16.50    7.10
   6   4  -3   10.70    5.70
   6   4  -3    7.60   10.60
   6   4  -3   14.30    4.90
  -6   4   3   20.40    5.90
   5  -4  -3   24.20    9.20
  -5  -4   3   31.00   12.60
  -5  -4   3   26.70    5.60
   5  -4  -3   27.70    5.90
   5  -4  -3   25.40    5.70
   5   4  -3   20.50    5.40
   5   4  -3   15.50    6.40
  -5   4   3   25.40    6.10
  -5   4   3   26.80    6.00
   5   4  -3   21.20   10.30
  -4  -4   3    4.80    6.30
  -4  -4   3   14.20   10.70
   4  -4  -3    7.00    5.00
   4  -4  -3    7.00    5.10
  -4  -4   3    6.30    4.90
   4  -4  -3   12.90    8.00
   4   4  -3   -0.30    5.00
  -4   4   3    1.70    1.70
   4   4  -3    9.00    8.40
  -4   4   3   10.40    5.60
   4   4  -3    8.70    5.00
  -4   4   3   10.20    5.00
   3  -4  -3    0.80    5.00
  -3  -4   3    6.20    5.40
   3  -4  -3   -0.80    6.70
  -3  -4   3    3.20    4.90
   3  -4  -3    1.90    4.80
  -3  -4   3   -5.50    7.30
  -3   4   3   -2.10    5.50
  -3   4   3   -0.90    6.40
   3   4  -3    4.00    4.90
   3   4  -3    3.10    8.80
  -3   4   3   -0.40    3.70
   2  -4  -3    2.20    6.20
   2  -4  -3    5.90    5.10
  -2  -4   3    3.30    4.70
  -2  -4   3    2.10    5.70
   2  -4  -3   -3.50    4.60
  -2   4   3   -2.50    5.40
  -2   4   3    6.30    6.20
  -2   4   3    0.40    3.30
   2   4  -3   -5.90    5.00
   2   4  -3    1.60    9.30
   1  -4  -3    1.80    5.80
   1  -4  -3    7.50    4.90
   1  -4  -3    8.10    5.20
   1  -4  -3   11.80    4.10
  -1  -4   3    8.70    5.50
  -1   4   3    8.70    5.60
   1   4  -3   -1.60    5.10
   1   4  -3   10.40    8.60
  -1   4   3    4.90    5.60
   0  -4  -3   75.59    7.10
   0  -4  -3   88.99    8.10
   0  -4   3   80.09    7.90
   0  -4   3   72.59   11.60
   0  -4  -3   93.79    8.20
   0   4   3   75.69    7.80
   0   4   3   82.09    8.60
   0   4  -3   85.49   12.60
   0   4  -3   76.59    8.00
   0   4   3   84.79    8.00
  -1  -4  -3  336.77   18.40
   1  -4   3  332.37   18.70
   1  -4   3  369.86   28.70
  -1  -4  -3  339.67   18.90
  -1  -4  -3  346.87   18.50
   1   4   3  348.77   19.10
  -1   4  -3  340.97   19.00
   1   4   3  355.36   19.20
   1   4   3  352.56   19.30
  -1   4  -3  307.77   29.30
   2  -4   3  251.47   24.70
  -2  -4  -3  273.47   15.90
  -2  -4  -3  268.07   15.80
   2  -4   3  267.57   15.60
   2   4   3  268.67   17.20
   2   4   3  252.07   16.60
   2   4   3  274.77   16.10
  -2   4  -3  243.98   25.70
   3  -4   3   10.10   11.70
  -3  -4  -3   38.60    7.00
  -3  -4  -3   40.70    6.10
   3  -4   3   32.00    6.50
   3   4   3   39.50    6.90
  -3   4  -3   36.00    6.30
   3   4   3   28.20    7.90
   3   4   3   31.50    7.20
   4  -4   3  270.57   28.70
  -4  -4  -3  325.07   19.20
  -4  -4  -3  323.07   17.70
   4  -4   3  286.67   18.10
  -4   4  -3  340.97   18.40
   4   4   3  332.37   18.40
   4   4   3  328.57   18.90
   4   4   3  312.67   20.70
  -5  -4  -3   -1.50    1.50
   5  -4   3    2.20    5.90
  -5  -4  -3   11.30    5.50
   5  -4   3   -9.60    8.00
  -5   4  -3    9.30    6.70
   5   4   3    2.60    5.70
   5   4   3   10.00    6.60
   5   4   3    1.10    8.20
  -5   4  -3   -5.60    5.50
   6  -4   3  153.48   13.40
  -6  -4  -3  174.38   12.50
   6  -4   3  154.78   19.30
  -6  -4  -3  162.28   14.50
  -6   4  -3  170.08   13.10
   6   4   3  155.38   13.40
   6   4   3  158.28   12.90
   6   4   3  156.48   15.30
  -6   4  -3  171.38   14.90
   7  -4   3   30.50   10.80
  -7  -4  -3   10.00    5.90
   7  -4   3   35.20    7.30
   7   4   3   26.80    7.00
  -7   4  -3   26.60    8.40
   7   4   3   18.60    7.50
  -7   4  -3   30.00    7.40
   7   4   3   28.30   11.20
  -8  -4  -3    3.00    5.80
   8  -4   3    9.80   10.10
   8  -4   3    7.60    7.30
   8   4   3   14.70    6.50
   8   4   3   18.90   12.70
  -8   4  -3    1.00    7.00
  -8   4  -3   17.30    8.60
   8   4   3   11.90    7.30
  -9  -4  -3   -0.80    6.00
   9  -4   3    6.90    7.80
  -9   4  -3    3.50    9.80
   9   4   3   11.60   13.20
   9   4   3   -4.40    7.10
   9   4   3    3.90    6.70
  -9   4  -3   12.30    7.60
  10  -4   3  103.79   11.70
 -10  -4  -3   95.09    9.40
  10   4   3   87.29   10.60
  10   4   3  106.79   10.60
  10   4   3  122.39   17.70
  11  -4   3   45.90    9.50
  11   4   3   25.70   15.60
  11   4   3   24.50    8.10
  12  -4   3   48.10    9.70
  12   4   3   19.60   16.60
  12  -5  -3   -5.90   10.60
  12  -5  -3   -3.50   17.90
  12   5  -3  -11.50   13.80
  12   5  -3    9.00   16.90
  12   5  -3    4.60   19.70
  11  -5  -3    3.90   17.70
  11  -5  -3   21.40   10.20
  11   5  -3   31.50   16.00
  11   5  -3   60.89   14.50
  11   5  -3   40.20   19.80
  10  -5  -3  137.09   14.30
  10  -5  -3  159.28   22.30
  10   5  -3  156.58   20.00
  10   5  -3  166.18   17.50
  10   5  -3  181.48   26.50
   9  -5  -3  168.88   14.50
   9  -5  -3  193.98   22.40
   9   5  -3  194.78   26.20
   9   5  -3  198.98   17.40
   8  -5  -3    9.10    7.10
   8  -5  -3   19.10   13.10
   8  -5  -3   17.80    5.80
   8   5  -3   17.10   14.00
   8   5  -3   27.60    9.40
  -8   5   3   18.30    6.50
  -8   5   3   10.50    5.60
   7  -5  -3  501.85   33.40
   7  -5  -3  581.44   26.40
   7  -5  -3  535.45   25.90
   7   5  -3  522.35   28.40
   7   5  -3  500.25   25.20
   7   5  -3  519.65   42.40
  -7   5   3  539.55   26.20
   7   5  -3  443.96   25.60
  -7   5   3  500.35   25.80
  -6  -5   3   -2.80   11.40
   6  -5  -3    0.50    5.00
   6  -5  -3    8.70    6.50
  -6  -5   3   -1.60    5.60
   6  -5  -3   -0.90    9.40
  -6   5   3    3.50    6.10
   6   5  -3    2.00    6.40
  -6   5   3   -2.00    6.30
   6   5  -3   11.50    6.70
   6   5  -3   -4.20    4.80
   6   5  -3    2.80    9.60
   5  -5  -3  303.47   17.30
   5  -5  -3  306.97   17.80
   5  -5  -3  278.67   22.00
  -5  -5   3  324.27   29.40
  -5  -5   3  328.77   17.80
  -5   5   3  321.47   18.20
   5   5  -3  293.17   17.90
  -5   5   3  315.17   18.50
   5   5  -3  294.67   17.10
   5   5  -3  297.37   28.10
   4  -5  -3   -2.00    7.80
  -4  -5   3   -0.10    6.00
  -4  -5   3    6.20    5.60
   4  -5  -3   12.30    5.60
   4  -5  -3    2.60    5.00
  -4  -5   3    3.50   11.00
   4   5  -3    3.20    5.10
  -4   5   3   15.40    6.40
   4   5  -3    3.50    9.20
  -4   5   3   19.60    6.40
   3  -5  -3  342.37   20.70
   3  -5  -3  321.87   17.90
   3  -5  -3  309.87   17.80
  -3  -5   3  323.97   17.70
  -3  -5   3  319.27   17.90
  -3  -5   3  332.07   28.20
  -3   5   3  320.07   18.70
  -3   5   3  305.97   18.00
   3   5  -3  341.47   28.40
  -3   5   3  317.97   20.80
   3   5  -3  305.87   17.80
  -2  -5   3    1.50    6.50
   2  -5  -3   22.90    7.00
  -2  -5   3    9.20    5.60
   2  -5  -3   10.70    5.00
   2  -5  -3   22.20    5.80
  -2   5   3   -1.10    3.20
  -2   5   3    9.40    6.30
   2   5  -3    6.40    5.60
   2   5  -3   11.10    8.60
  -2   5   3   19.10    7.00
  -1  -5   3  878.01   41.80
   1  -5  -3  860.61   41.60
   1  -5  -3  945.71   44.00
   1  -5  -3  902.51   41.80
  -1   5   3  924.51   43.70
   1   5  -3  892.21   42.00
  -1   5   3  883.81   42.10
   1   5  -3  891.41   62.39
   0  -5  -3  123.99    9.30
   0  -5  -3  119.09    9.60
   0  -5   3  109.49   14.70
   0  -5  -3  119.39   10.00
   0  -5   3  107.59    9.30
   0   5   3  120.89   10.80
   0   5  -3  124.29   15.90
   0   5   3  120.79   10.30
   0   5   3  139.49   10.90
   0   5   3  100.49    8.70
   0   5  -3  102.49    9.70
   1  -5   3 1343.17   86.69
  -1  -5  -3 1333.07   58.19
   1  -5   3 1228.78   58.09
  -1  -5  -3 1285.87   57.89
  -1  -5  -3 1238.48   57.99
  -1  -5  -3 1304.17   84.29
  -1   5  -3 1210.28   87.79
  -1   5  -3 1278.17   58.29
   1   5   3 1291.37   58.29
   1   5   3 1239.48   58.29
   1   5   3 1266.57   58.19
  -2  -5  -3   56.39    7.80
  -2  -5  -3   63.09    7.80
   2  -5   3   63.89    7.80
   2  -5   3   59.29   13.40
  -2   5  -3   68.89   14.70
   2   5   3   61.69    8.20
   2   5   3   68.69    8.70
   2   5   3   57.19    7.60
   3  -5   3  215.28   14.70
  -3  -5  -3  206.38   14.00
   3  -5   3  226.08   25.70
  -3  -5  -3  198.28   14.60
  -3  -5  -3  239.98   15.20
  -3   5  -3  224.98   14.40
   3   5   3  219.48   16.80
   3   5   3  218.78   15.30
   3   5   3  221.38   15.00
   4  -5   3   69.09    8.30
  -4  -5  -3   91.49   10.10
   4  -5   3   65.09   21.80
  -4  -5  -3   79.49    8.30
  -4   5  -3   54.89    7.90
  -4   5  -3   85.39    8.90
   4   5   3   80.49   10.70
   4   5   3   71.49    9.10
   4   5   3   78.39    8.90
   5  -5   3   13.70   13.30
  -5  -5  -3   31.90    6.50
   5  -5   3   39.40    7.30
  -5  -5  -3   43.50    7.90
   5   5   3   37.60    8.10
  -5   5  -3   43.90    7.80
   5   5   3   44.30   10.50
   5   5   3   44.70    7.70
  -5   5  -3   49.10    7.70
   6  -5   3  185.08   14.70
  -6  -5  -3  187.88   13.70
   6  -5   3  170.28   21.50
  -6   5  -3  200.88   14.50
   6   5   3  214.48   15.40
   6   5   3  191.48   14.20
   6   5   3  154.68   16.20
  -6   5  -3  216.78   16.00
  -7  -5  -3   71.69    8.60
   7  -5   3   88.69   16.40
   7  -5   3   77.59   10.00
   7   5   3   75.59   13.90
  -7   5  -3   92.89   10.10
   7   5   3  100.69   10.40
  -7   5  -3   84.99   11.10
   7   5   3   91.59    9.60
   8  -5   3   42.80   13.60
  -8  -5  -3   39.70    7.40
   8  -5   3   37.10    8.80
  -8   5  -3   48.90    8.70
  -8   5  -3   52.89   10.40
   8   5   3   39.90   14.10
   8   5   3   39.30    8.00
   8   5   3   40.80    8.90
   9  -5   3    2.00    8.30
  -9  -5  -3    5.00    6.40
   9  -5   3   37.70   15.00
  -9   5  -3   19.00   10.10
   9   5   3   27.20   14.90
   9   5   3   20.30    7.80
   9   5   3   14.90    7.90
 -10  -5  -3   53.69    8.80
  10  -5   3   67.49   10.80
  10   5   3   59.59    9.80
  10   5   3   53.19   16.80
  11  -5   3  161.58   14.70
  11   5   3  188.28   22.80
  11   5   3  149.39   13.00
  12  -5   3   76.89   11.70
  12   5   3   58.19   19.50
  12  -6  -3   49.80   21.10
  12  -6  -3   11.30   11.10
  12   6  -3    1.60   14.50
  12   6  -3   26.30   18.30
  12   6  -3   15.60   20.90
  11  -6  -3  101.89   13.00
  11  -6  -3  117.69   22.50
  11   6  -3  123.29   16.40
  11   6  -3  112.29   20.50
  11   6  -3  121.49   24.80
  10  -6  -3   28.20   17.20
  10  -6  -3   11.70    8.80
  10   6  -3   18.40   17.20
  10   6  -3   31.50   12.10
  10   6  -3   40.60   16.80
   9  -6  -3   -1.70   14.90
   9  -6  -3  -14.80    7.40
   9  -6  -3   -8.00    5.80
   9   6  -3   -4.80   14.60
   9   6  -3    4.00    9.80
   8  -6  -3  102.19   10.00
   8  -6  -3   95.39   17.00
   8   6  -3  110.59    9.60
   8   6  -3   98.29   19.10
   8   6  -3  115.39    9.20
  -8   6   3   94.89    9.90
  -8   6   3  106.19   10.20
   8   6  -3  120.89   12.50
  -7  -6   3   62.09   16.60
  -7  -6   3   71.09    8.10
   7  -6  -3   74.79   14.30
   7  -6  -3   63.79    8.20
  -7   6   3   52.09    8.50
   7   6  -3   65.59   15.80
   7   6  -3   68.89    9.50
  -7   6   3   64.69    8.80
   7   6  -3   62.39    8.70
   7   6  -3   53.79    7.50
   6  -6  -3   -0.40    6.70
   6  -6  -3   -2.50    5.70
  -6  -6   3    1.50   12.70
   6  -6  -3    4.70    9.80
  -6  -6   3    5.90    6.40
  -6   6   3   15.60    7.10
   6   6  -3    5.10    7.60
   6   6  -3    1.40    5.70
   6   6  -3    4.10   11.20
  -6   6   3    2.50    7.00
   6   6  -3   -8.50    5.90
   5  -6  -3  951.30   55.99
   5  -6  -3 1122.29   51.69
   5  -6  -3 1125.69   51.59
  -5  -6   3 1096.49   52.09
  -5  -6   3 1157.88   78.39
   5   6  -3 1110.79   51.59
  -5   6   3 1203.18   51.99
   5   6  -3 1128.89   51.29
   5   6  -3 1142.59   78.09
  -5   6   3 1081.59   52.39
   4  -6  -3  364.36   20.40
   4  -6  -3  391.96   20.80
  -4  -6   3  350.16   20.30
  -4  -6   3  380.86   32.40
  -4  -6   3  382.76   20.50
   4  -6  -3  319.57   23.90
  -4   6   3  374.26   20.90
  -4   6   3  367.26   20.80
   4   6  -3  405.06   32.30
   4   6  -3  354.16   20.20
  -3  -6   3   -2.10   10.10
  -3  -6   3    6.20    4.80
   3  -6  -3    0.10    7.20
  -3  -6   3    6.00    6.20
   3  -6  -3    4.60    5.30
   3  -6  -3    5.60    5.60
  -3   6   3   -2.70    7.30
  -3   6   3    6.30    6.30
   3   6  -3   13.80    9.00
   3   6  -3   11.00    6.00
  -3   6   3   -4.00    5.90
  -2  -6   3    1.40    9.30
   2  -6  -3   10.70    7.00
   2  -6  -3    1.30    5.30
  -2  -6   3   -4.70    5.60
   2  -6  -3    3.90    5.50
   2   6  -3    8.80    6.00
   2   6  -3    4.90    9.40
  -2   6   3   -2.00    6.40
  -2   6   3   10.10    6.50
  -2   6   3    2.10    4.00
   1  -6  -3  969.10   44.70
   1  -6  -3 1009.20   46.70
   1  -6  -3  936.01   44.60
  -1  -6   3  922.61   44.50
  -1   6   3  959.70   46.30
  -1   6   3  983.00   45.00
   1   6  -3  959.80   44.80
  -1   6   3  949.31   44.60
   1   6  -3  891.41   66.19
   0  -6  -3  316.67   18.70
   0  -6   3  322.77   18.80
   0  -6  -3  323.47   16.90
   0  -6  -3  303.87   18.20
   0   6   3  317.37   18.40
   0   6  -3  337.27   19.00
   0   6  -3  307.67   30.20
   0   6   3  334.57   17.90
   0   6   3  333.17   18.80
  -1  -6  -3  150.18   18.40
   1  -6   3  142.49   12.40
  -1  -6  -3  153.28   11.40
  -1  -6  -3  163.38   13.00
  -1  -6  -3  160.38   12.50
   1  -6   3  177.08   19.50
   1   6   3  148.09   13.20
   1   6   3  156.78   11.90
   1   6   3  154.38   12.30
  -1   6  -3  164.08   12.80
  -1   6  -3  150.88   21.60
   1   6   3  157.08   12.70
   2  -6   3    2.70   10.90
  -2  -6  -3    7.90    6.30
  -2  -6  -3    6.40    5.50
   2  -6   3    5.80    6.00
  -2  -6  -3    0.80    1.20
   2   6   3   12.50    7.00
  -2   6  -3   12.30   12.60
   2   6   3    7.10    6.50
   2   6   3    3.80    5.80
  -2   6  -3   11.60    5.80
  -3  -6  -3 1563.14   69.69
  -3  -6  -3 1547.85   69.79
   3  -6   3 1540.55   69.99
  -3  -6  -3 1540.35   70.39
   3  -6   3 1500.15  106.99
   3   6   3 1519.45   69.89
   3   6   3 1527.35   69.79
   3   6   3 1519.55   70.89
  -3   6  -3 1552.14   69.99
   4  -6   3  316.27   33.70
  -4  -6  -3  362.66   20.20
   4  -6   3  332.77   20.30
  -4  -6  -3  332.57   21.00
  -4  -6  -3  361.46   19.80
   4   6   3  342.57   22.50
  -4   6  -3  359.76   20.30
   4   6   3  367.86   20.50
   4   6   3  373.26   20.90
   5  -6   3  883.21   42.70
   5  -6   3  914.71   65.29
  -5  -6  -3  865.71   42.00
   5   6   3  895.01   42.70
  -5   6  -3  870.81   42.60
   5   6   3  853.31   44.70
   5   6   3  898.41   42.50
  -5   6  -3  888.21   42.50
   6  -6   3   18.80    7.40
   6  -6   3    6.70   10.90
  -6  -6  -3   15.40    6.20
  -6   6  -3   10.00    6.80
  -6   6  -3   15.60    7.80
   6   6   3    8.50    7.70
   6   6   3    5.30    6.60
   6   6   3    1.10    9.80
   7  -6   3    9.90    7.50
  -7  -6  -3   13.40    6.10
   7  -6   3    6.50   11.10
   7   6   3   16.30    7.50
  -7   6  -3   10.50    7.00
   7   6   3   12.90   11.70
  -7   6  -3    7.30    7.80
   7   6   3   26.30    8.50
   8  -6   3   12.30   12.40
   8  -6   3    4.60    8.00
  -8  -6  -3   -1.80    6.20
   8   6   3    9.70   13.50
   8   6   3    5.50    7.70
   8   6   3   13.60    8.10
  -8   6  -3   10.70    8.90
   9  -6   3   34.20    9.60
   9   6   3   26.40    8.80
   9   6   3   49.50   15.30
  -9   6  -3   12.60   10.10
   9   6   3   28.30    8.80
  10  -6   3   -3.90    8.70
  10   6   3   -4.80    7.90
  10   6   3    1.20   16.00
  11  -6   3   59.79   11.50
  11   6   3   41.90    9.70
  11   6   3   86.59   19.50
  12  -6   3   75.09   12.90
  12   6   3   60.39   20.10
  12  -7  -3   -7.50   18.90
  12   7  -3   -7.80   18.80
  12   7  -3   -5.40   18.60
  12   7  -3    7.50   14.00
  11  -7  -3  -10.40   16.70
  11  -7  -3   10.60    9.20
  11   7  -3    8.40   17.30
  11   7  -3   25.00   12.80
  11   7  -3   29.70   19.80
  10  -7  -3  234.18   16.50
  10  -7  -3  248.68   27.20
  10   7  -3  272.47   32.30
  10   7  -3  229.18   21.20
  10   7  -3  195.98   24.80
   9  -7  -3   66.89    9.40
   9  -7  -3   51.89   16.50
   9   7  -3   67.59    8.30
  -9   7   3   65.99    9.20
   9   7  -3   58.29    8.50
   9   7  -3   85.19   12.20
  -9   7   3   76.39    9.50
   9   7  -3   71.29   19.90
  -8  -7   3   73.29   18.90
  -8  -7   3   85.09    8.30
   8  -7  -3   55.09   15.20
   8  -7  -3   94.79   10.10
   8   7  -3   63.09    9.50
   8   7  -3   90.09   11.20
   8   7  -3   91.09   19.00
  -8   7   3   67.59    9.80
  -8   7   3   77.19   10.10
   8   7  -3   64.29    8.60
  -7  -7   3   58.79    9.00
   7  -7  -3   77.89   14.90
   7  -7  -3   67.09    9.20
  -7  -7   3   68.59   17.40
   7   7  -3   72.49    8.70
  -7   7   3   57.69    9.30
   7   7  -3   73.99    9.40
   7   7  -3   72.99   16.60
   7   7  -3   68.99    9.70
  -7   7   3   69.99    9.80
   6  -7  -3  -14.40    9.40
   6  -7  -3   -3.30    6.20
  -6  -7   3    2.00   12.90
  -6  -7   3    9.70    7.10
   6  -7  -3    5.80    7.30
  -6   7   3   -1.10    6.90
   6   7  -3    5.00    7.70
   6   7  -3    9.50   11.70
  -6   7   3    9.60    7.40
   6   7  -3   -4.70    5.90
   5  -7  -3   27.90   10.20
   5  -7  -3   13.80    6.40
   5  -7  -3   17.20    7.20
  -5  -7   3   14.40    8.30
  -5  -7   3   27.50   13.90
  -5   7   3   27.40    8.00
   5   7  -3   25.80    6.90
   5   7  -3    5.80   11.40
   5   7  -3   16.70    7.80
  -5   7   3   25.80    8.40
  -4  -7   3   10.00    6.70
   4  -7  -3    0.40    6.00
   4  -7  -3    1.20    6.10
  -4  -7   3   12.80   11.70
   4  -7  -3   13.10    8.60
  -4  -7   3   10.90    5.50
   4   7  -3    5.90    9.50
  -4   7   3   -0.20    6.80
   4   7  -3   -1.10    6.30
  -4   7   3    3.90    7.00
  -3  -7   3    5.50    4.40
   3  -7  -3   -1.90    7.50
  -3  -7   3    2.20   10.60
   3  -7  -3    9.10    6.40
   3  -7  -3    6.60    6.10
  -3  -7   3    5.30    6.40
  -3   7   3    6.30    7.90
   3   7  -3   18.30   10.30
   3   7  -3    2.40    6.30
  -3   7   3    7.90    6.90
  -3   7   3   14.30    7.30
  -2  -7   3  217.48   14.90
  -2  -7   3  194.48   22.40
   2  -7  -3  192.38   14.60
   2  -7  -3  207.68   14.50
   2  -7  -3  191.88   16.00
  -2   7   3  198.78   15.40
   2   7  -3  190.08   14.90
   2   7  -3  183.98   22.30
  -2   7   3  185.18   15.70
   1  -7  -3   -1.80    5.30
  -1  -7   3   -2.80    6.10
   1  -7  -3    2.90    6.40
  -1  -7   3   -0.70    9.70
   1  -7  -3    0.00    5.80
  -1   7   3    0.60    6.40
  -1   7   3    2.80    6.20
   1   7  -3   -7.00   10.80
  -1   7   3    0.80    6.50
   1   7  -3   -8.40    6.30
   0  -7  -3   47.10   10.90
   0  -7  -3   44.00    7.40
   0  -7   3   53.69    8.20
   0  -7  -3   37.40    7.20
   0   7   3   49.20    7.10
   0   7  -3   48.50    8.20
   0   7  -3   40.10   13.40
   0   7   3   45.40    7.80
   0   7   3   39.20    7.70
   0   7   3   41.50    6.80
   1  -7   3  219.18   15.50
   1  -7   3  216.08   25.70
  -1  -7  -3  227.58   15.50
  -1  -7  -3  205.58   24.20
  -1  -7  -3  210.38   15.10
   1   7   3  237.08   16.10
   1   7   3  222.18   14.40
   1   7   3  238.38   15.80
   1   7   3  229.98   16.30
  -1   7  -3  243.08   16.20
  -1   7  -3  205.18   27.70
   2  -7   3   21.90    7.20
  -2  -7  -3   44.10    8.00
   2  -7   3   31.00   15.10
  -2   7  -3   28.80    7.00
   2   7   3   21.90    7.40
   2   7   3   32.30    8.10
   2   7   3   41.30    7.80
  -3  -7  -3  351.46   20.90
  -3  -7  -3  364.16   20.20
   3  -7   3  377.36   36.20
   3  -7   3  355.06   21.20
   3   7   3  349.47   22.50
   3   7   3  361.06   21.20
   3   7   3  365.96   21.60
  -4  -7  -3   14.40    6.60
   4  -7   3   10.10    6.90
  -4  -7  -3   19.00    6.00
   4  -7   3   19.30   17.20
   4   7   3   -2.20    6.60
   4   7   3   -1.20    6.70
   4   7   3   16.90    9.60
  -4   7  -3    1.20    6.30
  -5  -7  -3  384.96   21.40
  -5  -7  -3  357.36   20.70
   5  -7   3  381.46   21.70
   5  -7   3  340.97   35.00
  -5   7  -3  348.77   21.30
   5   7   3  356.06   24.70
   5   7   3  358.46   21.80
  -5   7  -3  371.46   21.00
   5   7   3  357.96   22.10
  -6  -7  -3   19.60    6.70
   6  -7   3   16.80   12.80
   6  -7   3   24.70    8.30
   6   7   3   15.40   11.00
  -6   7  -3   25.90    7.80
   6   7   3   27.80    7.90
   6   7   3   23.10    8.60
  -6   7  -3   27.90    7.80
   7  -7   3   27.50    8.60
  -7  -7  -3   22.10    7.10
   7  -7   3   12.90   12.50
   7   7   3   35.50    8.60
  -7   7  -3   29.30    8.80
   7   7   3    7.70    8.60
  -7   7  -3   16.30    7.70
   7   7   3   27.20   12.50
   8  -7   3    8.80    8.60
   8  -7   3   -0.60   11.40
  -8   7  -3   17.60    8.90
   8   7   3    8.20    8.50
   8   7   3   18.40    8.90
   8   7   3    0.00   12.80
   9  -7   3   16.20    9.60
   9   7   3   23.50    9.20
   9   7   3   32.80    9.70
  -9   7  -3   24.60   10.40
  -9   7  -3   36.60    9.20
   9   7   3   30.90   15.90
  10  -7   3   27.00   10.40
  10   7   3   23.60   17.30
  10   7   3   12.60    9.20
  11  -7   3  331.47   25.20
  11   7   3  380.26   23.20
  11   7   3  363.56   32.20
  12  -7   3   40.40   12.30
  12   7   3   29.00    9.30
  12   7   3   43.40   20.80
  12  -8  -3   -1.40   18.10
  12   8  -3    9.00   19.90
  12   8  -3    6.80   20.30
  11  -8  -3  263.97   29.40
  11  -8  -3  210.88   16.80
  11   8  -3  238.18   26.60
  11   8  -3  238.88   22.20
  11   8  -3  208.48   31.00
  10  -8  -3   62.19   18.40
  10  -8  -3   69.89   10.10
  10   8  -3   26.20   18.20
  10   8  -3   57.79   12.50
  10   8  -3   45.80   20.10
   9  -8  -3  157.28   13.70
   9  -8  -3  172.48   22.60
   9   8  -3  137.59   12.20
  -9   8   3  183.28   15.70
   9   8  -3  171.68   14.90
   9   8  -3  159.18   25.40
   9   8  -3  153.58   12.90
   8  -8  -3   11.90    8.10
  -8  -8   3   10.80    7.20
   8  -8  -3  -11.00   13.00
   8   8  -3    1.60    7.30
  -8   8   3   14.00    8.40
  -8   8   3    8.90    9.00
   8   8  -3   -7.70   13.80
   8   8  -3    8.30    8.50
   8   8  -3   12.60    8.30
   7  -8  -3  254.37   22.60
   7  -8  -3  225.98   17.40
  -7  -8   3  222.28   28.40
  -7  -8   3  150.68   14.80
   7   8  -3  218.28   28.20
   7   8  -3  231.18   16.10
  -7   8   3  242.08   18.00
  -7   8   3  217.08   17.30
   7   8  -3  236.48   18.00
   6  -8  -3    2.40   10.60
   6  -8  -3   10.00    7.50
   6  -8  -3    4.60    7.70
  -6  -8   3    5.90   13.50
  -6  -8   3    8.90    7.80
  -6   8   3    9.40    8.30
   6   8  -3   13.20   12.60
  -6   8   3    3.00    7.30
   6   8  -3   10.80    7.10
   6   8  -3   14.90    8.60
   5  -8  -3   79.09   13.00
  -5  -8   3   88.19   17.00
   5  -8  -3   71.09   10.50
  -5  -8   3   96.29   11.40
   5  -8  -3   87.69   10.30
   5   8  -3   95.19   16.10
   5   8  -3   91.99   11.70
  -5   8   3   77.29   10.80
   5   8  -3   82.49   10.00
  -5   8   3   91.59   11.10
   4  -8  -3   76.39   11.70
  -4  -8   3   71.79   15.20
   4  -8  -3   78.29    9.70
   4  -8  -3   88.59   10.20
  -4  -8   3   76.19   10.50
  -4  -8   3  114.79    8.80
  -4   8   3   78.39   10.70
  -4   8   3   78.19   10.70
   4   8  -3   97.29   10.60
   4   8  -3   91.39   10.40
   4   8  -3   85.79   15.30
   3  -8  -3   -6.00    7.60
   3  -8  -3   -0.50    6.30
   3  -8  -3   -3.90    6.20
  -3  -8   3    3.40   11.50
  -3  -8   3    2.90    6.70
  -3  -8   3    1.40    4.20
   3   8  -3   -5.00   11.00
   3   8  -3   15.00    7.40
  -3   8   3   -2.60    6.70
  -3   8   3   -1.10    7.40
  -2  -8   3   -6.20    5.90
   2  -8  -3    6.60    6.20
  -2  -8   3    2.20   10.60
   2  -8  -3    2.40    6.40
   2  -8  -3   -3.10    7.30
  -2   8   3   -2.60    2.40
   2   8  -3    8.30    7.10
  -2   8   3   -7.50    7.10
  -2   8   3  -13.90    6.90
  -1  -8   3   37.00   12.50
   1  -8  -3   48.40    8.10
   1  -8  -3   36.50    7.30
  -1  -8   3   34.60    7.90
   1  -8  -3   41.90    8.10
  -1   8   3   47.30    8.30
   1   8  -3   44.60    8.70
  -1   8   3   39.60    8.70
  -1   8   3   48.70    8.50
   0  -8  -3   27.40    7.60
   0  -8   3   24.30    8.60
   0  -8  -3   39.40    7.40
   0  -8   3   45.70    8.30
   0   8   3   36.50    7.10
   0   8   3   36.40    8.10
   0   8   3   47.60    7.20
   0   8   3   27.70    8.00
   0   8  -3   40.00    8.60
   0   8  -3   90.29   20.40
   1  -8   3   27.40    7.40
  -1  -8  -3   27.70    7.40
  -1  -8  -3   26.00    7.00
  -1   8  -3   32.90   22.60
  -1   8  -3   36.50    8.20
   1   8   3   13.60    7.20
   1   8   3   32.10    6.60
   1   8   3   23.50    7.70
   1   8   3   23.90    7.80
  -2  -8  -3  130.69   11.30
  -2  -8  -3  114.49   11.50
   2  -8   3  138.29   12.50
   2  -8   3  203.28   25.90
  -2  -8  -3  222.38   25.50
   2   8   3  149.69   12.90
  -2   8  -3  161.68   13.30
  -2   8  -3  159.58   22.40
   2   8   3  122.79   12.10
   2   8   3  140.29   12.60
   2   8   3  147.69   11.60
   3  -8   3    4.50   16.40
  -3  -8  -3   23.60    7.80
  -3  -8  -3   18.40    6.20
   3  -8   3   23.30    7.60
   3   8   3   27.00    7.90
   3   8   3   17.40    8.10
   3   8   3   35.40    9.40
   4  -8   3   26.90   16.90
  -4  -8  -3   84.49    9.10
   4  -8   3   76.39    9.90
  -4  -8  -3   73.69    9.60
   4   8   3   53.89   10.90
  -4   8  -3   90.29   10.50
   4   8   3   77.39   10.00
   4   8   3   61.69   10.20
  -5  -8  -3  102.39   11.30
   5  -8   3  116.29   22.30
   5  -8   3  122.09   12.20
  -5  -8  -3  104.89   10.40
  -5   8  -3   96.59   11.20
   5   8   3  112.29   11.60
   5   8   3   85.49   14.10
  -5   8  -3  100.89   10.20
   5   8   3  110.99   11.80
  -6  -8  -3  184.08   15.10
   6  -8   3  227.78   28.00
   6  -8   3  198.58   16.80
   6   8   3  203.38   18.80
  -6   8  -3  203.08   16.00
   6   8   3  189.78   17.10
  -6   8  -3  193.78   16.40
   6   8   3  205.18   17.20
   7  -8   3  177.08   25.40
   7  -8   3  157.68   14.70
   7   8   3  145.59   14.40
   7   8   3  163.18   18.50
   7   8   3  163.38   14.80
  -7   8  -3  155.58   14.20
   8  -8   3  290.17   22.50
   8   8   3  323.77   22.20
  -8   8  -3  331.87   22.20
   8   8   3  320.37   22.60
   8   8   3  339.27   29.90
   9  -8   3   -3.30    9.10
  -9   8  -3    9.30    9.40
   9   8   3   -1.50    9.10
   9   8   3   12.90    9.80
  -9   8  -3   11.30   10.20
   9   8   3    9.80   15.60
  10  -8   3  143.39   15.60
  10   8   3  127.89   14.10
  10   8   3  155.88   22.30
  11  -8   3  -17.50   10.70
  11   8   3   11.20    9.40
  11   8   3   40.90   19.90
  12  -9  -3  136.29   24.90
  12   9  -3  129.09   28.10
  11  -9  -3   93.29   11.60
  11  -9  -3  106.29   22.20
  11   9  -3  106.79   24.70
  11   9  -3   66.19   22.10
  10  -9  -3   25.30    9.90
  10  -9  -3    9.20   16.90
  10   9  -3   72.89   20.70
  10   9  -3   41.00   11.50
  10   9  -3    4.40   18.60
  10   9  -3   38.30    9.10
   9  -9  -3   -6.00    8.80
   9  -9  -3   11.80   15.70
   9   9  -3   -2.30    7.90
  -9   9   3   -0.50    9.70
   9   9  -3    9.00   16.70
   9   9  -3   -4.30    8.80
   9   9  -3    9.00    9.00
   8  -9  -3    7.80    8.70
   8  -9  -3   -5.00   13.80
  -8  -9   3    9.30    8.10
   8   9  -3   20.40    8.50
   8   9  -3  -10.90    9.20
  -8   9   3   10.20    9.80
   8   9  -3   10.00   16.10
  -7  -9   3   35.00    9.50
   7  -9  -3   44.90    9.80
   7  -9  -3   43.50   14.20
  -7  -9   3   13.30   16.30
  -7   9   3   35.40   10.70
   7   9  -3   44.70   15.90
   7   9  -3   45.40   10.60
   7   9  -3   46.00    9.30
  -6  -9   3   51.99   10.20
   6  -9  -3   57.69   10.00
   6  -9  -3   60.39   10.20
  -6  -9   3   69.29   17.70
   6  -9  -3   70.49   13.80
  -6   9   3   34.40    9.60
   6   9  -3   54.99    9.90
   6   9  -3   58.29   16.10
   6   9  -3   64.89   10.80
  -6   9   3   55.99   10.90
   5  -9  -3  322.17   21.50
  -5  -9   3  334.67   22.20
   5  -9  -3  313.47   21.90
   5  -9  -3  298.57   24.40
  -5  -9   3  314.27   32.90
  -5   9   3  330.07   22.50
   5   9  -3  363.16   32.70
  -5   9   3  345.47   22.10
   5   9  -3  326.17   21.10
   5   9  -3  325.07   22.50
  -4  -9   3  130.39   19.60
  -4  -9   3  134.89   13.50
   4  -9  -3  128.69   14.40
   4  -9  -3  127.59   12.70
   4  -9  -3  122.29   12.50
  -4   9   3  119.09   13.00
  -4   9   3  124.49   13.30
   4   9  -3  113.39   12.30
   4   9  -3  149.99   20.90
   4   9  -3  129.09   13.30
   3  -9  -3  379.86   22.40
   3  -9  -3  345.07   24.20
  -3  -9   3  404.06   34.10
  -3  -9   3  355.36   18.90
   3  -9  -3  387.86   23.00
  -3  -9   3  381.46   22.90
   3   9  -3  392.86   22.90
  -3   9   3  388.76   23.20
   3   9  -3  401.26   34.40
  -3   9   3  354.46   22.30
   3   9  -3  339.97   22.40
   2  -9  -3   -1.10    6.60
  -2  -9   3   -8.60   11.70
   2  -9  -3   -3.00    7.10
  -2  -9   3    8.50    7.20
   2  -9  -3   -5.70    6.30
  -2   9   3    0.50    8.10
   2   9  -3   -7.10    7.40
  -2   9   3    2.50    5.90
   2   9  -3    8.20   13.00
   1  -9  -3  149.99   19.50
   1  -9  -3  153.28   13.70
   1  -9  -3  136.59   12.80
   1  -9  -3  147.79   13.40
  -1  -9   3  156.08   13.30
  -1  -9   3  155.58   20.20
  -1   9   3  150.38   13.90
   1   9  -3  146.69   13.70
  -1   9   3  126.29   12.80
  -1   9   3  138.19   13.40
   1   9  -3  148.39   21.80
   0  -9   3   97.19   17.20
   0  -9  -3   83.19   10.50
   0  -9   3   98.39   11.00
   0  -9  -3   76.29    9.70
   0  -9  -3   86.79   17.60
   0   9   3   85.99    9.20
   0   9   3   88.79   11.40
   0   9   3  112.19   10.10
   0   9  -3   93.79   20.80
   0   9  -3   91.79   11.60
   0   9   3   92.29   11.40
   1  -9   3   12.90   11.40
  -1  -9  -3   -6.40    6.70
   1  -9   3    5.10    6.90
  -1  -9  -3    0.80    6.10
  -1  -9  -3  -16.90   16.20
   1   9   3    1.60    7.40
  -1   9  -3   -5.80    7.40
   1   9   3   -4.90    7.50
   1   9   3   -5.50    5.30
   1   9   3    8.60    7.60
  -1   9  -3   23.80   16.10
  -2  -9  -3  322.67   19.80
   2  -9   3  400.56   41.70
   2  -9   3  333.07   21.20
  -2  -9  -3  294.57   20.60
  -2   9  -3  344.67   21.10
   2   9   3  322.67   18.60
  -2   9  -3  403.76   39.70
   2   9   3  322.57   21.60
   2   9   3  320.77   21.40
   2   9   3  326.27   21.40
   3  -9   3  458.75   26.00
  -3  -9  -3  444.36   24.60
  -3  -9  -3  446.96   34.70
   3  -9   3  475.75   42.70
  -3  -9  -3  439.56   25.80
   3   9   3  497.25   27.20
   3   9   3  458.25   23.90
   3   9   3  456.75   26.40
   3   9   3  417.96   26.00
  -4  -9  -3   93.39   10.20
   4  -9   3   68.99   20.40
   4  -9   3  105.29   11.70
  -4  -9  -3   95.79   11.20
   4   9   3   92.39   11.60
   4   9   3   83.49   12.80
  -4   9  -3  107.39   11.50
   4   9   3  103.39   12.20
  -5  -9  -3  267.87   19.80
  -5  -9  -3  276.57   18.70
   5  -9   3  272.47   20.10
   5  -9   3  263.77   34.60
   5   9   3  310.47   23.80
  -5   9  -3  300.77   20.10
  -5   9  -3  285.27   18.00
   5   9   3  265.97   20.30
   5   9   3  313.97   20.50
  -6  -9  -3   -3.80    7.50
   6  -9   3  -12.70   13.80
   6  -9   3    0.40    8.30
   6   9   3    6.10    8.60
   6   9   3  -11.20    8.30
   6   9   3    3.60   11.80
  -6   9  -3   -1.30    6.80
   7  -9   3  583.54   31.80
   7   9   3  508.25   31.10
  -7   9  -3  543.05   30.50
   7   9   3  538.65   31.50
   7   9   3  630.64   37.10
   8  -9   3   49.30   11.20
  -8   9  -3   47.30   11.00
   8   9   3   44.00   11.30
   8   9   3   30.80   10.90
   8   9   3   27.30   16.10
  -8   9  -3   36.10   10.00
   9  -9   3  126.49   15.30
   9   9   3  131.79   21.10
  -9   9  -3  130.59   14.70
  -9   9  -3  138.39   15.60
   9   9   3  134.69   15.00
  10  -9   3  141.29   16.30
  10   9   3  129.19   22.80
  10   9   3  115.89   14.10
  11  -9   3   -5.90   12.00
  11   9   3   34.00   20.20
  11   9   3   15.30   10.30
  11 -10  -3   51.49   19.90
  11 -10  -3   62.79   12.00
  11  10  -3   65.29   23.00
  11  10  -3   43.80   22.00
  10 -10  -3  -20.70   15.30
  10 -10  -3   -3.70    9.90
  10  10  -3    9.70   18.60
  10  10  -3   -2.60    9.00
  10  10  -3    6.60   19.20
   9 -10  -3   30.60   10.80
   9 -10  -3   47.70   17.60
   9  10  -3   27.60   10.90
   9  10  -3   14.20   18.20
   8 -10  -3    8.70   14.90
  -8 -10   3   -9.00    8.30
   8 -10  -3   14.10    9.50
   8  10  -3   19.10    9.30
   8  10  -3  -23.70    9.50
   8  10  -3    9.20   16.20
  -8  10   3    4.00   10.40
  -7 -10   3   -3.70    9.20
   7 -10  -3   23.60   13.60
   7 -10  -3   26.90    9.90
   7  10  -3   31.30    9.70
   7  10  -3   15.00   10.40
   7  10  -3   17.70   15.50
  -7  10   3   17.60   10.90
   6 -10  -3  285.97   20.90
   6 -10  -3  318.67   21.60
   6 -10  -3  280.27   24.20
  -6 -10   3  258.57   32.10
  -6 -10   3  303.37   21.40
   6  10  -3  281.07   21.50
  -6  10   3  296.37   22.20
   6  10  -3  267.07   20.80
   6  10  -3  303.27   32.90
   5 -10  -3    4.40    8.00
   5 -10  -3   -6.40    8.00
  -5 -10   3    2.30   14.40
  -5 -10   3    6.50    8.90
   5 -10  -3   19.70   10.80
   5  10  -3   -0.10   13.30
   5  10  -3    6.50    8.50
  -5  10   3   -9.70    8.40
   5  10  -3    4.90    9.10
  -5  10   3   15.00    9.90
   4 -10  -3   -4.50    7.90
  -4 -10   3    6.90    9.20
  -4 -10   3   14.30   13.90
   4 -10  -3    4.90    8.30
   4 -10  -3   -1.60    9.10
  -4  10   3   -1.80    9.30
   4  10  -3  -12.00    7.60
   4  10  -3   -8.70   12.30
   4  10  -3    5.00    9.70
  -4  10   3   -0.80    8.60
   3 -10  -3 1374.16   66.39
   3 -10  -3 1388.56   63.69
  -3 -10   3 1259.37   63.49
   3 -10  -3 1331.17   63.29
  -3 -10   3 1319.67   93.39
   3  10  -3 1346.67   94.09
   3  10  -3 1403.66   63.59
   3  10  -3 1318.97   63.39
  -3  10   3 1307.37   63.59
  -2 -10   3   89.69   11.70
   2 -10  -3  123.19   18.90
   2 -10  -3  114.39   12.20
  -2 -10   3   97.79   17.70
   2 -10  -3   90.19   11.80
   2 -10  -3  100.49   11.40
  -2  10   3  102.59   12.00
   2  10  -3  114.29   21.20
   2  10  -3   78.19   11.10
  -2  10   3  103.99   12.60
   2  10  -3  114.99   12.60
   1 -10  -3  367.46   22.30
   1 -10  -3  307.37   22.30
  -1 -10   3  362.96   34.40
   1 -10  -3  361.76   34.30
   1 -10  -3  400.76   23.60
  -1 -10   3  368.26   22.60
  -1  10   3  355.46   22.20
  -1  10   3  388.46   23.10
   1  10  -3  369.96   22.90
  -1  10   3  394.26   24.30
   1  10  -3  353.06   38.20
   1  10  -3  383.36   23.80
   0 -10   3   20.50    8.10
   0 -10  -3   -2.00   14.90
   0 -10  -3   12.00    6.90
   0 -10   3   16.80   12.10
   0 -10  -3    9.20    7.00
   0 -10  -3    7.50    7.80
   0  10  -3   12.80   17.70
   0  10   3   18.30    8.50
   0  10   3   12.80    7.00
   0  10   3   25.10    7.30
   0  10  -3   13.60    8.60
   0  10   3    4.60    8.70
   1 -10   3  666.73   34.00
  -1 -10  -3  614.74   55.29
  -1 -10  -3  629.94   33.70
  -1 -10  -3  668.43   34.70
   1  10   3  670.33   35.10
  -1  10  -3  655.53   54.19
   1  10   3  646.64   33.30
   1  10   3  626.84   32.70
   1  10   3  673.63   35.30
  -1  10  -3  651.63   35.20
   2 -10   3  213.58   18.00
  -2 -10  -3  260.57   17.50
  -2 -10  -3  211.48   18.20
  -2 -10  -3  278.37   31.30
   2 -10   3  286.07   32.40
   2  10   3  217.18   19.00
   2  10   3  244.18   19.00
   2  10   3  235.78   15.10
  -2  10  -3  261.37   30.10
   2  10   3  241.68   19.50
  -2  10  -3  249.68   19.20
  -3 -10  -3  142.69   13.90
   3 -10   3  146.29   14.10
   3 -10   3  153.88   26.40
  -3 -10  -3  106.29   11.30
   3  10   3  150.78   14.70
   3  10   3  152.68   14.70
   3  10   3  138.49   14.20
  -3  10  -3  159.68   14.10
   3  10   3  141.79   11.20
  -4 -10  -3  180.98   15.90
   4 -10   3  170.98   15.30
  -4 -10  -3  151.28   13.90
   4 -10   3  165.08   28.60
   4  10   3  173.78   12.10
   4  10   3  159.08   15.60
   4  10   3  126.89   16.00
   4  10   3  181.98   16.00
   5 -10   3   28.80    9.10
  -5 -10  -3   19.90    9.00
   5 -10   3   -9.30   16.10
   5  10   3   -3.70    8.80
   5  10   3    9.50    9.40
   5  10   3    8.90   12.00
   6 -10   3   27.60    9.40
  -6 -10  -3   23.60    9.30
   6  10   3   14.20   13.00
   6  10   3   18.30   10.40
   6  10   3   18.90    9.90
  -6  10  -3   15.30    7.60
  -6  10  -3   19.90   10.00
   7 -10   3  220.18   18.10
   7  10   3  183.18   21.10
  -7  10  -3  183.78   17.40
   7  10   3  175.48   16.80
  -7  10  -3  175.98   15.30
   7  10   3  179.98   16.80
   8 -10   3   -1.30    9.60
   8  10   3   -7.80    9.90
  -8  10  -3   -2.40    8.60
   8  10   3  -22.00   15.70
  -8  10  -3    7.50   10.60
   9 -10   3  187.28   18.30
  -9  10  -3  160.28   16.40
   9  10   3  142.89   16.30
   9  10   3  159.98   23.70
  10 -10   3    9.20   12.40
  10  10   3    0.30   18.80
  10  10   3   -6.80   10.10
  11 -10   3   36.90   13.70
  11  10   3   11.50   20.40
  11  10   3    7.00   10.50
  11 -11  -3   61.59   13.10
  11 -11  -3   43.30   19.00
  11  11  -3   -3.70   21.80
  11  11  -3   67.99   24.30
  11  11  -3   44.10   10.80
  10 -11  -3   34.20   11.90
  10 -11  -3   48.90   18.50
  10  11  -3   42.50   20.20
  10  11  -3   19.10   11.10
  10  11  -3   48.80   21.60
   9 -11  -3   11.40   10.70
   9 -11  -3   19.60   16.40
   9  11  -3   19.50   11.20
   9  11  -3   17.70   18.30
  -8 -11   3   -3.80    9.10
   8 -11  -3    3.30   13.90
   8 -11  -3    4.20   10.30
   8  11  -3    6.50    9.80
  -8  11   3    9.00   11.20
   8  11  -3    8.50   11.00
   8  11  -3    9.50   17.50
   7 -11  -3   38.90   14.70
  -7 -11   3   50.89   11.80
   7 -11  -3   45.90   11.40
   7  11  -3   53.19   12.60
   7  11  -3   23.30   18.40
  -7  11   3   43.30   12.30
   7  11  -3   47.30   11.70
   6 -11  -3   74.39   15.00
   6 -11  -3   35.70   11.20
  -6 -11   3   58.99   11.80
   6  11  -3   84.09   19.70
  -6  11   3   72.19   13.50
   6  11  -3   76.09   13.00
   6  11  -3   63.79   11.80
   5 -11  -3  241.38   20.90
  -5 -11   3  250.37   20.20
   5 -11  -3  209.48   18.20
   5 -11  -3  210.28   18.80
  -5 -11   3  235.78   29.00
   5  11  -3  235.88   19.60
   5  11  -3  192.88   27.00
  -5  11   3  206.88   18.90
   5  11  -3  228.88   19.80
   4 -11  -3   42.40   10.70
  -4 -11   3   42.80   11.20
   4 -11  -3   64.29   12.60
  -4 -11   3   57.89   16.50
   4 -11  -3   49.80   11.10
  -4  11   3   60.99   12.30
   4  11  -3   46.30   11.50
   4  11  -3   67.49   11.30
   4  11  -3   69.19   18.40
   3 -11  -3  624.54   34.10
   3 -11  -3  561.94   33.60
   3 -11  -3  616.44   34.90
  -3 -11   3  648.34   49.60
  -3 -11   3  597.04   34.60
   3  11  -3  565.84   34.20
   3  11  -3  619.14   33.90
   3  11  -3  658.33   51.29
  -3  11   3  603.74   34.50
   2 -11  -3  133.69   13.90
   2 -11  -3  125.39   13.40
   2 -11  -3  125.39   13.50
  -2 -11   3  131.69   14.50
   2 -11  -3  134.79   21.50
  -2 -11   3  135.49   21.30
   2  11  -3  124.69   23.00
  -2  11   3  150.08   15.00
  -2  11   3  128.39   14.70
   2  11  -3  140.99   14.60
   2  11  -3  164.88   15.10
   1 -11  -3  389.96   36.10
  -1 -11   3  382.36   35.50
   1 -11  -3  350.76   23.10
  -1 -11   3  380.66   23.90
   1 -11  -3  366.56   22.80
   1 -11  -3  354.46   23.70
   1  11  -3  380.46   23.70
  -1  11   3  346.77   24.40
   1  11  -3  364.86   40.10
  -1  11   3  325.37   23.80
   1  11  -3  346.27   23.70
   0 -11   3   43.80    9.60
   0 -11  -3   19.00    7.60
   0 -11   3   13.50   14.20
   0 -11  -3   33.40    8.60
   0 -11  -3   30.10    9.90
   0 -11  -3    6.20   20.40
   0  11   3   27.20    9.30
   0  11   3   29.40    8.00
   0  11   3   33.70   10.10
   0  11  -3   19.70   17.90
   0  11   3   35.90    7.70
   0  11  -3   34.50   10.30
   0  11  -3   25.30    9.30
   1 -11   3   72.79   17.20
  -1 -11  -3  114.39   12.50
   1 -11   3  134.39   13.50
  -1 -11  -3  124.69   14.00
  -1 -11  -3  141.99   26.10
  -1  11  -3  139.69   23.40
  -1  11  -3  124.29   13.40
   1  11   3  138.09   11.20
  -1  11  -3  128.49   14.20
   1  11   3  136.09   15.00
   1  11   3  119.99   12.40
   1  11   3  121.69   13.70
  -2 -11  -3  202.18   26.80
   2 -11   3  140.09   14.10
  -2 -11  -3  141.49   13.60
  -2 -11  -3  143.49   15.30
   2 -11   3  177.68   28.90
   2  11   3  135.69   14.20
   2  11   3  129.59   14.20
   2  11   3  126.59   14.70
  -2  11  -3  148.59   15.20
  -2  11  -3  154.78   24.30
   2  11   3  144.49   11.70
  -2  11  -3  148.79   14.70
   3 -11   3  124.89   25.20
   3 -11   3  117.99   13.60
  -3 -11  -3  128.89   13.90
  -3 -11  -3  155.38   18.50
   3  11   3  106.39   13.50
  -3  11  -3  143.59   14.80
  -3  11  -3  125.89   14.10
   3  11   3  124.09   10.80
   3  11   3  128.89   14.70
   3  11   3  123.49   14.20
  -4 -11  -3   18.90   11.40
  -4 -11  -3   34.10   10.30
   4 -11   3   30.00    9.60
   4  11   3   18.50    9.80
   4  11   3   28.10    6.10
   4  11   3   20.40   11.40
  -4  11  -3   25.80   10.30
   4  11   3    5.80    9.90
   5 -11   3   44.60   10.60
  -5 -11  -3   47.60   10.80
   5  11   3   28.50   11.20
   5  11   3   42.80    6.80
   5  11   3   13.70   13.50
   5  11   3   53.79   12.30
   5  11   3   49.10   11.20
  -5  11  -3   26.30   10.80
  -6 -11  -3   33.20   10.50
   6 -11   3   47.00   11.20
   6  11   3   21.90   11.10
   6  11   3   44.70   14.90
   6  11   3   51.89   11.60
  -6  11  -3   33.40    8.80
  -6  11  -3   44.50   12.00
   7 -11   3  166.58   17.00
  -7 -11  -3  117.99   14.00
   7  11   3  159.18   20.80
   7  11   3  115.89   14.90
  -7  11  -3  150.78   17.00
   7  11   3  131.99   15.50
  -7  11  -3  126.69   13.30
   8 -11   3   27.10   12.20
  -8  11  -3   17.00    9.60
   8  11   3   40.20   18.50
  -8  11  -3   25.60   12.50
   8  11   3   22.90   12.00
   9 -11   3  104.79   16.20
   9  11   3  109.99   15.30
   9  11   3  118.49   22.80
  10 -11   3   30.60   14.40
  10  11   3   19.20   20.80
  10  11   3   29.90   12.50
  10 -12  -3   -4.10   17.50
  10 -12  -3  -19.20   11.30
  10  12  -3    1.60   11.30
  10  12  -3   -2.90   20.70
  10  12  -3   -8.30   20.50
   9 -12  -3  172.98   18.00
   9 -12  -3  200.98   24.40
   9  12  -3  127.49   17.00
   9  12  -3  200.38   30.20
   8 -12  -3   15.30   11.10
   8 -12  -3   -5.50   14.70
   8  12  -3  -30.60   11.00
   8  12  -3   -9.00   18.60
  -8  12   3  -19.90   11.20
   7 -12  -3   18.40   11.20
  -7 -12   3   55.79   12.00
   7 -12  -3   43.90   15.20
   7  12  -3   55.79   13.20
   7  12  -3   34.70   12.00
   7  12  -3   25.20   19.30
  -7  12   3   40.50   13.00
   6 -12  -3  -11.80   11.90
  -6 -12   3   -0.40    9.80
   6 -12  -3   -7.40   10.10
   6  12  -3  -14.30   16.40
   6  12  -3    0.80   10.20
  -6  12   3    4.30   11.80
   6  12  -3   14.30   11.20
   5 -12  -3   43.70   12.90
   5 -12  -3   33.90   11.50
  -5 -12   3   57.99   12.20
   5 -12  -3   17.50    9.50
  -5  12   3   20.30   11.80
   5  12  -3   31.20   11.10
   5  12  -3   35.20   18.70
   5  12  -3   26.10   10.70
   4 -12  -3   35.50   10.40
   4 -12  -3   45.60   11.40
  -4 -12   3   44.70   17.40
   4 -12  -3   40.10   12.10
  -4 -12   3   30.60   10.80
  -4  12   3   29.10   12.00
   4  12  -3   44.70   11.30
   4  12  -3   23.20   11.20
   4  12  -3   24.10   17.00
   3 -12  -3    9.40    9.80
   3 -12  -3   -0.80    8.40
  -3 -12   3   22.10   10.30
  -3 -12   3   21.60   15.30
   3 -12  -3    1.50    9.10
   3 -12  -3    6.30   14.40
   3  12  -3    9.90   10.50
   3  12  -3   12.80   16.90
   3  12  -3    6.90    9.80
  -3  12   3   22.90   10.90
  -2 -12   3   29.70   16.80
  -2 -12   3   24.60   11.00
   2 -12  -3   20.00   18.70
   2 -12  -3   23.20    9.90
   2 -12  -3   27.60    9.40
   2 -12  -3   29.80    9.90
   2  12  -3   26.40   11.00
   2  12  -3   21.70   10.30
  -2  12   3   23.10   11.00
   2  12  -3   18.20   19.10
  -2  12   3   30.80   11.00
   1 -12  -3   -1.70    8.60
   1 -12  -3  -15.30   17.70
   1 -12  -3   -1.40    7.80
  -1 -12   3    1.00    9.10
  -1 -12   3  -19.70   13.70
   1 -12  -3   -2.60    7.80
   1  12  -3   11.90   19.90
  -1  12   3   -5.90    9.10
   1  12  -3   -1.50    9.10
   1  12  -3    7.80    9.70
  -1  12   3   -9.20    9.80
   0 -12   3    5.10    8.70
   0 -12  -3    3.10   22.70
   0 -12  -3   14.60    8.00
   0 -12   3   10.00   14.40
   0 -12  -3   19.70    9.70
   0  12  -3    2.80    9.40
   0  12   3   23.80    9.80
   0  12   3   22.30    8.30
   0  12  -3   33.70   19.70
   0  12   3    8.20   10.30
   0  12  -3   15.70   10.00
  -1 -12  -3  144.29   29.80
   1 -12   3  104.69   13.10
  -1 -12  -3   82.39   13.00
  -1 -12  -3   85.49   11.60
   1  12   3   95.99   12.70
   1  12   3   96.49   11.90
  -1  12  -3  126.49   14.00
  -1  12  -3   77.89   12.90
   1  12   3  107.79   10.20
   1  12   3  102.59   14.40
   2 -12   3   52.09   10.70
  -2 -12  -3   51.19   11.50
  -2 -12  -3  121.19   24.30
   2  12   3   42.20    7.60
   2  12   3   48.30   11.30
   2  12   3   39.30   11.60
  -2  12  -3   39.70   11.00
   2  12   3   60.19   11.40
  -2  12  -3   30.20   11.00
  -2  12  -3   65.99   22.80
  -3 -12  -3  129.29   19.20
  -3 -12  -3  120.69   14.50
   3 -12   3  130.09   14.20
   3  12   3  122.49   14.60
   3  12   3   84.39   13.80
   3  12   3  137.19   15.60
  -3  12  -3  117.69   14.40
   3  12   3  131.49   11.20
   4 -12   3  253.37   20.80
  -4 -12  -3  252.17   26.10
  -4 -12  -3  283.37   21.50
   4  12   3  226.98   20.70
   4  12   3  200.38   19.40
  -4  12  -3  225.18   19.70
   4  12   3  200.38   18.70
  -5 -12  -3    2.90    9.90
   5 -12   3   -2.40    9.60
  -5 -12  -3    7.50   12.00
   5  12   3   16.80   10.40
   5  12   3  -10.40   12.70
   5  12   3   -1.40   10.90
   5  12   3   23.30   12.40
  -5  12  -3   -1.90   10.80
  -6 -12  -3  161.28   17.10
   6 -12   3  209.18   18.70
  -6  12  -3  187.88   16.20
   6  12   3  196.38   19.10
  -6  12  -3  209.08   19.80
   6  12   3  177.08   17.70
   6  12   3  191.58   22.10
  -7 -12  -3   18.30   10.20
   7 -12   3   23.10   12.20
  -7  12  -3   26.10    9.40
   7  12   3   27.60   12.50
   7  12   3    6.80   11.60
  -7  12  -3    8.40   12.20
   7  12   3   38.40   17.80
   8 -12   3   49.80   14.00
  -8  12  -3   67.49   14.40
   8  12   3   25.00   18.00
   8  12   3   35.90   13.70
   9 -12   3   78.99   16.40
   9  12   3   75.59   14.70
   9  12   3   79.59   21.30
  10 -12   3  111.19   17.70
  10  12   3   82.49   23.10
  10  12   3   90.09   15.60
  10 -13  -3  309.17   26.20
  10 -13  -3  284.07   30.10
  10  13  -3  261.17   37.40
  10  13  -3  210.08   21.10
  10  13  -3  305.77   31.60
   9 -13  -3   85.99   20.20
   9 -13  -3  108.69   16.10
   9  13  -3   98.09   15.90
   9  13  -3  113.59   27.40
   8 -13  -3   54.19   14.10
   8 -13  -3   75.99   17.80
   8  13  -3   52.69   14.30
  -8  13   3   25.70   14.10
   8  13  -3   54.19   22.80
   7 -13  -3   26.80   11.60
  -7 -13   3   18.20   11.50
   7 -13  -3   10.90   14.40
   7  13  -3   24.20   20.40
   7  13  -3   30.70   13.40
  -7  13   3   45.00   13.90
   7  13  -3   28.90   13.10
   6 -13  -3   50.09   14.80
  -6 -13   3  108.39   14.70
   6 -13  -3   76.69   14.00
   6  13  -3   47.40   21.00
   6  13  -3   63.49   13.50
  -6  13   3   87.49   15.40
   6  13  -3   80.49   14.30
  -5 -13   3   20.60   11.90
   5 -13  -3    9.70   11.70
   5 -13  -3   10.80    9.60
   5 -13  -3    4.00   10.90
   5  13  -3    2.00   18.10
  -5  13   3   21.70   12.90
   5  13  -3    9.10   11.30
   5  13  -3   -7.90   10.80
   4 -13  -3   10.60    9.40
   4 -13  -3   21.50   10.80
  -4 -13   3   19.60   11.00
   4 -13  -3   20.60   11.60
   4  13  -3   20.80   11.50
   4  13  -3  -16.50   18.10
  -4  13   3    8.60   12.20
   4  13  -3    8.90   10.70
   3 -13  -3   19.00   10.70
   3 -13  -3   20.20    9.80
  -3 -13   3    8.00   10.70
   3 -13  -3   22.00   10.70
   3  13  -3   21.40   19.00
   3  13  -3   12.40   10.60
  -3  13   3   14.60   11.70
   3  13  -3   28.60   11.40
  -2 -13   3   53.79   12.70
   2 -13  -3   30.70    9.90
   2 -13  -3    6.10   17.40
   2 -13  -3   27.40   10.40
   2 -13  -3   19.50   10.50
   2  13  -3    2.70   20.60
   2  13  -3    4.60   10.60
  -2  13   3   25.90   11.70
   2  13  -3   27.10   11.80
   1 -13  -3   47.00   10.00
  -1 -13   3   54.19   12.60
   1 -13  -3   45.30   10.90
   1 -13  -3   30.20   21.50
   1 -13  -3   34.60   11.20
   1  13  -3   25.20   20.70
   1  13  -3   20.90   10.90
   1  13  -3   40.90   12.30
  -1  13   3   51.19   12.50
   0 -13  -3   23.40   10.20
   0 -13   3   15.80   10.10
   0 -13  -3    5.40    8.60
   0 -13  -3  -17.60   22.90
   0  13   3    2.10    8.40
   0  13   3   15.40   11.00
   0  13   3    3.20   11.00
   0  13  -3    9.80   19.30
   0  13  -3    8.80   10.20
   0  13  -3   20.10   11.20
   1 -13   3  823.62   44.20
  -1 -13  -3  994.00   72.19
  -1 -13  -3  869.51   44.60
   1  13   3  758.52   44.20
  -1  13  -3  887.81   67.89
  -1  13  -3  780.02   44.50
   1  13   3  788.62   41.90
   1  13   3  788.72   44.70
  -2 -13  -3  212.28   28.70
   2 -13   3  107.79   14.20
  -2 -13  -3   79.69   13.60
  -2  13  -3  115.99   15.60
   2  13   3   92.59   14.10
  -2  13  -3  130.99   25.80
   2  13   3  104.89   15.30
   2  13   3   81.29   13.80
   3 -13   3  446.16   29.80
  -3 -13  -3  509.65   31.10
  -3 -13  -3  536.55   42.20
   3  13   3  432.46   30.30
  -3  13  -3  433.86   30.50
   3  13   3  444.36   31.30
   3  13   3  507.45   30.90
  -4 -13  -3   12.60   14.10
  -4 -13  -3   21.70   11.20
   4 -13   3   22.80   10.90
   4  13   3   -7.50   12.70
   4  13   3   20.40   11.30
  -4  13  -3   21.70   12.30
   4  13   3   17.20   11.80
  -5 -13  -3  164.58   17.70
  -5 -13  -3  150.58   20.50
   5 -13   3  178.38   18.00
  -5  13  -3  151.08   18.20
   5  13   3  159.28   20.10
   5  13   3  130.09   16.80
   5  13   3  125.49   17.60
  -6 -13  -3  306.07   24.20
   6 -13   3  290.27   25.60
  -6  13  -3  265.07   24.40
   6  13   3  277.17   23.70
  -6  13  -3  274.37   19.30
   6  13   3  322.37   25.90
   6  13   3  257.87   25.90
   7 -13   3   63.09   15.00
  -7 -13  -3   58.49   13.00
   7  13   3   30.10   13.50
   7  13   3   43.40   18.80
  -7  13  -3   51.19   14.30
   8 -13   3   26.80   14.30
   8  13   3    2.30   12.60
  -8  13  -3   23.60   12.80
   8  13   3   23.00   18.90
   9 -13   3  183.68   21.60
   9  13   3  166.68   26.70
   9  13   3  206.38   20.40
  10 -13   3   27.60   14.40
  10  13   3   -4.60   13.10
  10  13   3    5.30   22.00
   9 -14  -3    1.10   12.50
   9 -14  -3   32.90   17.40
   9  14  -3   -2.20   13.00
   9  14  -3  -16.10   21.50
   8 -14  -3  118.19   20.70
   8 -14  -3  109.99   17.10
   8  14  -3  121.09   17.50
   8  14  -3   99.19   26.40
   7 -14  -3   34.50   13.20
  -7 -14   3   46.20   13.40
   7 -14  -3   50.29   16.10
   7  14  -3   49.70   14.60
   7  14  -3   14.30   20.80
  -7  14   3   73.39   15.70
   6 -14  -3   -3.70   12.00
  -6 -14   3    2.20   12.10
   6 -14  -3  -14.40   11.10
  -6  14   3  -15.00   12.80
   6  14  -3   -6.90   11.60
   6  14  -3   13.40   12.80
   6  14  -3    5.10   20.50
   5 -14  -3  288.17   26.50
   5 -14  -3  256.87   23.20
  -5 -14   3  348.77   26.00
   5  14  -3  335.17   39.60
   5  14  -3  253.07   23.10
  -5  14   3  291.67   24.90
   5  14  -3  333.67   26.00
  -4 -14   3  100.39   15.20
   4 -14  -3  120.49   15.90
   4 -14  -3  148.49   16.70
   4 -14  -3  105.49   13.90
   4  14  -3   95.69   15.70
   4  14  -3  105.99   15.20
  -4  14   3  106.89   16.60
   4  14  -3  107.69   28.00
   3 -14  -3   -2.00    9.70
   3 -14  -3    3.70   10.60
  -3 -14   3    4.30   10.80
   3 -14  -3    6.50    9.60
   3  14  -3  -31.60   19.60
   3  14  -3    1.10   11.60
   3  14  -3   14.00   11.30
  -3  14   3  -15.00   11.60
   2 -14  -3   77.39   13.10
  -2 -14   3  103.89   14.90
   2 -14  -3   78.49   14.60
   2 -14  -3   95.39   13.30
   2  14  -3  120.19   29.90
   2  14  -3   89.49   15.00
   2  14  -3   62.29   13.90
  -2  14   3   63.29   14.70
   1 -14  -3   21.80   11.20
   1 -14  -3   27.60    9.90
  -1 -14   3    3.70   11.40
   1  14  -3   31.10   13.00
   1  14  -3    2.40   10.80
  -1  14   3   11.20   12.10
   1  14  -3   70.89   25.60
   0 -14   3    6.00   11.50
   0 -14  -3   12.10   10.70
   0  14  -3    2.00   12.00
   0  14  -3   89.29   25.00
   0  14   3   -8.50   11.70
   0  14   3    0.80    9.00
  -1 -14  -3   38.50   12.10
   1 -14   3   32.60   12.60
  -1  14  -3  130.59   28.70
   1  14   3   27.50   13.00
  -1  14  -3   40.40   13.60
   1  14   3   41.30   11.30
  -2 -14  -3   39.70   12.50
  -2 -14  -3  104.69   24.00
   2 -14   3   15.40   12.00
   2  14   3   31.70   12.10
  -2  14  -3   38.10   23.80
   2  14   3   14.70   12.50
   2  14   3   26.90   12.40
  -2  14  -3   20.10   13.20
  -3 -14  -3  398.06   38.00
   3 -14   3  351.46   27.60
  -3 -14  -3  375.86   28.40
   3  14   3  348.07   28.80
   3  14   3  421.16   28.90
   3  14   3  386.96   28.90
  -3  14  -3  353.46   29.60
  -4 -14  -3   -5.90   11.40
  -4 -14  -3    8.30   15.60
   4 -14   3   -7.70   10.60
   4  14   3    1.70   13.40
   4  14   3   -4.40   12.30
  -4  14  -3   25.30   13.90
   4  14   3   -3.60   11.90
   5 -14   3  273.27   24.10
  -5 -14  -3  266.87   30.70
  -5 -14  -3  295.37   25.50
   5  14   3  309.07   26.10
   5  14   3  267.27   24.30
   5  14   3  256.37   23.80
  -5  14  -3  264.07   24.30
  -6 -14  -3  113.49   16.20
   6 -14   3  108.99   17.60
  -6 -14  -3   98.99   19.20
   6  14   3   63.79   19.20
  -6  14  -3   98.69   17.00
   6  14   3   85.99   16.30
   6  14   3   97.79   17.60
   6  14   3  124.29   19.20
  -7 -14  -3    6.70   11.90
   7 -14   3    8.00   14.20
  -7  14  -3   -1.80   12.50
   7  14   3    6.60   18.90
   7  14   3   11.30   13.90
   8 -14   3   30.10   15.00
   8  14   3  -23.40   18.30
   8  14   3   28.90   14.30
   9 -14   3   -3.40   14.30
   9  14   3    9.10   14.10
   9  14   3  -17.20   21.10
   9 -15  -3  112.69   18.40
   9 -15  -3  133.79   22.40
   9  15  -3  131.59   19.00
   9  15  -3   83.09   28.60
   8 -15  -3   23.80   13.80
   8 -15  -3   41.50   16.90
   8  15  -3  -36.50   21.00
   8  15  -3   29.60   15.20
   7 -15  -3  255.27   24.70
   7 -15  -3  277.57   27.20
  -7  15   3  290.27   25.60
   7  15  -3  312.47   40.00
   7  15  -3  357.26   28.50
  -6 -15   3   40.30   14.30
   6 -15  -3   44.80   15.00
   6 -15  -3   49.80   14.30
  -6  15   3   33.60   15.30
   6  15  -3   25.90   24.10
   6  15  -3   39.90   14.50
   5 -15  -3  151.48   19.10
   5 -15  -3  157.98   19.10
  -5 -15   3  162.88   18.70
  -5  15   3  167.58   20.20
   5  15  -3  179.48   33.20
   5  15  -3  135.09   18.70
   5  15  -3  173.58   19.20
   4 -15  -3   52.99   13.70
  -4 -15   3   54.19   14.00
   4 -15  -3   44.30   13.50
   4  15  -3   35.70   13.50
   4  15  -3   60.79   26.10
   4  15  -3   37.90   13.70
  -4  15   3   44.70   15.10
   3 -15  -3  152.88   16.90
  -3 -15   3  142.69   17.60
   3 -15  -3  140.19   17.80
   3  15  -3  141.99   17.20
   3  15  -3  133.79   32.10
  -3  15   3  134.59   18.50
   3  15  -3  126.19   17.60
   2 -15  -3   57.69   12.40
  -2 -15   3   75.99   14.30
   2 -15  -3   67.59   14.20
   2  15  -3   72.79   16.20
   2  15  -3   50.09   13.90
  -2  15   3   65.39   15.20
   2  15  -3   99.99   29.50
   1 -15  -3   85.49   12.50
  -1 -15   3   57.99   14.20
   1 -15  -3   46.30   13.60
   1  15  -3  113.69   28.60
   1  15  -3   76.09   14.80
  -1  15   3   73.69   15.50
   0 -15  -3  232.38   22.70
   0 -15   3  313.57   26.40
   0  15   3  319.07   21.90
   0  15  -3  316.27   26.80
   0  15   3  257.37   24.20
   0  15  -3  465.25   47.70
  -1 -15  -3  153.18   19.20
   1 -15   3  209.38   21.60
  -1  15  -3  177.28   20.40
   1  15   3  249.68   18.90
   1  15   3  198.48   21.50
   2 -15   3  132.59   17.70
  -2 -15  -3   66.89   15.40
  -2  15  -3  133.09   18.20
   2  15   3   88.79   17.30
   2  15   3  134.49   16.10
   3 -15   3   25.20   13.70
  -3 -15  -3   25.30   18.00
  -3 -15  -3   18.20   12.50
   3  15   3   39.20   13.70
   3  15   3   -7.90   13.10
  -3  15  -3   41.20   14.50
   4 -15   3   64.69   15.70
  -4 -15  -3   64.39   19.10
  -4 -15  -3   73.69   15.30
   4  15   3   49.80   14.80
   4  15   3   77.49   16.80
  -4  15  -3   98.99   17.50
   4  15   3   53.69   16.40
  -5 -15  -3   48.00   14.60
  -5 -15  -3   33.50   17.30
   5 -15   3   36.20   14.80
   5  15   3   17.70   15.90
  -5  15  -3   53.19   15.20
   5  15   3   25.00   14.00
   5  15   3   -4.50   13.50
   6 -15   3    4.90   14.20
  -6 -15  -3   14.20   12.50
   6  15   3  -23.20   13.30
   6  15   3    6.30   17.10
  -6  15  -3    4.00   13.30
  -7 -15  -3    3.50   12.90
   7 -15   3   32.20   15.10
   7  15   3   21.90   19.30
   7  15   3   22.10   15.20
  -7  15  -3   18.00   13.50
   8 -15   3    5.10   14.60
   8  15   3   15.90   19.80
   8  15   3    5.10   14.40
   8 -16  -3   84.19   17.00
   8 -16  -3   86.79   19.40
   8  16  -3   70.99   29.70
   8  16  -3  106.69   18.20
   7 -16  -3   40.00   14.90
   7 -16  -3   19.70   15.40
   7  16  -3   38.10   27.10
   7  16  -3   52.79   16.00
  -7  16   3   72.19   17.90
  -6 -16   3   64.19   15.50
   6 -16  -3   51.59   16.00
   6 -16  -3   57.19   14.90
   6  16  -3    3.70   24.80
   6  16  -3   39.10   15.40
  -6  16   3   55.49   16.60
   5 -16  -3    7.50   12.60
   5 -16  -3   13.60   13.00
  -5 -16   3   33.00   13.90
   5  16  -3   -0.60   25.10
   5  16  -3    2.00   13.30
   5  16  -3   46.40   15.00
  -5  16   3    9.30   14.50
   4 -16  -3   54.99   14.60
  -4 -16   3   51.69   14.60
   4 -16  -3   33.00   13.30
  -4  16   3   42.30   15.60
   4  16  -3   21.20   13.50
   4  16  -3   25.20   26.10
   4  16  -3   67.09   15.00
   3 -16  -3  -12.80   10.60
   3 -16  -3   21.70   13.00
  -3 -16   3   14.40   12.60
  -3  16   3  -11.60   13.60
   3  16  -3   38.90   27.70
   3  16  -3    6.80   12.70
   2 -16  -3   72.89   13.30
  -2 -16   3   95.09   15.60
   2 -16  -3   52.09   14.90
   2  16  -3   72.59   15.10
  -2  16   3   45.00   16.10
   2  16  -3  117.09   29.60
   1 -16  -3   68.19   12.40
  -1 -16   3   52.69    7.80
  -1 -16   3   62.79   14.40
   1 -16  -3   45.10   14.00
   1  16  -3  103.69   27.80
  -1  16   3   63.69   16.00
   1  16  -3   40.40   13.70
   0 -16   3   83.69   15.60
   0 -16  -3   83.89   16.00
   0  16   3   73.99   17.30
   0  16  -3  132.99   29.00
   0  16   3   97.89   12.90
   0  16  -3   96.49   16.40
  -1 -16  -3    3.80   12.50
   1 -16   3   -0.30   12.60
  -1  16  -3   13.70   12.90
   1  16   3   26.50   12.20
   1  16   3   19.10   14.50
  -1  16  -3   31.80   24.40
  -2 -16  -3   84.69   16.90
   2 -16   3   99.19   17.20
   2  16   3   73.19   16.70
  -2  16  -3   89.99   16.70
   2  16   3   92.99   15.30
  -3 -16  -3    4.20   19.80
   3 -16   3   -2.80   13.20
  -3 -16  -3  -12.60   12.50
   3  16   3   14.30   13.90
  -3  16  -3    9.20   13.60
   3  16   3  -15.00   13.60
  -4 -16  -3   10.20   13.30
  -4 -16  -3   -8.30   18.10
   4 -16   3   -2.20   13.40
   4  16   3   -7.20   13.80
   4  16   3  -10.50   14.60
  -4  16  -3   17.10   14.00
  -5 -16  -3   42.10   15.00
   5 -16   3   33.90   15.70
   5  16   3   36.30   17.50
  -5  16  -3   27.70   14.80
   5  16   3   31.70   16.40
  -6 -16  -3   16.90   13.70
   6 -16   3   20.20   14.50
   6  16   3   10.70   18.20
   6  16   3  -35.80   14.60
  -6  16  -3  -14.80   13.20
   7 -16   3    7.00   14.50
  -7  16  -3   22.80   14.00
   7  16   3   13.60   16.00
   7  16   3   34.40   20.70
   8 -16   3   20.40   14.90
   8  16   3   25.90   15.70
   8  16   3   -8.00   21.10
   7 -17  -3   12.40   15.00
   7 -17  -3   -8.70   13.60
   7  17  -3   28.70   15.70
   7  17  -3    4.40   27.40
  -6 -17   3   12.20   14.20
   6 -17  -3   -0.10   13.20
   6 -17  -3    6.90   14.00
  -6  17   3    9.30   15.40
   6  17  -3   -2.20   26.30
   6  17  -3   23.40   15.20
   5 -17  -3   15.20   13.20
   5 -17  -3   12.50   13.80
  -5 -17   3    6.00   13.80
   5  17  -3    0.50   26.90
   5  17  -3   22.20   14.40
  -5  17   3    7.20   15.40
  -4 -17   3   30.40   14.30
   4 -17  -3   17.70   13.00
   4 -17  -3   23.90   14.00
  -4  17   3    5.80   15.20
   4  17  -3   27.50   14.50
   4  17  -3   73.19   30.10
   3 -17  -3   91.69   17.30
  -3 -17   3   89.79   17.10
   3 -17  -3   74.09   14.60
  -3  17   3   85.29   18.00
   3  17  -3  128.49   33.90
   3  17  -3   95.79   17.00
   2 -17  -3    3.50   13.00
  -2 -17   3    7.00   13.00
   2 -17  -3    2.50   10.80
   2  17  -3   -3.50   12.60
   2  17  -3   52.69   27.90
  -2  17   3   -4.20   14.20
   1 -17  -3    1.30   10.10
  -1 -17   3   -4.60   12.30
   1 -17  -3   23.40   12.90
  -1 -17   3    3.70    6.10
  -1  17   3   10.40   15.10
   1  17  -3   21.40   13.80
   1  17  -3   10.00   25.00
   0 -17   3   71.59   15.60
   0 -17   3   67.49    9.70
   0 -17  -3   61.39   15.30
   0  17  -3   48.80   29.60
   0  17   3   68.59   12.40
   0  17   3   84.79   17.60
   0  17  -3   82.89   16.10
  -1 -17  -3   27.10   14.00
   1 -17   3   19.70   13.80
  -1  17  -3   63.09   28.30
   1  17   3   55.69   17.20
   1  17   3   63.69   13.30
  -1  17  -3   59.89   14.80
   2 -17   3   22.00   14.00
  -2 -17  -3  -12.90   12.80
   2  17   3   31.90   14.20
   2  17   3   17.80   15.80
  -2  17  -3  -19.10   13.00
  -3 -17  -3    8.30   13.80
   3 -17   3    5.30   13.50
   3  17   3   10.90   15.10
   3  17   3    5.20   14.50
  -3  17  -3   24.00   13.90
   4 -17   3   27.00   15.00
  -4 -17  -3   31.10   15.60
   4  17   3   93.99   18.30
  -4  17  -3   73.49   16.70
   4  17   3   73.29   17.90
  -5 -17  -3   49.50   16.70
   5 -17   3   88.29   17.80
   5  17   3   37.70   17.10
  -5  17  -3   80.29   17.10
   5  17   3  102.09   20.20
   6 -17   3   20.60   15.00
  -6 -17  -3   12.30   13.90
  -6  17  -3   25.70   14.70
   6  17   3   29.50   19.70
   6  17   3   19.60   16.90
   7 -17   3  326.97   28.20
   7  17   3  365.96   32.10
   7  17   3  244.88   27.30
  -7  17  -3  259.37   27.10
   6 -18  -3    5.30   14.40
   6 -18  -3   31.20   15.00
   6  18  -3   26.20   16.10
  -6  18   3   31.70   17.50
   6  18  -3   19.70   28.80
   5 -18  -3    9.50   13.80
  -5 -18   3   -3.90   13.60
   5 -18  -3   30.80   14.80
  -5  18   3    0.00   16.40
   5  18  -3   -4.10   27.80
   5  18  -3   -0.80   14.30
  -4 -18   3  129.59   20.00
   4 -18  -3  103.69   17.10
   4 -18  -3  115.99   18.80
  -4  18   3  114.29   20.30
   4  18  -3  100.59   33.60
   4  18  -3  121.09   19.40
   3 -18  -3   50.79   13.60
  -3 -18   3   70.39   16.50
   3 -18  -3   79.19   16.60
   3  18  -3   81.29   31.00
  -3  18   3   43.70   17.60
   3  18  -3   62.09   16.20
   2 -18  -3   19.50   11.70
  -2 -18   3   19.00   14.20
   2 -18  -3   40.40   15.10
   2  18  -3   29.20   27.10
   2  18  -3   42.40   15.20
  -2  18   3   29.00   16.50
   1 -18  -3   26.70   11.30
  -1 -18   3    7.30   14.60
   1 -18  -3   32.00   14.50
  -1  18   3   38.20   17.00
   1  18  -3   33.80   14.50
   1  18  -3   41.00   27.70
   0 -18   3    8.70    7.40
   0 -18  -3    4.30   13.60
   0 -18   3   20.00   13.90
   0  18  -3   44.20   30.30
   0  18  -3   -4.40   13.60
   0  18   3   21.00   11.40
   0  18   3   18.00   15.90
  -1 -18  -3    8.80   13.30
   1 -18   3   17.10   14.20
   1 -18   3   15.10    8.80
  -1  18  -3   12.90   14.20
   1  18   3   -3.50   11.90
   1  18   3   36.50   16.60
  -2 -18  -3   44.30   15.80
   2 -18   3   54.49   15.90
   2  18   3   42.10   14.90
   2  18   3   37.50   17.20
  -2  18  -3   48.20   15.60
  -3 -18  -3   11.30   14.70
   3 -18   3    1.50   13.60
  -3  18  -3    3.30   14.00
   3  18   3   -8.10   14.30
   3  18   3   17.80   16.00
  -4 -18  -3   71.79   17.80
   4 -18   3   71.49   17.00
   4  18   3   60.49   17.70
  -4  18  -3   89.79   18.50
   4  18   3   71.49   18.60
  -5 -18  -3   31.20   16.80
   5 -18   3   57.09   17.30
   5  18   3   86.59   20.20
   5  18   3  102.89   19.60
  -5  18  -3   76.99   18.00
   6 -18   3   15.60   15.50
  -6  18  -3  -35.00   14.10
   6  18   3  -40.10   15.40
   6  18   3   12.10   19.50
  -5 -19   3   60.29   17.00
   5 -19  -3   91.69   18.30
   5 -19  -3   30.80   15.10
   5  19  -3   92.29   34.50
   5  19  -3  111.59   19.40
  -5  19   3   76.19   20.10
  -4 -19   3   63.19   18.00
   4 -19  -3   52.29   15.10
   4 -19  -3   49.30   16.00
   4  19  -3   58.09   31.60
  -4  19   3   53.09   18.70
   4  19  -3   39.30   16.30
  -3 -19   3   69.59   16.90
   3 -19  -3   97.39   18.00
   3 -19  -3   69.19   15.20
  -3  19   3   67.99   19.70
   3  19  -3   61.09   17.30
   3  19  -3   91.59   31.30
   2 -19  -3   30.30   12.80
   2 -19  -3   53.69   16.50
  -2 -19   3   40.90   15.50
   2  19  -3   47.70   16.50
  -2  19   3   38.30   17.60
   2  19  -3   80.59   29.50
  -1 -19   3   81.59   17.70
   1 -19  -3  112.79   18.70
   1  19  -3   76.89   17.80
  -1  19   3  101.19   20.70
   1  19  -3  132.99   33.40
   0 -19   3    8.10   14.30
   0 -19  -3   -8.90   13.90
   0  19  -3   -4.80   14.20
   0  19   3   10.10   16.70
   0  19  -3   12.40   27.60
   1 -19   3   19.20   14.90
  -1 -19  -3   -0.80   13.90
  -1  19  -3   16.10   15.40
   1  19   3   -1.30   12.30
   1  19   3   -4.00   16.20
   2 -19   3   25.40   10.70
  -2 -19  -3   20.10   15.40
   2 -19   3   34.00   15.60
  -2  19  -3   22.20   16.10
   2  19   3   44.40   18.70
   2  19   3   14.70   14.10
   3 -19   3   -0.70   14.80
  -3 -19  -3   32.50   16.10
   3 -19   3   24.20   11.80
   3  19   3   31.50   17.80
   3  19   3    0.20   15.20
  -3  19  -3   39.90   16.60
  -4 -19  -3   19.70   16.20
   4 -19   3   31.40   13.20
   4 -19   3   26.20   15.80
  -4  19  -3    2.40   15.70
   4  19   3   13.40   17.90
   4  19   3   13.60   17.00
   5 -19   3   28.20   14.20
   5 -19   3   21.70   16.00
  -5 -19  -3   -4.40   15.40
  -5  19  -3   14.00   16.10
   5  19   3    4.80   17.30
   5  19   3   20.50   18.30
  -3 -20   3   33.60   16.40
   3 -20  -3    8.40   12.90
   3 -20  -3   22.70   15.50
   3  20  -3   36.10   30.20
   3  20  -3   16.90   15.90
  -3  20   3    4.10   17.10
  -2 -20   3   93.79   19.60
   2 -20  -3  101.69   19.10
   2  20  -3  129.49   20.80
  -2  20   3  132.19   22.20
   2  20  -3  163.18   36.80
   1 -20  -3   -0.30   15.00
  -1 -20   3    3.40   15.20
   1  20  -3   55.29   34.40
  -1  20   3   26.00   18.50
   1  20  -3   14.00   16.10
   0 -20  -3   92.19   19.00
   0 -20   3   86.49   18.50
   0  20   3   86.19   20.80
   0  20  -3   69.69   18.60
  -1 -20  -3   13.80   15.80
   1 -20   3   13.20   16.10
  -1  20  -3    0.40   16.00
   1  20   3   49.10   19.40
  -2 -20  -3   22.70   16.00
   2 -20   3   -0.90   14.80
   2  20   3    2.10   14.60
  -2  20  -3   28.00   17.40
   2  20   3   36.10   18.90
  -3 -20  -3   25.60   17.10
   3 -20   3  -14.80   11.00
   3 -20   3    6.10   15.50
  -3  20  -3   12.30   16.80
   3  20   3  -13.20   15.20
   3  20   3    5.10   18.10
  13   0  -4   32.50   14.40
  13   0  -4   32.60   23.50
  13   0  -4   32.60   17.50
  12   0  -4   22.40   19.40
  12   0  -4   48.60   17.20
  12   0  -4   22.10   13.60
  11   0  -4   -7.80   16.90
  11   0  -4   -0.90   10.70
  11   0  -4  -15.80   13.70
  10   0  -4   47.60   18.80
  10   0  -4   10.00   10.10
  10   0  -4   30.50   13.60
   9   0  -4  264.47   24.20
   9   0  -4  272.77   32.90
   8   0  -4   50.09   11.60
   8   0  -4   54.69   16.70
   7   0  -4  183.18   16.00
   7   0  -4  160.08   23.00
   6   0  -4   81.59   15.70
   6   0  -4   84.29   11.00
   5   0  -4 1137.89   78.99
   5   0  -4 1119.99   50.69
  -5   0   4 1210.88   56.39
  -5   0   4 1047.00   50.79
   5   0  -4 1161.08   55.39
  -4   0   4  410.76   22.70
  -4   0   4  491.75   25.70
   4   0  -4  473.45   36.80
   4   0  -4  483.95   25.30
   4   0  -4  435.06   22.30
   3   0  -4  518.75   25.20
  -3   0   4  506.65   25.70
   3   0  -4  534.65   39.60
   3   0  -4  520.85   27.30
   2   0  -4  158.48   11.10
  -2   0   4  152.68   11.80
  -2   0   4  132.89   18.00
  -2   0   4  173.38   12.20
   2   0  -4  172.38   18.50
  -1   0   4  202.28   14.00
   1   0  -4  242.38   20.60
  -1   0   4  226.08   20.60
   1   0  -4  218.88   13.60
   0   0  -4 2209.18  139.39
   0   0  -4 2110.19   94.69
   0   0   4 2132.59  139.29
   0   0   4 2096.99   94.79
   1   0   4 9966.50  427.16
   1   0   4 9999.00  631.04
  -1   0  -4 9576.94  632.04
  -1   0  -4 9803.32  426.96
   3   0   4   13.60    6.40
  -3   0  -4   11.40    5.00
  -3   0  -4    0.00    4.40
  -4   0  -4   10.80    7.00
   4   0   4   12.60    6.80
  -4   0  -4   10.60    5.60
   5   0   4    3.60    6.40
  -5   0  -4    3.40    6.70
  -5   0  -4    2.40    5.30
   6   0   4  208.98   16.50
  -6   0  -4  183.18   13.90
   6   0   4  177.58   14.70
  -6   0  -4  203.38   16.50
   7   0   4   17.00    9.50
  -7   0  -4    2.80    6.20
   7   0   4   -2.30    6.80
  -7   0  -4   15.00    7.90
   8   0   4  212.18   18.20
   8   0   4  173.48   15.40
  -8   0  -4  180.68   14.90
   9   0   4  186.68   16.10
   9   0   4  202.08   19.40
  -9   0  -4  178.28   14.90
  10   0   4   20.60    8.40
  10   0   4   12.60   13.40
  10   0   4    5.40    7.70
  11   0   4   53.29   15.10
  11   0   4   27.30    8.80
  12   0   4  153.58   21.00
  13  -1  -4   87.29   27.10
  13  -1  -4  108.99   21.60
  13  -1  -4   83.79   16.70
  13   1  -4  115.29   20.90
  13   1  -4   99.19   17.40
  13   1  -4  118.49   27.80
  12  -1  -4  197.58   24.80
  12  -1  -4  228.58   21.20
  12  -1  -4  212.88   33.80
  12   1  -4  225.58   24.20
  12   1  -4  229.68   34.10
  12   1  -4  251.77   23.00
  11  -1  -4   80.49   22.90
  11  -1  -4   91.39   17.70
  11  -1  -4   82.39   14.10
  11   1  -4   86.39   14.70
  11   1  -4   62.99   16.30
  11   1  -4   76.49   21.80
  10  -1  -4   44.50   11.10
  10  -1  -4   57.09   15.10
  10  -1  -4   34.80   18.80
  10   1  -4   51.99   19.40
  10   1  -4   43.40   11.90
  10   1  -4   25.40   13.20
   9  -1  -4   16.60   12.00
   9  -1  -4   -6.20   15.00
   9  -1  -4    7.40    9.10
   9   1  -4  -14.50   10.30
   9   1  -4   13.50   15.30
   8  -1  -4   80.39   18.50
   8  -1  -4   89.79   13.30
   8   1  -4   88.39   12.90
   8   1  -4   73.29   17.30
   7  -1  -4   89.19   18.30
   7  -1  -4   92.29   12.90
   7   1  -4   81.79   17.00
   7   1  -4   81.09   11.80
   6  -1  -4   90.69   16.90
   6  -1  -4  102.19    8.10
   6  -1  -4  113.49   12.50
   6   1  -4  120.29   12.00
   6   1  -4  100.49    7.90
   6   1  -4  117.39   18.00
   5  -1  -4  206.48   16.10
   5  -1  -4  189.08   11.80
   5  -1  -4  209.28   23.50
  -5  -1   4  185.48   11.80
  -5  -1   4  203.18   17.00
   5   1  -4  214.18   15.10
  -5   1   4  170.78   12.40
   5   1  -4  189.58   11.50
  -5   1   4  206.08   17.40
   5   1  -4  193.48   22.90
   4  -1  -4  659.03   34.40
   4  -1  -4  683.43   31.30
  -4  -1   4  644.04   31.40
   4  -1  -4  670.13   49.50
   4   1  -4  644.44   31.20
   4   1  -4  698.33   34.00
  -4   1   4  696.73   35.20
   4   1  -4  681.03   49.30
  -4   1   4  627.54   31.50
   3  -1  -4  954.00   42.20
  -3  -1   4  872.81   42.20
   3  -1  -4  924.01   64.09
   3  -1  -4  933.61   45.20
  -3  -1   4  960.40   44.80
   3   1  -4  898.11   44.50
   3   1  -4  886.11   42.00
  -3   1   4  893.31   42.30
   3   1  -4  941.81   64.09
   2  -1  -4  235.48   14.10
  -2  -1   4  235.18   15.00
  -2  -1   4  241.98   22.50
  -2  -1   4  257.47   15.40
   2  -1  -4  244.08   22.30
  -2   1   4  242.68   14.90
   2   1  -4  236.88   22.50
   2   1  -4  225.98   14.00
   1  -1  -4  743.73   51.49
  -1  -1   4  757.22   35.40
  -1  -1   4  741.83   51.89
   1  -1  -4  742.33   35.00
   1   1  -4  749.42   35.10
  -1   1   4  727.33   35.20
   1   1  -4  745.13   51.79
   0  -1  -4  524.05   26.20
   0  -1   4  532.95   26.60
   0  -1  -4  525.05   37.40
   0  -1   4  523.65   38.00
   0   1   4  535.05   26.90
   0   1  -4  548.65   26.50
   0   1  -4  531.45   38.10
   1  -1   4 1932.21   86.69
   1  -1   4 1985.70  126.79
  -1  -1  -4 1924.61   86.49
   1   1   4 1871.41  125.89
  -1   1  -4 1874.11  126.59
   1   1   4 1988.80   86.79
  -1   1  -4 2023.00   86.69
   2  -1   4   10.40    6.30
  -2  -1  -4    9.00    4.10
   2  -1   4   17.80    6.40
  -2   1  -4    7.60    9.00
   2   1   4   21.80    6.40
  -3  -1  -4   34.60    6.30
   3  -1   4   31.40    8.30
   3  -1   4   35.70    7.20
   3   1   4   22.00    6.60
  -3   1  -4   31.70    5.80
  -3   1  -4   38.40    6.60
  -4  -1  -4   65.89    7.60
  -4  -1  -4   54.89    8.40
   4  -1   4   57.89    8.50
   4   1   4   56.59    7.70
  -4   1  -4   49.80    7.60
   4   1   4   54.59    9.40
  -4   1  -4   70.39    8.90
   5  -1   4  295.97   18.40
  -5  -1  -4  312.77   17.70
  -5  -1  -4  303.87   19.70
  -5   1  -4  320.77   17.80
   5   1   4  291.67   20.60
   5   1   4  301.77   18.40
  -5   1  -4  296.37   19.60
  -6  -1  -4  309.87   17.90
   6  -1   4  265.87   24.20
   6  -1   4  272.27   18.40
  -6  -1  -4  301.67   20.10
   6   1   4  290.27   18.40
  -6   1  -4  298.57   20.00
   6   1   4  293.37   21.50
  -6   1  -4  309.97   17.80
  -7  -1  -4  427.06   21.60
  -7  -1  -4  382.46   24.20
   7  -1   4  366.46   30.20
   7  -1   4  382.46   22.10
  -7   1  -4  388.16   21.70
   7   1   4  377.96   22.00
  -7   1  -4  335.67   23.90
   7   1   4  394.86   25.80
   8  -1   4  139.99   17.30
   8  -1   4  124.19   12.10
   8  -1   4  158.08   16.00
  -8  -1  -4  133.29   11.60
   8   1   4  142.79   16.70
   8   1   4  135.89   12.30
  -8   1  -4  135.49   12.20
   9  -1   4  322.97   29.00
   9  -1   4  314.27   25.30
   9  -1   4  327.57   20.80
  -9  -1  -4  331.77   19.70
   9   1   4  287.47   24.00
  -9   1  -4  321.87   20.10
   9   1   4  308.27   20.40
   9   1   4  308.97   19.80
  10  -1   4   17.90   11.50
  10  -1   4   18.80    8.20
  10  -1   4    3.40   12.50
  10   1   4    9.60   12.80
  10   1   4    1.30    7.40
  10   1   4    1.00    7.50
  11  -1   4   13.20    8.50
  11   1   4   19.60   14.90
  11   1   4   21.20    8.70
  12  -1   4    8.50    8.50
  12   1   4    4.10    8.10
  12   1   4   20.70   15.70
  13  -2  -4  100.99   27.50
  13  -2  -4  104.19   16.60
  13  -2  -4  171.38   24.90
  13   2  -4   97.69   18.50
  13   2  -4  151.08   21.70
  13   2  -4  114.49   28.30
  12  -2  -4   22.10   21.40
  12  -2  -4   25.20   17.20
  12  -2  -4   39.90   12.80
  12   2  -4   31.90   15.00
  12   2  -4   38.10   22.20
  12   2  -4   22.10   15.60
  11  -2  -4  164.88   21.60
  11  -2  -4  154.58   28.50
  11  -2  -4  159.78   16.70
  11   2  -4  142.09   19.00
  11   2  -4  171.28   27.80
  11   2  -4  134.69   18.00
  10  -2  -4   13.50   10.00
  10  -2  -4    7.30   13.00
  10  -2  -4   14.00   17.60
  10   2  -4   16.80   17.10
  10   2  -4   36.00   13.10
  10   2  -4    6.80   11.70
   9  -2  -4  214.98   28.90
   9  -2  -4  234.08   18.40
   9  -2  -4  216.78   21.20
   9   2  -4  214.28   28.30
   9   2  -4  234.68   21.20
   8  -2  -4   56.19   17.30
   8  -2  -4   51.69   12.30
   8   2  -4   41.10   10.70
   8   2  -4   55.99   16.00
   7  -2  -4  109.19    8.80
   7  -2  -4   97.89   13.60
   7   2  -4  104.39   17.90
   7   2  -4  122.19   12.60
   6  -2  -4   58.29   10.60
   6  -2  -4   43.50    5.40
  -6  -2   4   20.80    9.40
   6   2  -4   51.59   13.70
  -6   2   4   36.30    5.50
   6   2  -4   45.50    5.30
   6   2  -4   49.80    8.50
  -6   2   4   32.70    6.10
  -5  -2   4   21.50    4.90
   5  -2  -4   13.60    8.30
  -5  -2   4   21.00    8.10
   5  -2  -4   11.50    4.80
  -5   2   4    7.60    8.60
  -5   2   4    7.70    5.70
  -5   2   4   20.20    4.80
   5   2  -4   17.50   10.90
   5   2  -4   17.90    4.80
   5   2  -4   16.90    6.90
   4  -2  -4    0.10    4.70
  -4  -2   4    5.50    5.20
  -4  -2   4   -5.70    5.00
  -4  -2   4   -1.00   10.00
   4  -2  -4    6.70    7.40
  -4   2   4   -0.60    3.90
   4   2  -4   -4.80    4.60
   4   2  -4    2.60    9.20
  -4   2   4    6.00    5.90
   4   2  -4   -0.10    5.50
  -4   2   4    3.60    7.90
   3  -2  -4    4.00    6.70
  -3  -2   4    3.60    5.20
   3  -2  -4   -8.60    4.60
  -3  -2   4    2.30    3.40
  -3  -2   4    5.40    5.70
  -3   2   4   -0.30    6.00
  -3   2   4   -3.50    4.40
   3   2  -4    6.90    5.30
  -3   2   4    3.10    3.80
   3   2  -4   13.90    9.70
  -2  -2   4   60.99   11.90
  -2  -2   4   80.99    7.80
  -2  -2   4   55.89    7.30
   2  -2  -4   64.19    7.20
   2  -2  -4   63.59    8.50
   2   2  -4   65.09    7.40
   2   2  -4   49.30   11.00
  -2   2   4   63.69    7.90
   1  -2  -4   50.59    6.90
  -1  -2   4   50.39   11.00
  -1  -2   4   37.00    7.10
  -1   2   4   41.70    7.60
   1   2  -4   42.60    6.90
   1   2  -4   49.40   11.00
   0  -2   4  587.84   42.60
   0  -2  -4  607.64   29.30
   0  -2  -4  592.24   41.50
   0  -2   4  622.14   29.60
   0   2  -4  596.64   42.30
   0   2   4  576.94   29.50
   0   2  -4  606.34   29.60
   1  -2   4  135.39   15.60
   1  -2   4  140.39   12.40
  -1  -2  -4  136.89   11.30
  -1  -2  -4  136.49   11.40
  -1   2  -4  118.99   15.40
   1   2   4  145.69   11.40
  -1   2  -4  135.29   11.70
   2  -2   4  155.28   13.30
   2  -2   4  155.58   16.40
  -2  -2  -4  166.68   12.50
  -2   2  -4  202.78   20.20
   2   2   4  157.98   12.90
  -3  -2  -4  104.49    9.30
   3  -2   4  122.69   10.50
   3  -2   4  123.69   14.50
  -3  -2  -4   85.89    9.10
   3   2   4  110.49   10.30
   3   2   4  102.89   10.60
  -3   2  -4  125.39   15.20
  -3   2  -4  131.19   10.30
  -4  -2  -4  678.43   32.50
   4  -2   4  667.53   33.10
   4   2   4  614.34   34.20
  -4   2  -4  724.03   32.90
  -4   2  -4  649.64   33.50
   4   2   4  668.23   32.90
  -5  -2  -4   62.79    8.00
  -5  -2  -4   74.89    9.80
   5  -2   4   33.00   11.80
   5  -2   4   63.29    8.80
   5   2   4   54.89   10.50
   5   2   4   69.29    8.70
  -5   2  -4   87.29   10.40
  -5   2  -4   64.39    8.30
  -6  -2  -4  612.24   30.10
  -6  -2  -4  632.24   32.50
   6  -2   4  552.24   44.00
   6  -2   4  610.04   30.70
  -6   2  -4  642.04   30.50
   6   2   4  565.94   30.30
  -6   2  -4  650.03   32.50
   6   2   4  547.15   33.10
  -7  -2  -4   10.50    6.20
  -7  -2  -4   17.10    9.10
   7  -2   4   13.50    7.50
   7  -2   4   21.60    9.20
  -7   2  -4   22.80    8.50
   7   2   4   30.10    7.30
  -7   2  -4   24.00    7.00
   7   2   4   17.00    7.70
   7   2   4   12.50    9.90
   8  -2   4  429.16   25.00
   8  -2   4  379.36   34.60
  -8  -2  -4  450.15   24.20
   8   2   4  466.25   25.00
   8   2   4  416.36   29.50
  -8   2  -4  418.06   27.40
   8   2   4  491.75   24.70
  -8   2  -4  461.65   24.70
   9  -2   4   20.60   11.20
   9  -2   4   17.20    7.90
  -9  -2  -4   13.80    7.40
   9   2   4   11.30    8.00
  -9   2  -4    9.70    8.10
   9   2   4    3.40   12.90
   9   2   4   10.30    7.50
  10  -2   4   29.60   12.40
  10  -2   4   41.30    9.30
  10   2   4   26.80    8.90
  10   2   4   34.50    8.70
  10   2   4   31.30   13.70
  11  -2   4   -6.40    8.40
  11   2   4    9.70   14.80
  11   2   4   -7.50    7.90
  12  -2   4   35.00    9.70
  12   2   4   45.70    8.90
  12   2   4   46.60   16.90
  13  -3  -4   15.80   12.90
  13  -3  -4   16.10   23.30
  13  -3  -4   23.60   19.30
  13   3  -4   28.90   16.10
  13   3  -4   17.80   23.00
  13   3  -4   14.80   16.50
  12  -3  -4   38.80   21.70
  12  -3  -4   26.00   12.60
  12  -3  -4   42.80   18.40
  12   3  -4   35.10   15.00
  12   3  -4   41.50   22.10
  12   3  -4   21.90   14.50
  11  -3  -4   13.50   15.80
  11  -3  -4    3.80   10.60
  11  -3  -4   13.60   20.00
  11   3  -4   29.90   13.60
  11   3  -4   37.70   19.40
  11   3  -4   12.10   12.90
  10  -3  -4  199.58   22.40
  10  -3  -4  181.98   28.80
  10  -3  -4  177.08   16.30
  10   3  -4  185.38   19.10
  10   3  -4  193.28   27.50
   9  -3  -4   45.20    9.90
   9  -3  -4   83.99   15.50
   9   3  -4   55.09   18.10
   9   3  -4   49.90   12.10
   8  -3  -4  125.59   16.30
   8  -3  -4  123.49   11.60
   8   3  -4  104.49   19.50
   8   3  -4   99.59   13.20
   7  -3  -4   -0.60    5.00
   7  -3  -4   18.80   10.00
   7   3  -4   -0.90    7.30
  -7   3   4   -3.60    5.80
   7   3  -4   15.70   12.10
  -6  -3   4  158.38   10.80
  -6  -3   4  121.09   13.50
   6  -3  -4  162.18   15.60
   6  -3  -4  172.48   11.20
  -6   3   4  152.08   11.40
   6   3  -4  147.49   10.60
   6   3  -4  154.38   13.90
  -6   3   4  148.79   11.60
   6   3  -4  159.28   20.70
  -5  -3   4   39.60   13.70
   5  -3  -4   34.50    9.60
  -5  -3   4   51.89    8.90
   5  -3  -4   39.20    5.90
  -5  -3   4   31.80    5.80
   5   3  -4   42.50    7.60
  -5   3   4   40.80    9.90
  -5   3   4   42.90    6.10
   5   3  -4   37.50   11.40
  -5   3   4   42.50    7.10
   5   3  -4   34.20    6.10
  -4  -3   4   47.70    6.70
  -4  -3   4   71.89   14.60
   4  -3  -4   84.89   10.90
   4  -3  -4   66.49    7.20
  -4  -3   4   64.29    8.40
  -4   3   4   71.19    8.10
  -4   3   4   69.89   10.20
   4   3  -4   66.49    7.30
   4   3  -4   56.89   12.40
  -4   3   4   53.89    6.80
  -3  -3   4    8.80    5.60
   3  -3  -4    8.90    6.80
   3  -3  -4    5.70    5.00
  -3  -3   4    2.20    6.60
  -3  -3   4    7.70    5.50
  -3   3   4    1.30    4.60
  -3   3   4   -1.80    1.80
   3   3  -4    2.00    8.80
  -3   3   4    3.90    6.20
   3   3  -4   10.80    5.50
  -2  -3   4   -6.20    5.40
  -2  -3   4   -3.40    4.70
   2  -3  -4   -6.00    6.00
   2  -3  -4   -1.90    4.80
  -2   3   4    0.90    3.60
   2   3  -4   -2.00    5.40
  -2   3   4    1.20    5.00
  -2   3   4   -4.20    6.20
   2   3  -4   -6.00    8.80
  -1  -3   4   25.70    9.70
  -1  -3   4   29.50    6.40
   1  -3  -4   26.20    6.00
   1   3  -4   37.60   11.20
  -1   3   4   19.40    6.10
  -1   3   4   34.70    7.40
   1   3  -4   20.90    6.20
   0  -3   4   13.90    8.70
   0  -3  -4   19.60    5.80
   0  -3   4    4.80    6.10
   0   3  -4   13.00    6.10
   0   3   4   14.90    7.20
   0   3   4    9.50    5.80
   0   3  -4   11.50    8.20
   1  -3   4  488.65   24.80
   1  -3   4  476.25   35.50
  -1  -3  -4  477.95   24.40
  -1  -3  -4  477.55   24.50
  -1   3  -4  459.95   36.10
  -1   3  -4  480.35   24.70
   1   3   4  494.25   25.00
   1   3   4  484.55   25.50
   2  -3   4   54.29   10.70
  -2  -3  -4   35.90    7.10
   2  -3   4   48.80    7.50
   2   3   4   47.10    7.50
  -2   3  -4   43.80   14.00
   2   3   4   52.99    8.40
  -3  -3  -4 1259.17   55.99
   3  -3   4 1220.08   56.39
   3  -3   4 1247.48   82.99
  -3  -3  -4 1221.18   56.99
   3   3   4 1224.08   56.29
  -3   3  -4 1109.19   82.59
   3   3   4 1205.18   57.29
   3   3   4 1229.18   56.49
  -3   3  -4 1294.17   56.39
   4  -3   4   42.20   16.80
   4  -3   4   -8.00    5.70
  -4  -3  -4    2.90    5.20
  -4  -3  -4   -2.00    5.30
  -4   3  -4    7.10    5.80
   4   3   4    4.20    6.10
  -4   3  -4    5.20    6.10
   4   3   4    7.00    8.20
   4   3   4    1.20    6.60
   5  -3   4  593.14   54.59
  -5  -3  -4  775.12   35.90
   5  -3   4  799.62   36.80
   5   3   4  751.72   36.40
   5   3   4  737.13   38.60
  -5   3  -4  788.62   36.50
  -5   3  -4  740.83   37.30
   5   3   4  750.52   36.60
   6  -3   4   95.69   10.30
  -6  -3  -4   81.99    9.30
   6  -3   4   73.49   14.20
  -6  -3  -4   83.59   10.70
   6   3   4   92.59   10.50
  -6   3  -4  100.69   10.10
  -6   3  -4   90.49   11.30
   6   3   4   84.69   12.10
   6   3   4   77.99    9.50
   7  -3   4   83.99   10.30
   7  -3   4   77.29   14.30
  -7  -3  -4   77.59   12.00
  -7  -3  -4   72.99    8.90
   7   3   4   86.19    9.90
  -7   3  -4   92.59   12.10
   7   3   4   80.09   13.30
  -7   3  -4   82.69    9.80
   7   3   4   65.09    9.10
  -8  -3  -4   97.99   10.10
   8  -3   4   82.99   15.00
   8  -3   4  113.99   11.40
   8   3   4  102.49   11.30
  -8   3  -4  109.69   11.00
   8   3   4  107.09   15.40
  -8   3  -4   85.69   13.10
   8   3   4   87.19   10.30
   9  -3   4  214.48   17.50
   9  -3   4  225.88   25.10
  -9  -3  -4  214.98   15.40
   9   3   4  191.58   16.10
   9   3   4  191.08   20.80
   9   3   4  190.88   17.00
  10  -3   4   24.60   11.90
  10  -3   4   15.70    8.70
  10   3   4   21.10    8.40
  10   3   4   -8.80   13.50
  11  -3   4  331.97   22.70
  11   3   4  322.37   21.30
  11   3   4  329.37   28.50
  12  -3   4    7.60    8.90
  12   3   4   11.40   16.60
  12   3   4    7.60    8.20
  12  -4  -4  -17.10   19.50
  12  -4  -4   -7.40   17.00
  12  -4  -4   -8.10   10.40
  12   4  -4  -38.00   13.00
  12   4  -4  -10.30   18.70
  12   4  -4  -19.30   13.40
  11  -4  -4   22.30   17.40
  11  -4  -4   -3.00   10.50
  11   4  -4   -4.80   13.10
  11   4  -4    9.60   13.00
  11   4  -4    5.20   18.40
  10  -4  -4   30.50   15.80
  10  -4  -4   19.00   10.10
  10   4  -4   31.50   12.80
  10   4  -4   50.59   19.60
   9  -4  -4  216.78   22.30
   9  -4  -4  231.68   17.90
   9   4  -4  223.48   19.00
   9   4  -4  198.08   27.70
   8  -4  -4    8.10    7.00
   8  -4  -4    6.00    6.20
   8  -4  -4  -12.10   11.30
  -8   4   4   -2.00    5.20
   8   4  -4    4.50   13.70
   8   4  -4    6.20    8.90
   7  -4  -4  106.89    9.40
   7  -4  -4  114.89   15.10
  -7   4   4  109.09    9.40
   7   4  -4  104.89   18.30
   7   4  -4  111.19   12.00
  -7   4   4  104.69    9.90
   7   4  -4  106.19    8.70
  -6  -4   4   47.60    6.50
   6  -4  -4   47.20   11.20
  -6  -4   4   51.49   15.20
   6  -4  -4   53.19    6.80
   6   4  -4   50.29    8.60
  -6   4   4   45.50    7.30
  -6   4   4   34.40    7.50
   6   4  -4   44.00    6.60
   6   4  -4   51.39   13.50
   5  -4  -4  953.80   43.90
  -5  -4   4  953.30   68.09
   5  -4  -4  924.61   43.80
   5  -4  -4  972.10   48.90
  -5  -4   4  940.31   43.70
  -5   4   4  946.71   48.60
  -5   4   4  970.40   43.90
   5   4  -4  941.41   46.30
  -5   4   4  957.90   44.30
   5   4  -4  932.61   43.90
   5   4  -4  935.81   67.49
  -4  -4   4   -2.90    5.10
   4  -4  -4   -0.90    5.00
  -4  -4   4    4.80    6.10
  -4  -4   4    7.60   10.90
   4  -4  -4   -3.80    7.20
   4  -4  -4   -1.70    5.10
   4   4  -4    3.90    9.80
  -4   4   4   -5.40    6.40
   4   4  -4    6.60    5.60
  -4   4   4   -1.40    4.90
  -4   4   4    1.10    2.20
   3  -4  -4  286.87   19.70
  -3  -4   4  271.57   17.10
  -3  -4   4  302.67   27.30
   3  -4  -4  296.97   17.20
  -3  -4   4  321.07   18.00
   3  -4  -4  298.87   17.10
  -3   4   4  298.47   17.30
  -3   4   4  314.07   19.10
   3   4  -4  297.47   27.50
   3   4  -4  297.37   17.60
  -3   4   4  314.27   18.10
   2  -4  -4   81.99    9.30
  -2  -4   4   58.69    7.50
   2  -4  -4   54.09    7.30
   2  -4  -4   53.39    7.20
  -2   4   4   60.89    8.60
   2   4  -4   47.80    7.60
   2   4  -4   52.29   12.60
  -2   4   4   62.59    8.70
   1  -4  -4  127.59   11.40
   1  -4  -4  144.49   11.30
  -1  -4   4  122.29   10.70
  -1  -4   4  134.49   18.00
  -1   4   4  159.38   12.10
   1   4  -4  144.29   12.00
   1   4  -4  137.69   17.50
  -1   4   4  141.19   11.90
   0  -4  -4  378.06   19.10
   0  -4   4  365.66   29.50
   0  -4  -4  357.66   19.70
   0  -4   4  368.36   20.50
   0   4  -4  356.26   20.20
   0   4  -4  330.67   29.00
   0   4   4  358.66   20.40
   0   4   4  369.36   20.70
   0   4   4  353.76   20.10
  -1  -4  -4  577.94   28.50
   1  -4   4  611.94   29.20
  -1  -4  -4  559.44   28.60
   1  -4   4  564.54   42.20
  -1   4  -4  581.04   29.00
   1   4   4  575.84   29.30
  -1   4  -4  542.05   43.20
   1   4   4  594.94   29.00
   2  -4   4  143.79   12.00
  -2  -4  -4  133.79   12.30
   2  -4   4  177.18   18.50
  -2   4  -4  158.78   21.30
   2   4   4  155.48   12.70
  -2   4  -4  131.89   11.00
   2   4   4  140.79   12.00
   2   4   4  142.59   11.60
   3  -4   4  502.85   41.40
  -3  -4  -4  509.25   27.10
  -3  -4  -4  522.55   28.10
   3  -4   4  516.55   27.60
  -3   4  -4  543.65   27.50
   3   4   4  549.35   27.80
   3   4   4  557.54   29.10
  -3   4  -4  572.34   43.40
   3   4   4  572.74   28.40
   4  -4   4  213.38   24.10
   4  -4   4  178.88   14.40
  -4  -4  -4  183.28   14.90
  -4  -4  -4  179.88   13.50
  -4   4  -4  183.88   13.90
  -4   4  -4  181.68   14.50
   4   4   4  198.48   14.90
   4   4   4  187.68   15.10
   4   4   4  206.48   15.90
   5  -4   4  574.94   51.89
  -5  -4  -4  680.83   33.40
   5  -4   4  698.73   34.20
  -5  -4  -4  638.34   34.20
   5   4   4  699.13   36.20
   5   4   4  692.43   34.20
   5   4   4  715.13   34.10
  -5   4  -4  703.03   34.60
  -5   4  -4  710.93   34.00
   6  -4   4    4.50    6.50
  -6  -4  -4   11.50    6.20
  -6  -4  -4    3.20    5.40
   6  -4   4  -15.50    9.90
  -6   4  -4    9.20    6.40
   6   4   4   -2.10    6.30
   6   4   4   -4.40    7.00
   6   4   4   -0.30    9.70
  -6   4  -4  -13.90    7.30
  -7  -4  -4   93.09   10.20
   7  -4   4  106.49   11.40
   7  -4   4  106.39   17.40
  -7   4  -4  115.49   13.30
   7   4   4  111.29   11.00
   7   4   4  112.19   11.50
   7   4   4   88.99   14.10
  -7   4  -4  118.49   11.50
   8  -4   4   22.80    8.40
  -8  -4  -4   13.70    6.90
   8  -4   4   10.70   11.60
   8   4   4   18.70   12.00
  -8   4  -4   28.70    9.40
  -8   4  -4   11.10    7.70
   8   4   4   27.50    7.80
   8   4   4    9.90    8.20
   9  -4   4  137.99   20.60
   9  -4   4  183.78   15.20
   9   4   4  194.28   20.00
   9   4   4  167.48   14.80
   9   4   4  186.08   15.50
  10  -4   4    4.30    8.80
  10  -4   4    6.40   11.30
  10   4   4    8.00   13.80
  10   4   4    6.70    8.20
  11  -4   4   75.89   11.60
  11   4   4   68.59   10.80
  11   4   4   58.89   17.70
  12  -4   4   38.00   10.90
  12   4   4   63.59   10.20
  12   4   4   54.29   19.10
  12  -5  -4  -15.60   10.40
  12  -5  -4    0.10   17.00
  12   5  -4   -0.80   19.60
  12   5  -4  -30.00   14.90
  12   5  -4   -3.00   14.20
  11  -5  -4   17.20   16.20
  11  -5  -4    9.00   10.20
  11   5  -4   35.00   19.90
  11   5  -4   10.40   16.00
  11   5  -4    9.00   13.00
  10  -5  -4   78.09   11.60
  10  -5  -4   68.39   18.40
  10   5  -4   82.69   21.00
  10   5  -4   62.19   13.60
   9  -5  -4  373.36   32.20
   9  -5  -4  427.26   24.50
   9   5  -4  436.46   41.40
   9   5  -4  416.06   27.30
   8  -5  -4  213.38   21.30
   8  -5  -4  199.18   15.30
   8  -5  -4  246.38   15.80
   8   5  -4  181.38   14.20
   8   5  -4  222.28   27.30
  -8   5   4  242.58   14.80
  -8   5   4  179.08   14.50
   8   5  -4  182.18   17.80
  -7  -5   4  177.38   24.00
   7  -5  -4  181.28   13.00
  -7  -5   4  160.98   13.20
   7  -5  -4  151.78   17.70
   7  -5  -4  149.59   13.70
   7  -5  -4  160.88   12.70
   7   5  -4  160.38   22.20
   7   5  -4  164.78   14.00
   7   5  -4  189.58   14.80
  -7   5   4  188.38   14.20
   7   5  -4  169.78   12.30
  -7   5   4  180.18   13.70
   6  -5  -4  257.37   16.60
  -6  -5   4  282.17   29.70
   6  -5  -4  296.57   17.00
   6  -5  -4  269.77   23.00
  -6  -5   4  290.77   16.70
   6   5  -4  261.47   16.30
  -6   5   4  270.17   17.30
   6   5  -4  262.47   17.90
   6   5  -4  258.77   27.70
  -6   5   4  291.67   17.40
  -5  -5   4  666.63   32.70
   5  -5  -4  697.73   32.90
  -5  -5   4  693.53   51.69
   5  -5  -4  645.74   37.30
   5  -5  -4  646.94   32.70
   5   5  -4  672.53   32.80
   5   5  -4  686.23   51.09
  -5   5   4  689.53   33.30
  -5   5   4  678.63   33.00
  -4  -5   4   98.29    9.30
   4  -5  -4  101.59   12.10
   4  -5  -4   74.89    8.40
   4  -5  -4   92.69    8.70
  -4  -5   4   81.69   15.60
  -4  -5   4   74.59    8.50
  -4   5   4   82.19    9.30
  -4   5   4   81.69   11.30
   4   5  -4   80.59   14.70
   4   5  -4   77.59    8.70
  -4   5   4   73.79    8.50
   3  -5  -4  170.98   14.40
  -3  -5   4  149.79   11.80
  -3  -5   4  146.29   18.60
  -3  -5   4  130.89   11.60
   3  -5  -4  150.38   12.30
   3  -5  -4  154.48   11.90
   3   5  -4  157.68   19.20
  -3   5   4  138.59   13.00
   3   5  -4  135.59   12.20
  -3   5   4  154.28   13.20
  -3   5   4  141.19   11.90
   2  -5  -4  493.55   24.00
   2  -5  -4  475.65   26.10
   2  -5  -4  461.15   24.00
  -2  -5   4  453.25   23.90
  -2   5   4  430.16   24.50
  -2   5   4  466.55   23.60
   2   5  -4  436.16   35.60
   2   5  -4  433.76   23.80
  -2   5   4  460.55   25.40
  -1  -5   4  219.38   15.70
   1  -5  -4  246.68   13.80
   1  -5  -4  261.57   15.50
   1  -5  -4  250.07   15.50
  -1  -5   4  215.88   22.70
   1   5  -4  225.18   23.30
  -1   5   4  222.38   14.90
  -1   5   4  243.58   16.70
   1   5  -4  267.47   15.90
  -1   5   4  251.17   16.50
   0  -5  -4  845.62   39.60
   0  -5  -4  836.92   38.70
   0  -5  -4  789.92   39.50
   0  -5   4  784.92   39.50
   0  -5   4  879.71   58.79
   0   5  -4  791.12   58.49
   0   5   4  849.91   40.00
   0   5  -4  822.72   39.70
   0   5   4  824.12   40.80
   0   5   4  863.81   39.80
  -1  -5  -4    3.30    5.40
   1  -5   4    4.60    9.20
  -1  -5  -4    9.90    5.80
  -1  -5  -4   -3.30    5.30
   1  -5   4   -5.70    5.60
   1   5   4    3.30    6.80
  -1   5  -4    2.60    6.10
   1   5   4   -3.70    5.90
  -1   5  -4   -4.90   11.00
   1   5   4   -7.50    6.60
  -2  -5  -4  225.88   14.60
   2  -5   4  197.38   22.80
   2  -5   4  197.38   14.40
  -2   5  -4  201.28   24.10
  -2   5  -4  196.78   14.30
   2   5   4  197.08   16.00
   2   5   4  206.68   16.00
   2   5   4  201.88   15.20
  -3  -5  -4  318.37   18.20
   3  -5   4  301.47   18.70
  -3  -5  -4  322.67   19.20
   3   5   4  307.47   19.60
   3   5   4  305.17   20.50
   3   5   4  312.07   19.10
  -3   5  -4  297.07   17.90
   4  -5   4  -13.20   11.50
  -4  -5  -4   -3.60    6.10
  -4  -5  -4   -2.00    5.30
   4  -5   4   -7.00    5.90
   4   5   4    5.40    6.60
   4   5   4   12.20    8.80
   4   5   4    5.30    7.50
  -4   5  -4    8.00    6.50
   5  -5   4  230.18   16.40
   5  -5   4  205.88   26.40
  -5  -5  -4  231.08   17.10
  -5  -5  -4  213.88   15.10
  -5   5  -4  230.48   16.00
  -5   5  -4  239.38   16.60
   5   5   4  212.78   17.00
   5   5   4  219.48   16.30
   5   5   4  223.68   18.20
  -6  -5  -4   83.19    9.30
  -6  -5  -4   65.09    9.70
   6  -5   4   91.29   10.70
   6  -5   4   58.09   16.50
   6   5   4   94.79   10.20
   6   5   4   87.59   13.70
   6   5   4   94.49   10.80
  -6   5  -4   79.19    9.70
  -6   5  -4   84.89   10.80
   7  -5   4   45.70    9.00
   7  -5   4   33.90   14.00
  -7  -5  -4   31.20    7.50
  -7   5  -4   43.10    8.70
   7   5   4   59.09   12.90
   7   5   4   35.80    9.00
   7   5   4   35.80    8.30
  -7   5  -4   47.90   10.20
   8  -5   4   69.79   10.50
   8  -5   4   55.69   15.20
  -8  -5  -4   73.59    9.60
   8   5   4   65.09   15.10
  -8   5  -4   65.89   11.70
   8   5   4   65.59   10.40
   8   5   4   68.59    9.80
   9  -5   4  -12.50   11.00
   9  -5   4    4.10    8.90
   9   5   4   -1.90    7.80
   9   5   4    7.80   13.40
   9   5   4    6.00    8.50
  10  -5   4  116.79   13.90
  10   5   4  119.89   13.00
  10   5   4  139.29   19.50
  11  -5   4   41.80   11.00
  11   5   4   69.09   18.90
  11   5   4   41.60   10.10
  12  -5   4  143.19   14.60
  12   5   4  124.89   21.80
  12   5   4  115.99   12.70
  12  -6  -4   47.30   19.40
  12   6  -4   -2.70   20.50
  12   6  -4   12.30   17.30
  12   6  -4  -18.40   12.90
  11  -6  -4   37.90   10.30
  11  -6  -4   53.49   19.00
  11   6  -4   57.49   21.90
  11   6  -4   29.80   13.50
  11   6  -4    5.70   17.60
  10  -6  -4   13.10   15.50
  10  -6  -4  -11.80    8.40
  10   6  -4  -13.30   10.90
  10   6  -4   10.90   17.50
   9  -6  -4  115.89   18.50
   9   6  -4  101.19   13.70
  -9   6   4   93.09   10.20
  -9   6   4   96.89   10.00
   9   6  -4  123.29   23.50
   8  -6  -4   -0.90    7.40
   8  -6  -4   13.40    6.70
   8  -6  -4    6.60   12.60
   8   6  -4   24.00    6.50
  -8   6   4   21.10    7.80
  -8   6   4    4.80    7.30
   8   6  -4   29.70    8.00
   8   6  -4   17.70   15.00
   8   6  -4   10.90    9.10
  -7  -6   4   -1.60    6.60
  -7  -6   4    4.40   14.80
   7  -6  -4    8.20    6.50
   7  -6  -4    2.70   11.10
   7  -6  -4   -4.70    7.00
  -7   6   4    5.50    7.40
  -7   6   4   -5.60    7.30
   7   6  -4   -4.60    7.50
   7   6  -4   28.80    8.50
   7   6  -4   11.70    6.50
   7   6  -4   11.30   13.00
   6  -6  -4   21.00    7.10
  -6  -6   4   36.20    7.60
  -6  -6   4   26.60   14.30
   6  -6  -4   25.70    7.30
   6  -6  -4   17.10   11.20
   6   6  -4   42.10   14.00
  -6   6   4   26.00    8.10
  -6   6   4   25.90    7.80
   6   6  -4   30.40    7.00
   5  -6  -4   92.59    9.40
   5  -6  -4   90.29    9.40
  -5  -6   4   71.99   16.60
  -5  -6   4   82.19    9.00
  -5  -6   4   86.39    9.60
   5  -6  -4   93.29   12.60
   5   6  -4   99.89   17.50
   5   6  -4   92.29    9.20
  -5   6   4   79.29    9.80
  -5   6   4   71.29    9.40
   4  -6  -4    4.00    8.20
   4  -6  -4   13.60    6.10
  -4  -6   4   -2.60    6.10
  -4  -6   4    8.70    5.80
  -4  -6   4    1.60   11.70
   4  -6  -4   -7.20    5.70
   4   6  -4   13.40    6.30
  -4   6   4    5.40    7.10
   4   6  -4    3.30   10.90
  -4   6   4   -0.90    8.30
  -4   6   4   18.70    6.60
  -3  -6   4   13.80    5.50
   3  -6  -4   20.50    6.50
  -3  -6   4   18.20    6.80
   3  -6  -4   18.70    6.70
   3  -6  -4   27.70    8.50
  -3  -6   4   17.30   11.70
  -3   6   4   18.80    6.30
   3   6  -4   13.40    6.70
   3   6  -4   17.90    9.80
  -3   6   4   11.70    7.40
  -3   6   4   13.60    8.10
   2  -6  -4   20.60    7.80
   2  -6  -4   19.90    6.20
  -2  -6   4   10.10    6.30
   2  -6  -4   14.00    6.50
  -2  -6   4   15.60   10.40
   2   6  -4    9.90    9.70
  -2   6   4    0.90    4.80
  -2   6   4   17.10    7.50
   2   6  -4   17.20    6.60
  -2   6   4   22.90    7.40
   1  -6  -4   11.40    6.10
  -1  -6   4   -2.90    7.10
   1  -6  -4    0.00    4.60
   1  -6  -4    5.00    6.80
   1  -6  -4   -0.30    5.40
  -1  -6   4   -3.30    6.00
  -1   6   4    2.70    6.40
  -1   6   4    5.10    7.00
   1   6  -4    0.50    9.90
  -1   6   4    1.10    5.90
   1   6  -4    9.50    6.50
   0  -6  -4  173.78   11.90
   0  -6   4  162.78   13.90
   0  -6  -4  181.98   13.70
   0  -6   4  170.28   21.00
   0  -6  -4  152.88   13.60
   0   6   4  178.88   14.10
   0   6  -4  177.48   21.50
   0   6   4  185.98   14.00
   0   6   4  173.48   14.40
   0   6  -4  189.88   14.30
   1  -6   4   52.99   12.80
  -1  -6  -4   29.20    7.20
  -1  -6  -4   34.20    6.50
   1  -6   4   39.20    7.60
  -1  -6  -4   42.80    7.20
  -1   6  -4   22.30   14.00
  -1   6  -4   35.30    7.50
   1   6   4   37.50    8.10
   1   6   4   35.70    7.60
   1   6   4   40.70    7.00
   1   6   4   35.30    8.10
   2  -6   4  176.28   20.90
   2  -6   4  136.99   12.00
  -2  -6  -4  134.29   11.20
  -2  -6  -4  135.69   11.70
  -2  -6  -4  132.29   12.10
   2   6   4  125.49   11.80
  -2   6  -4  150.88   12.30
   2   6   4  135.29   12.10
   2   6   4  133.49   12.40
  -3  -6  -4   28.10    7.70
   3  -6   4   30.20    7.20
  -3  -6  -4   20.70    6.30
   3  -6   4   41.10   14.70
  -3   6  -4   40.50   15.00
   3   6   4   26.30    8.10
   3   6   4   27.60    8.90
   3   6   4   22.30    7.80
  -4  -6  -4   73.89   10.20
   4  -6   4   71.99    9.50
  -4  -6  -4   79.09    8.80
   4  -6   4   70.49   18.40
   4   6   4   83.19   10.50
   4   6   4   75.09   11.60
   4   6   4   75.29    9.60
  -4   6  -4   86.09   10.00
  -5  -6  -4   15.50    6.50
   5  -6   4    6.40   13.80
  -5  -6  -4   25.20    7.80
   5  -6   4   29.10    7.40
   5   6   4   30.00   10.70
   5   6   4   30.10    8.90
  -5   6  -4   37.10    8.00
   5   6   4   33.70    8.00
  -5   6  -4   35.20    7.90
  -6  -6  -4   31.40    8.80
   6  -6   4   44.60   16.00
   6  -6   4   62.29    9.90
  -6  -6  -4   59.29    8.40
  -6   6  -4   52.59    9.90
   6   6   4   52.89    8.70
   6   6   4   63.09   12.70
  -6   6  -4   48.50    8.90
   6   6   4   66.19   10.20
   7  -6   4  103.69   20.40
   7  -6   4  140.29   13.30
  -7  -6  -4  138.89   11.80
  -7   6  -4  134.19   13.50
   7   6   4  129.89   13.00
   7   6   4  118.29   16.30
   7   6   4  103.49   11.40
   8  -6   4   98.59   19.80
   8  -6   4  144.29   13.80
   8   6   4  111.39   12.10
   8   6   4  116.19   12.90
   8   6   4  104.89   16.90
  -8   6  -4  120.09   13.90
   9  -6   4   12.60    9.30
   9   6   4   -7.30   14.30
   9   6   4   -2.00    8.50
   9   6   4    2.50    8.40
  10  -6   4  118.49   14.30
  10   6   4  113.79   13.10
  10   6   4  125.19   20.40
  11  -6   4   27.90   11.30
  11   6   4   34.20   16.90
  11   6   4   27.70   10.00
  12  -6   4   54.39   12.10
  12   6   4   41.00   10.30
  12   6   4   86.09   20.70
  12  -7  -4   31.70   19.70
  12   7  -4   68.19   24.70
  12   7  -4   68.39   16.20
  12   7  -4    6.40   18.50
  11  -7  -4   -9.10   16.80
  11   7  -4    1.40   12.50
  11   7  -4    1.30   18.60
  11   7  -4   14.90   19.40
  10  -7  -4  -12.60   15.10
  10   7  -4   -1.20   10.90
  10   7  -4   -4.00   16.90
 -10   7   4    0.90    7.20
   9  -7  -4   47.50    8.80
   9  -7  -4   32.60   15.30
   9   7  -4   64.39   19.30
   9   7  -4   47.10    7.80
  -9   7   4   71.39    9.70
   9   7  -4   63.79   11.90
  -9   7   4   46.10    9.30
   9   7  -4   48.60    8.90
   8  -7  -4  175.68   20.60
  -8  -7   4  183.68   15.30
   8  -7  -4  204.28   16.10
  -8   7   4  156.28   14.70
   8   7  -4  214.18   15.30
  -8   7   4  219.58   16.80
   8   7  -4  218.68   17.70
   8   7  -4  243.28   30.20
   8   7  -4  246.88   17.00
   7  -7  -4  220.68   17.50
  -7  -7   4  195.98   26.20
   7  -7  -4  224.78   16.50
  -7  -7   4  210.68   16.20
   7  -7  -4  188.48   20.20
   7   7  -4  238.98   18.10
  -7   7   4  200.58   16.50
   7   7  -4  224.98   28.00
  -7   7   4  214.38   17.20
   7   7  -4  213.28   15.60
  -6  -7   4   36.60    8.70
   6  -7  -4    6.00   11.00
   6  -7  -4   46.30    8.50
  -6  -7   4   33.30   15.10
   6  -7  -4   23.50    7.30
   6   7  -4   29.20   14.00
   6   7  -4   27.80    7.60
   6   7  -4   51.59    8.80
  -6   7   4   21.10    8.60
  -6   7   4   41.50    9.40
  -5  -7   4  117.19   10.20
   5  -7  -4   98.29   10.70
   5  -7  -4  103.09   10.70
  -5  -7   4  121.39   19.40
  -5  -7   4   99.49   10.50
   5  -7  -4   74.29   12.90
  -5   7   4  104.69   10.70
   5   7  -4  118.39   18.90
   5   7  -4   84.89   10.00
  -5   7   4  109.89   11.50
   4  -7  -4   14.30    6.60
  -4  -7   4   12.90   12.50
   4  -7  -4    6.10    6.20
   4  -7  -4   16.70    9.50
  -4  -7   4    7.00    7.00
  -4  -7   4   18.30    6.10
   4   7  -4   17.50    7.00
   4   7  -4   15.30   10.80
  -4   7   4   14.20    7.10
  -4   7   4    4.90    8.70
  -4   7   4    3.90    7.90
  -3  -7   4   23.40   12.80
  -3  -7   4   31.10    7.40
  -3  -7   4   24.50    6.00
   3  -7  -4   23.20    6.70
   3  -7  -4   32.90    9.20
   3  -7  -4   36.70    7.40
   3   7  -4   19.00    7.20
  -3   7   4   25.80    8.50
   3   7  -4   20.50   11.10
  -3   7   4   23.70    8.30
  -3   7   4   32.00    7.60
   2  -7  -4  120.69   12.50
  -2  -7   4  122.29   11.00
   2  -7  -4  118.99   11.40
  -2  -7   4  139.19   18.60
   2  -7  -4  113.59   10.90
  -2   7   4   98.09   11.40
  -2   7   4  109.79   11.60
   2   7  -4  117.49   18.30
   2   7  -4  148.79   12.70
   1  -7  -4  465.85   22.40
   1  -7  -4  451.35   26.00
   1  -7  -4  437.26   24.90
  -1  -7   4  465.75   24.90
   1  -7  -4  468.35   24.80
  -1   7   4  430.46   25.30
   1   7  -4  561.74   39.40
  -1   7   4  424.36   25.80
   1   7  -4  427.26   24.60
  -1   7   4  456.05   25.00
   0  -7  -4   30.20    7.20
   0  -7  -4   35.40    7.40
   0  -7  -4   20.90    5.60
   0  -7   4   15.20   10.90
   0  -7   4   30.10    7.50
   0   7  -4   80.19   17.80
   0   7   4   13.00    7.60
   0   7  -4   32.20    7.60
   0   7   4   14.20    7.00
   0   7   4   30.30    7.30
   1  -7   4   39.10    8.00
  -1  -7  -4   51.69    6.90
   1  -7   4   83.69   15.00
  -1  -7  -4   45.70    7.80
  -1  -7  -4   27.40    7.80
  -1   7  -4   47.80   21.60
  -1   7  -4   42.90    8.20
   1   7   4   42.00    8.30
   1   7   4   38.20    8.40
   1   7   4   30.20    7.00
   1   7   4   30.60    7.90
  -2  -7  -4   91.19    9.60
   2  -7   4  115.49   18.40
  -2  -7  -4  116.99   10.90
   2  -7   4  106.89   11.10
  -2  -7  -4  104.99   10.70
  -2   7  -4  123.59   20.70
   2   7   4   93.09   10.50
   2   7   4  114.09   11.50
   2   7   4  108.79   11.50
  -2   7  -4  130.19   11.60
  -3  -7  -4    8.30    7.10
   3  -7   4   13.90    7.00
   3  -7   4   -6.10   14.70
  -3  -7  -4    1.30    5.60
  -3  -7  -4   16.20    7.00
   3   7   4   23.80    9.10
   3   7   4   -2.70    7.40
   3   7   4    4.40    6.60
  -3   7  -4   -3.00   18.20
  -3   7  -4    0.10    1.50
   4  -7   4  100.69   10.90
  -4  -7  -4   95.49   10.10
   4  -7   4   60.79   18.20
  -4  -7  -4   83.59   10.20
   4   7   4   86.49   11.20
   4   7   4   77.49   12.40
   4   7   4   74.49    9.70
  -4   7  -4   92.79   10.50
   5  -7   4  149.29   13.40
  -5  -7  -4  134.29   11.90
   5  -7   4  114.19   22.40
  -5  -7  -4  145.69   14.00
  -5   7  -4  142.99   12.60
   5   7   4  120.39   12.30
  -5   7  -4  134.09   12.70
   5   7   4  148.69   16.10
   5   7   4  142.69   13.60
  -6  -7  -4   50.19    8.60
   6  -7   4   47.50   18.10
   6  -7   4   44.90    9.70
   6   7   4   45.60    9.20
   6   7   4   54.09   10.30
  -6   7  -4   63.79    9.50
  -6   7  -4   57.09    9.60
   6   7   4   63.49   13.70
   7  -7   4 1256.07   58.79
   7  -7   4 1143.19   89.19
  -7   7  -4 1222.68   58.89
   7   7   4 1260.27   58.59
   7   7   4 1202.18   57.99
   7   7   4 1229.98   62.19
   8  -7   4   21.70    9.60
   8  -7   4   14.00   16.30
   8   7   4    7.20   14.60
   8   7   4   18.20    9.60
  -8   7  -4    1.30    9.00
   8   7   4   20.70    9.00
   9  -7   4  127.69   14.10
   9   7   4  127.49   19.00
   9   7   4   91.09   12.90
   9   7   4  107.69   13.20
  10  -7   4   40.00   11.60
  10   7   4   30.50   10.40
  10   7   4   39.80   18.20
  11  -7   4   11.40   10.50
  11   7   4    5.80   16.60
  11   7   4    7.00    9.80
  12  -8  -4    0.50   19.20
  12   8  -4    4.00   20.00
  12   8  -4  -12.80   18.60
  11  -8  -4    5.20   16.80
  11   8  -4  -14.80   17.90
  11   8  -4  -18.30   11.90
  11   8  -4   11.40   19.40
  10  -8  -4   23.80   17.50
  10  -8  -4   28.70    8.60
  10   8  -4   21.90   19.20
  10   8  -4    1.80   11.00
   9  -8  -4  115.09   12.40
   9  -8  -4  143.79   21.30
  -9  -8   4  138.39   11.80
   9   8  -4  147.29   14.40
   9   8  -4  158.98   25.60
   9   8  -4  128.39   11.90
  -9   8   4  133.99   13.50
   9   8  -4  115.19   12.40
   8  -8  -4  189.08   17.00
  -8  -8   4  142.79   13.80
   8  -8  -4  215.28   22.50
   8   8  -4  178.18   15.50
   8   8  -4  201.58   27.00
  -8   8   4  205.38   17.30
   8   8  -4  214.48   17.80
   7  -8  -4   22.00    8.90
   7  -8  -4   20.00   12.30
  -7  -8   4   37.10    8.70
   7  -8  -4   22.30    8.80
   7   8  -4   17.50   15.20
  -7   8   4   32.20    9.70
   7   8  -4   15.50    8.00
   7   8  -4   19.60    9.40
  -7   8   4    4.50    8.30
  -6  -8   4   56.69   16.90
   6  -8  -4   60.49    9.70
   6  -8  -4   48.00   13.00
  -6  -8   4   64.79   10.80
   6  -8  -4   46.40    9.60
   6   8  -4   74.49   17.60
   6   8  -4   60.79    9.40
   6   8  -4   64.79   10.70
  -6   8   4   51.09   10.40
  -6   8   4   72.99   11.30
   5  -8  -4  114.39   15.00
  -5  -8   4  127.69   20.30
   5  -8  -4  124.59   11.90
  -5  -8   4  138.49   11.00
  -5  -8   4  129.59   12.40
   5  -8  -4  119.39   11.90
  -5   8   4  122.89   13.10
   5   8  -4  130.09   19.30
   5   8  -4  138.09   12.40
  -5   8   4  139.49   13.40
   4  -8  -4    0.00    6.70
  -4  -8   4    7.10    5.70
  -4  -8   4    0.50   12.00
   4  -8  -4   -9.10    8.80
  -4  -8   4   13.70    7.30
   4  -8  -4    1.30    6.50
   4   8  -4   14.10   11.80
  -4   8   4   -4.70    7.00
   4   8  -4   -1.40    7.10
  -4   8   4   -4.40    8.10
  -3  -8   4   18.10    5.60
   3  -8  -4   25.30    9.20
  -3  -8   4   19.40    7.90
   3  -8  -4   23.60    7.20
   3  -8  -4   27.50    7.40
  -3  -8   4   29.20   12.90
   3   8  -4   15.60   12.10
   3   8  -4   24.80    7.70
  -3   8   4   27.20    7.80
  -3   8   4   33.30    9.30
  -3   8   4   22.70    9.10
   2  -8  -4   26.90    8.90
  -2  -8   4   20.20    7.70
  -2  -8   4   18.60   11.90
   2  -8  -4   26.80    7.20
   2  -8  -4   28.80    7.10
  -2   8   4   22.50    8.30
   2   8  -4   21.40   12.30
  -2   8   4    5.70    3.70
  -2   8   4   14.30    8.50
   2   8  -4   18.00    7.70
   1  -8  -4  326.47   19.70
   1  -8  -4  308.97   20.60
  -1  -8   4  314.37   19.80
   1  -8  -4  308.07   19.40
  -1   8   4  328.87   19.90
   1   8  -4  304.77   20.10
  -1   8   4  293.87   19.70
  -1   8   4  345.77   21.50
   1   8  -4  328.27   31.90
   0  -8  -4   78.79    9.60
   0  -8   4   85.19   10.40
   0  -8  -4   96.39   11.00
   0  -8  -4  100.79    8.30
   0  -8   4  100.39   16.40
   0   8  -4   83.09   10.30
   0   8   4   96.09   11.40
   0   8   4   94.19    9.50
   0   8   4   78.69   10.30
   0   8   4  100.79   10.10
   0   8  -4   90.49   19.00
  -1  -8  -4  826.02   39.80
   1  -8   4  826.22   61.99
  -1  -8  -4  833.62   59.59
  -1  -8  -4  825.32   40.90
   1  -8   4  843.42   41.50
  -1  -8  -4  834.52   41.20
   1   8   4  862.01   40.80
   1   8   4  830.62   41.30
   1   8   4  867.01   41.50
  -1   8  -4  745.93   65.39
  -1   8  -4  879.61   41.60
   1   8   4  843.32   41.80
  -2  -8  -4    9.90    7.30
   2  -8   4    2.50    7.10
   2  -8   4   23.60   16.00
  -2  -8  -4    6.60    6.10
  -2  -8  -4    1.60    5.90
  -2   8  -4    6.30    7.30
   2   8   4   -2.70    7.60
  -2   8  -4   77.89   20.20
   2   8   4    6.00    6.10
   2   8   4   -1.20    7.10
   2   8   4   20.70    8.60
   3  -8   4   27.10    8.50
  -3  -8  -4   26.10    6.40
  -3  -8  -4   30.80    8.40
   3  -8   4   12.90   15.90
  -3  -8  -4   24.80    7.60
   3   8   4   38.50    8.60
   3   8   4   29.40    8.90
  -3   8  -4   21.70    6.30
  -3   8  -4   26.00   16.20
   3   8   4   43.10   10.20
  -4  -8  -4  117.99   11.70
  -4  -8  -4  134.79   12.90
   4  -8   4  169.38   14.50
   4  -8   4  122.59   22.80
   4   8   4  131.19   13.10
  -4   8  -4  144.89   13.20
   4   8   4  145.19   15.30
   4   8   4  125.09   13.00
   5  -8   4  182.18   15.50
  -5  -8  -4  123.69   12.50
   5  -8   4  142.59   25.60
   5   8   4  171.78   17.00
   5   8   4  139.89   13.50
  -5   8  -4  160.18   13.40
   5   8   4  143.39   14.40
  -5   8  -4  160.08   14.40
   6  -8   4  -15.30   14.90
   6  -8   4   -3.80    7.90
   6   8   4   -1.70    8.00
   6   8   4   -0.60   11.40
   6   8   4  -13.70    8.10
  -6   8  -4    2.30    7.20
   7  -8   4    0.90    8.90
   7  -8   4   -9.60   15.30
   7   8   4    8.60    8.80
  -7   8  -4   10.30    8.80
   7   8   4    4.80    9.40
   7   8   4   -6.10   13.00
   8  -8   4    6.80    9.70
  -8   8  -4    3.00    9.50
   8   8   4   38.40   16.20
   8   8   4    8.50    9.90
   8   8   4    0.20    9.00
   9  -8   4  235.58   18.80
   9   8   4  168.98   22.50
   9   8   4  167.88   16.50
  10  -8   4   35.30   11.70
  10   8   4   33.60   11.20
  10   8   4   13.10   18.10
  11  -8   4  149.49   16.70
  11   8   4  144.39   15.30
  11   8   4  139.09   23.50
  11  -9  -4   62.79   10.70
  11  -9  -4   65.69   21.30
  11   9  -4  106.09   25.40
  11   9  -4   45.60   22.20
  10  -9  -4   17.30   16.40
  10  -9  -4   -3.30    8.60
  10   9  -4    2.10   18.30
  10   9  -4    3.10    8.60
   9  -9  -4   -5.30    8.40
   9  -9  -4   21.70   15.20
   9   9  -4   -5.50    9.50
   9   9  -4   14.50   17.30
  -8  -9   4   -1.40    8.40
   8  -9  -4    0.10    8.90
   8  -9  -4    3.80   13.20
   8   9  -4   24.60   16.70
  -8   9   4    3.80    9.80
   8   9  -4    0.50    8.10
   8   9  -4    7.00   10.10
  -7  -9   4  393.06   23.80
   7  -9  -4  363.36   23.70
   7  -9  -4  311.27   23.60
   7  -9  -4  360.16   29.50
   7   9  -4  366.16   24.20
  -7   9   4  407.76   24.70
   7   9  -4  381.66   37.50
   7   9  -4  358.16   22.70
  -6  -9   4   10.40    9.20
   6  -9  -4   17.40   12.50
  -6  -9   4   21.80   15.70
   6  -9  -4   20.70    8.70
   6  -9  -4   22.40    9.00
   6   9  -4   21.50   14.60
   6   9  -4    6.40    8.40
  -6   9   4   22.20   10.00
   6   9  -4    9.70    9.80
   5  -9  -4   77.89   10.70
   5  -9  -4   91.89   11.40
  -5  -9   4   87.29   11.60
   5  -9  -4   67.49   13.40
  -5  -9   4   84.99    8.50
  -5  -9   4   83.69   18.10
   5   9  -4   78.69   11.00
  -5   9   4   87.49   12.00
   5   9  -4   73.49   17.30
   5   9  -4   91.39   11.60
  -5   9   4   82.19   12.20
  -4  -9   4  542.65   27.60
  -4  -9   4  536.15   29.70
   4  -9  -4  556.44   29.60
   4  -9  -4  586.14   30.30
  -4  -9   4  584.24   45.60
   4  -9  -4  520.35   32.70
  -4   9   4  493.55   29.50
   4   9  -4  543.95   45.20
   4   9  -4  551.24   29.50
  -4   9   4  546.85   30.60
   3  -9  -4  290.97   19.70
  -3  -9   4  290.07   30.00
  -3  -9   4  267.77   16.30
   3  -9  -4  316.37   19.50
  -3  -9   4  292.47   19.30
   3  -9  -4  234.98   21.30
  -3   9   4  273.87   20.90
   3   9  -4  298.37   30.50
   3   9  -4  272.27   19.40
  -3   9   4  322.47   21.00
  -3   9   4  288.57   19.10
  -2  -9   4  321.57   21.40
   2  -9  -4  360.66   21.70
   2  -9  -4  348.87   20.80
  -2  -9   4  376.76   32.70
   2  -9  -4  292.57   22.50
   2   9  -4  356.36   33.20
   2   9  -4  350.16   21.70
  -2   9   4  352.96   22.10
  -2   9   4  311.87   21.90
  -2   9   4  310.17   20.30
   1  -9  -4  159.58   13.40
   1  -9  -4  147.39   13.40
  -1  -9   4  149.69   20.50
  -1  -9   4  148.89   13.40
   1  -9  -4  162.78   14.10
  -1   9   4  161.58   14.60
  -1   9   4  133.59   13.60
   1   9  -4  161.58   14.00
  -1   9   4  138.09   13.30
   1   9  -4  180.08   24.90
   0  -9  -4    5.10    7.00
   0  -9   4    2.50    6.90
   0  -9  -4   -5.10    6.00
   0  -9   4   -0.20    7.00
   0   9   4   -2.30    6.70
   0   9  -4   30.30   17.80
   0   9   4    6.90    6.50
   0   9   4   -2.50    8.20
   0   9   4   -2.20    7.40
   0   9  -4  -12.30    6.90
   1  -9   4  200.58   26.20
  -1  -9  -4  204.58   15.40
  -1  -9  -4  197.88   17.10
   1  -9   4  211.98   16.40
   1   9   4  182.38   14.70
   1   9   4  187.08   16.10
  -1   9  -4  187.38   16.20
   1   9   4  191.48   16.20
   1   9   4  202.98   16.50
  -1   9  -4  206.48   27.60
  -2  -9  -4  614.24   33.50
   2  -9   4  640.34   52.29
  -2  -9  -4  626.14   32.90
   2  -9   4  637.84   33.80
  -2  -9  -4  632.94   50.39
   2   9   4  638.14   34.00
   2   9   4  628.64   34.30
   2   9   4  644.14   33.90
  -2   9  -4  672.33   53.49
   2   9   4  660.73   33.00
  -2   9  -4  654.23   33.90
  -3  -9  -4  188.18   16.70
   3  -9   4  192.78   16.00
   3  -9   4  216.88   28.80
   3   9   4  163.38   14.50
  -3   9  -4  197.88   25.90
   3   9   4  164.78   13.70
  -3   9  -4  172.98   15.20
   3   9   4  182.38   16.10
   3   9   4  156.88   15.00
  -4  -9  -4   39.30    7.90
  -4  -9  -4   51.29    9.70
   4  -9   4   77.49   11.10
   4  -9   4   43.90   19.20
   4   9   4   54.69   10.00
   4   9   4   58.89   12.80
   4   9   4   43.30   10.20
  -4   9  -4   21.10    6.70
   5  -9   4  207.28   17.10
  -5  -9  -4  192.08   16.30
   5  -9   4  197.78   29.70
   5   9   4  194.88   19.20
   5   9   4  188.18   16.60
   5   9   4  195.48   16.60
   6  -9   4   60.99   11.10
   6  -9   4   32.30   20.10
   6   9   4   50.89   10.70
  -6   9  -4   32.90    9.20
   6   9   4   30.90   10.60
   6   9   4   60.69   14.20
   7  -9   4   58.19   11.80
   7   9   4   50.49   11.80
  -7   9  -4   54.19   10.70
   7   9   4   56.19   11.40
   7   9   4   49.40   15.60
   8  -9   4  283.87   22.60
   8   9   4  265.27   26.60
   8   9   4  234.38   21.70
   8   9   4  270.37   22.20
  -8   9  -4  263.77   21.00
   9  -9   4   33.20   11.60
   9   9   4   17.00   17.20
   9   9   4   -0.10   10.10
  10  -9   4   78.29   14.00
  10   9   4   59.89   12.60
  10   9   4  103.29   20.80
  11  -9   4   22.10   12.60
  11   9   4   12.30   19.30
  11   9   4   18.70   11.00
  11 -10  -4   -6.80   18.00
  11 -10  -4    0.80    9.40
  11  10  -4   -3.60   21.40
  11  10  -4   11.20   20.50
  10 -10  -4   46.10   18.50
  10 -10  -4   39.20   10.90
  10  10  -4   45.70   20.80
  10  10  -4   20.90   10.40
   9 -10  -4    7.50   15.00
   9 -10  -4   -4.40    9.90
   9  10  -4    2.50   17.10
   9  10  -4  -11.30   10.00
   8 -10  -4   37.70   10.80
  -8 -10   4   31.90   10.70
   8 -10  -4   31.30   15.70
   8  10  -4   82.99   12.80
   8  10  -4   58.99   10.90
   8  10  -4   57.69   20.10
  -8  10   4   52.79   12.60
   7 -10  -4   93.69   12.70
   7 -10  -4   68.49   11.60
  -7 -10   4   87.19   12.10
   7 -10  -4   64.09   15.70
   7  10  -4   89.19   12.60
   7  10  -4   57.09   11.50
   7  10  -4   81.79   20.60
  -7  10   4   90.19   13.80
  -6 -10   4   24.40   10.00
   6 -10  -4   34.40   10.00
   6 -10  -4   29.80   10.10
   6 -10  -4   24.20   12.40
  -6  10   4   28.40   11.30
   6  10  -4   20.60   11.10
   6  10  -4   33.00   16.90
   6  10  -4   37.20   10.10
   5 -10  -4   37.70    9.30
   5 -10  -4   28.20   11.70
  -5 -10   4   35.00   10.60
   5 -10  -4   30.60    9.50
  -5 -10   4   12.60   15.60
   5  10  -4   29.00    9.40
  -5  10   4   46.20   11.40
   5  10  -4   26.30   10.40
   5  10  -4   50.89   16.40
   4 -10  -4   90.39   11.10
   4 -10  -4   72.79   11.50
  -4 -10   4   99.39   12.50
  -4 -10   4   94.69    8.20
  -4 -10   4   89.19   18.20
   4 -10  -4   88.19   13.70
  -4  10   4   88.09   12.70
   4  10  -4   99.89   20.20
   4  10  -4   93.59   11.80
  -4  10   4   79.89   11.90
   4  10  -4   93.19   11.60
   3 -10  -4   36.60    9.50
  -3 -10   4   44.30    6.30
   3 -10  -4   56.79   11.10
  -3 -10   4   49.80   15.40
   3 -10  -4   41.00    9.30
  -3 -10   4   50.49    9.80
   3  10  -4   61.39   10.40
   3  10  -4   26.70   15.00
  -3  10   4   25.10    7.40
  -3  10   4   52.29   11.00
   2 -10  -4  131.89   12.60
   2 -10  -4  103.89   13.20
  -2 -10   4  137.99   20.10
  -2 -10   4  138.69   13.00
   2 -10  -4  104.69   12.50
  -2  10   4  114.49   12.60
  -2  10   4  110.89   13.50
  -2  10   4  118.49   12.80
   2  10  -4   98.09   19.70
   2  10  -4  140.19   13.30
   1 -10  -4   85.29   11.60
  -1 -10   4   97.29   11.50
   1 -10  -4  103.79   17.60
   1 -10  -4   77.49   11.30
   1 -10  -4   85.99   11.10
  -1 -10   4   98.89   17.80
   1  10  -4   84.69   19.70
  -1  10   4  101.99   11.30
  -1  10   4   88.69   12.00
  -1  10   4   83.69   11.80
   1  10  -4  109.69   12.30
   0 -10   4    2.60    7.60
   0 -10   4   -1.80    3.60
   0 -10  -4    3.90    7.50
   0 -10  -4    2.20    6.60
   0 -10  -4  -19.20   12.90
   0  10  -4    2.80    7.90
   0  10   4   -0.20    8.00
   0  10   4   10.10    7.60
   0  10  -4  -17.80   17.00
   0  10   4    3.90    8.70
   0  10   4   -2.90    6.40
  -1 -10  -4    1.70   19.10
   1 -10   4    9.70   13.00
  -1 -10  -4   21.60    7.50
  -1 -10  -4    4.70    7.90
   1 -10   4   20.60    8.10
  -1  10  -4    8.00   17.30
   1  10   4   10.20    9.30
   1  10   4   10.20    8.40
   1  10   4   10.60    8.40
   1  10   4   16.50    6.80
  -1  10  -4    7.60    8.40
  -2 -10  -4   84.49   10.30
  -2 -10  -4   43.30   17.70
  -2 -10  -4   80.39   11.50
   2 -10   4   67.19   10.60
   2 -10   4   61.59   19.50
  -2  10  -4   75.99   11.30
   2  10   4   65.89   11.50
  -2  10  -4   91.29   20.90
   2  10   4   70.19    8.70
   2  10   4   49.70   11.30
   2  10   4   81.09   11.60
  -3 -10  -4    1.90    8.20
   3 -10   4   17.70   19.10
   3 -10   4   14.00    8.20
  -3 -10  -4   -0.10    2.10
  -3  10  -4    9.80    7.10
  -3  10  -4   29.70   18.20
   3  10   4    5.70    8.60
   3  10   4    2.60    9.00
   3  10   4    4.50    6.90
   3  10   4    0.20    9.60
  -4 -10  -4   -4.80    8.30
   4 -10   4   -9.80   14.80
   4 -10   4   11.40    8.60
   4  10   4    6.10    9.10
   4  10   4   -6.60   10.90
   4  10   4   -1.00    8.80
   5 -10   4    8.70    9.00
  -5 -10  -4   11.30    9.10
   5  10   4   -1.80    9.40
   5  10   4    6.80   12.10
   5  10   4    7.90    9.30
   6 -10   4   19.00   10.10
   6  10   4    3.20    9.80
   6  10   4   24.80   14.60
  -6  10  -4   10.80    8.10
   6  10   4   18.00   10.80
   7 -10   4    4.10   10.00
   7  10   4   -9.80    9.80
   7  10   4   -9.90   14.90
  -7  10  -4   -2.30    8.50
   7  10   4   -2.10   10.30
   8 -10   4   95.09   14.20
   8  10   4   79.89   14.00
  -8  10  -4  102.79   13.30
   8  10   4   85.89   20.10
   8  10   4   79.69   14.70
   9 -10   4   -3.20   11.30
   9  10   4    5.00   10.70
   9  10   4   30.60   19.20
  10 -10   4   23.00   12.10
  10  10   4    2.60   10.70
  10  10   4   36.80   19.80
  11 -10   4   62.49   15.10
  11  10   4   41.30   12.90
  11  10   4   43.40   21.30
  11 -11  -4  141.19   15.30
  11 -11  -4  112.39   23.20
  11  11  -4  130.49   13.90
  11  11  -4  190.28   31.70
  11  11  -4   92.59   24.90
  10 -11  -4    2.20   16.90
  10 -11  -4   10.00   11.20
  10  11  -4    6.20   19.70
  10  11  -4  -25.40   10.00
   9 -11  -4    9.80   15.50
   9 -11  -4   29.80   11.80
   9  11  -4   15.50   11.60
   9  11  -4   28.90   20.10
   8 -11  -4  143.89   15.70
   8 -11  -4  117.49   19.50
  -8 -11   4  113.69   14.30
   8  11  -4  138.89   15.80
   8  11  -4  156.18   27.00
  -8  11   4  122.69   16.20
   7 -11  -4    5.30    9.70
  -7 -11   4   11.60    9.70
   7 -11  -4   -1.20    8.90
   7 -11  -4    2.30   13.70
  -7  11   4    3.10   11.60
   7  11  -4    1.70    9.50
   7  11  -4   12.00   11.00
   7  11  -4   -1.20   16.40
  -6 -11   4    8.00    9.70
   6 -11  -4    2.60   12.10
   6 -11  -4    7.70    9.10
   6 -11  -4    4.40    9.70
   6  11  -4   26.30   11.40
   6  11  -4    0.50   15.70
  -6  11   4   -2.70   11.10
   6  11  -4    0.80    9.20
  -5 -11   4   50.19   11.90
   5 -11  -4   25.80   12.50
   5 -11  -4   21.30   10.20
   5 -11  -4   28.00   10.00
  -5  11   4   64.99   13.00
   5  11  -4   35.20   17.40
   5  11  -4   39.20   12.30
   5  11  -4   36.60   10.40
   4 -11  -4  139.39   14.80
   4 -11  -4  145.59   16.70
  -4 -11   4  132.09   23.70
   4 -11  -4  152.08   14.50
  -4 -11   4  145.19   15.70
   4  11  -4  130.09   15.00
  -4  11   4  135.09   15.60
   4  11  -4  135.49   14.40
   4  11  -4  120.69   22.30
   3 -11  -4  427.56   26.00
   3 -11  -4  362.06   24.40
   3 -11  -4  393.46   27.00
  -3 -11   4  408.46   38.10
  -3 -11   4  384.36   25.20
   3  11  -4  400.56   25.60
   3  11  -4  423.16   40.00
  -3  11   4  422.16   27.20
   3  11  -4  388.56   25.30
  -2 -11   4   44.50   16.00
  -2 -11   4   42.60    9.80
   2 -11  -4   33.10    9.90
   2 -11  -4   38.60   10.60
   2 -11  -4   44.50    9.60
  -2  11   4   51.29   10.20
  -2  11   4   40.30   10.00
   2  11  -4   35.00   18.10
  -2  11   4   48.50   11.60
   2  11  -4   49.60   10.60
   1 -11  -4  308.27   23.80
  -1 -11   4  383.16   24.30
   1 -11  -4  376.96   24.60
   1 -11  -4  365.96   36.00
   1 -11  -4  372.06   23.40
  -1 -11   4  371.36   36.50
   1  11  -4  384.26   40.90
  -1  11   4  397.96   23.60
  -1  11   4  373.16   25.80
   1  11  -4  384.86   24.20
  -1  11   4  381.76   25.00
   0 -11   4  175.98   15.40
   0 -11  -4  181.78   25.60
   0 -11  -4  193.48   16.40
   0 -11  -4  142.09   13.80
   0  11  -4  144.49   28.70
[truncated: 391,925 more chars]
