# Supplementary material for: Unexpectedly Long Lifetime of the Excited State of Benzothiadiazole Derivative and Its Adducts with Lewis Acids
Source: Molecules. 2021 Apr 2;26(7):2030. doi: 10.3390/molecules26072030 (PMC8038179; doi:10.3390/molecules26072030)
Supplement: Supplementary file 1 [file molecules-26-02030-s001.zip › RK61.cif]

data_rk61
_audit_creation_date               2021-02-11
_audit_creation_method
;
Olex2 1.2
(compiled 2018.05.29 svn.r3508 for OlexSys, GUI svn.r5506)
;
_shelx_SHELXL_version_number       '2017/1'
_audit_contact_author_address      ?
_audit_contact_author_email        ?
_audit_contact_author_name         ''
_audit_contact_author_phone        ?
_publ_contact_author_id_orcid      ?
_publ_section_references
;
Dolomanov, O.V., Bourhis, L.J., Gildea, R.J, Howard, J.A.K. & Puschmann, H.
 (2009), J. Appl. Cryst. 42, 339-341.

Sheldrick, G.M. (2015). Acta Cryst. A71, 3-8.

Sheldrick, G.M. (2015). Acta Cryst. C71, 3-8.
;
_chemical_name_common              ?
_chemical_name_systematic          ?
_chemical_formula_moiety           'C70 H54 Br2 Cl2 Cu2 N8 O2 P4 S2, 3(C7 H8)'
_chemical_formula_sum              'C91 H78 Br2 Cl2 Cu2 N8 O2 P4 S2'
_chemical_formula_weight           1861.41
_chemical_absolute_configuration   ad
_chemical_melting_point            ?
loop_
  _atom_type_symbol
  _atom_type_description
  _atom_type_scat_dispersion_real
  _atom_type_scat_dispersion_imag
  _atom_type_scat_source
 'C' 'C' 0.0033 0.0016 'International Tables Vol C Tables 4.2.6.8 and 6.1.1.4'
 'H' 'H' 0.0000 0.0000 'International Tables Vol C Tables 4.2.6.8 and 6.1.1.4'
 'Br' 'Br' -0.2901 2.4595
 'International Tables Vol C Tables 4.2.6.8 and 6.1.1.4'
 'Cl' 'Cl' 0.1484 0.1585 'International Tables Vol C Tables 4.2.6.8 and 6.1.1.4'
 'Cu' 'Cu' 0.3201 1.2651 'International Tables Vol C Tables 4.2.6.8 and 6.1.1.4'
 'N' 'N' 0.0061 0.0033 'International Tables Vol C Tables 4.2.6.8 and 6.1.1.4'
 'O' 'O' 0.0106 0.0060 'International Tables Vol C Tables 4.2.6.8 and 6.1.1.4'
 'P' 'P' 0.1023 0.0942 'International Tables Vol C Tables 4.2.6.8 and 6.1.1.4'
 'S' 'S' 0.1246 0.1234 'International Tables Vol C Tables 4.2.6.8 and 6.1.1.4'

_shelx_space_group_comment
;
The symmetry employed for this shelxl refinement is uniquely defined
by the following loop, which should always be used as a source of
symmetry information in preference to the above space-group names.
They are only intended as comments.
;
_space_group_crystal_system        'orthorhombic'
_space_group_IT_number             33
_space_group_name_H-M_alt          'P n a 21'
_space_group_name_Hall             'P 2c -2n'
loop_
  _space_group_symop_operation_xyz
 'x, y, z'
 '-x, -y, z+1/2'
 'x+1/2, -y+1/2, z'
 '-x+1/2, y+1/2, z+1/2'

_cell_length_a                     19.7043(12)
_cell_length_b                     18.9722(12)
_cell_length_c                     22.2962(17)
_cell_angle_alpha                  90
_cell_angle_beta                   90
_cell_angle_gamma                  90
_cell_volume                       8335.1(10)
_cell_formula_units_Z              4
_cell_measurement_reflns_used      9893
_cell_measurement_temperature      150(2)
_cell_measurement_theta_max        23.23
_cell_measurement_theta_min        2.36
_shelx_estimated_absorpt_T_max     0.795
_shelx_estimated_absorpt_T_min     0.694
_exptl_absorpt_coefficient_mu      1.715
_exptl_absorpt_correction_T_max    0.7451
_exptl_absorpt_correction_T_min    0.6433
_exptl_absorpt_correction_type     multi-scan
_exptl_absorpt_process_details
;
 TWINABS-2012/1 (Bruker,2012) was used for absorption correction.

Final HKLF 4 output contains 41028 reflections, Rint = 0.0981
 (11390 with I > 3sig(I), Rint = 0.0649)
;
_exptl_absorpt_special_details     ?
_exptl_crystal_colour              yellow
_exptl_crystal_colour_primary      yellow
_exptl_crystal_density_diffrn      1.483
_exptl_crystal_density_meas        ?
_exptl_crystal_density_method      ?
_exptl_crystal_description         prism
_exptl_crystal_F_000               3800
_exptl_crystal_size_max            0.23
_exptl_crystal_size_mid            0.15
_exptl_crystal_size_min            0.14
_exptl_transmission_factor_max     ?
_exptl_transmission_factor_min     ?
_diffrn_reflns_av_R_equivalents    0.089
_diffrn_reflns_av_unetI/netI       0.3417
_diffrn_reflns_Laue_measured_fraction_full  0.996
_diffrn_reflns_Laue_measured_fraction_max  0.996
_diffrn_reflns_limit_h_max         ?
_diffrn_reflns_limit_h_min         ?
_diffrn_reflns_limit_k_max         ?
_diffrn_reflns_limit_k_min         ?
_diffrn_reflns_limit_l_max         ?
_diffrn_reflns_limit_l_min         ?
_diffrn_reflns_number              11798
_diffrn_reflns_point_group_measured_fraction_full  0.996
_diffrn_reflns_point_group_measured_fraction_max  0.996
_diffrn_reflns_theta_full          24.438
_diffrn_reflns_theta_max           24.438
_diffrn_reflns_theta_min           1.748
_diffrn_ambient_temperature        150(2)
_diffrn_detector                   CCD
_diffrn_detector_area_resol_mean   8.33
_diffrn_detector_type              'Bruker APEXII CCD area detector'
_diffrn_measured_fraction_theta_full  0.996
_diffrn_measured_fraction_theta_max  0.996
_diffrn_measurement_device         '\k-geometry diffractometer'
_diffrn_measurement_device_type    'Bruker APEX diffractometer'
_diffrn_measurement_method         '\f and \w scans'
_diffrn_radiation_monochromator    'graphite'
_diffrn_radiation_type             MoK\a
_diffrn_radiation_wavelength       0.71073
_diffrn_source                     'sealed tube'
_diffrn_special_details            ?
_diffrn_standards_interval_count   .
_diffrn_standards_interval_time    .
_diffrn_standards_number           .
_reflns_Friedel_coverage           0.944
_reflns_Friedel_fraction_full      0.996
_reflns_Friedel_fraction_max       0.996
_reflns_number_gt                  6228
_reflns_number_total               11798
_reflns_special_details
;
 Reflections were merged by SHELXL according to the crystal
 class for the calculation of statistics and refinement.
 
 _reflns_Friedel_fraction is defined as the number of unique
 Friedel pairs measured divided by the number that would be
 possible theoretically, ignoring centric projections and
 systematic absences.
;
_reflns_threshold_expression       'I > 2\s(I)'
_computing_cell_refinement         'Bruker SAINT'
_computing_data_collection         'Bruker APEX2'
_computing_data_reduction          'Bruker SAINT'
_computing_molecular_graphics      'Olex2 (Dolomanov et al., 2009)'
_computing_publication_material    'Olex2 (Dolomanov et al., 2009)'
_computing_structure_refinement    'ShelXL (Sheldrick, 2015)'
_computing_structure_solution      'ShelXT (Sheldrick, 2015)'
_refine_diff_density_max           1.358
_refine_diff_density_min           -0.755
_refine_diff_density_rms           0.110
_refine_ls_abs_structure_details
;
 Refined as an inversion twin.
;
_refine_ls_abs_structure_Flack     0.43(2)
_refine_ls_extinction_coef         .
_refine_ls_extinction_method       none
_refine_ls_goodness_of_fit_ref     0.910
_refine_ls_hydrogen_treatment      constr
_refine_ls_matrix_type             full
_refine_ls_number_parameters       883
_refine_ls_number_reflns           11798
_refine_ls_number_restraints       612
_refine_ls_R_factor_all            0.1144
_refine_ls_R_factor_gt             0.0716
_refine_ls_restrained_S_all        0.897
_refine_ls_shift/su_max            0.002
_refine_ls_shift/su_mean           0.000
_refine_ls_structure_factor_coef   Fsqd
_refine_ls_weighting_details      
 'w=1/[\s^2^(Fo^2^)+(0.0203P)^2^] where P=(Fo^2^+2Fc^2^)/3'
_refine_ls_weighting_scheme        calc
_refine_ls_wR_factor_gt            0.1441
_refine_ls_wR_factor_ref           0.1520
_refine_special_details
;
 Refined as a 2-component inversion twin.
;
_olex2_refinement_description
;
1. Twinned data refinement
 Scales: 0.57(2)
 0.43(2)
2. Fixed Uiso
 At 1.2 times of:
  All C(H) groups, All N(H) groups
 At 1.5 times of:
  All C(H,H,H) groups
3. Restrained distances
 C21S-C27S = C11S-C17S
 1.5 with sigma of 0.02
 C22-C21 = C26-C21
 1.39 with sigma of 0.01
 C35S-C37S \\sim C37S-C33S
 with sigma of 0.02
 C36S-C38S \\sim C38S-C32S
 with sigma of 0.02
 C22S-C27S \\sim C27S-C26S
 with sigma of 0.02
 C16S-C17S \\sim C17S-C12S
 with sigma of 0.02
4. Restrained planarity
 C21S, C22S, C23S, C24S, C25S, C26S, C27S
 with sigma of 0.1
 C34S, C35S, C36S, C31S, C32S, C33S, C37S, C38S
 with sigma of 0.1
5. Uiso/Uaniso restraints and constraints
Uanis(C118) \\sim Ueq: with sigma of 0.001 and sigma for terminal atoms of 0.002
Uanis(O21) \\sim Ueq: with sigma of 0.005 and sigma for terminal atoms of 0.005
Uanis(C213) \\sim Ueq, Uanis(C215) \\sim Ueq, Uanis(C61) \\sim Ueq, Uanis(C41)
\\sim Ueq, Uanis(C43) \\sim Ueq, Uanis(C52) \\sim Ueq: with sigma of 0.005 and
sigma for terminal atoms of 0.01
Uanis(C71) \\sim Ueq, Uanis(C11) \\sim Ueq, Uanis(C16) \\sim Ueq, Uanis(C116)
\\sim Ueq, Uanis(C112) \\sim Ueq, Uanis(C72) \\sim Ueq, Uanis(C51) \\sim Ueq,
Uanis(C82) \\sim Ueq, Uanis(C21) \\sim Ueq, Uanis(C86) \\sim Ueq, Uanis(C221)
\\sim Ueq, Uanis(C220) \\sim Ueq, Uanis(C22) \\sim Ueq, Uanis(C212) \\sim Ueq,
Uanis(N23) \\sim Ueq, Uanis(C54) \\sim Ueq, Uanis(C84) \\sim Ueq, Uanis(C32)
\\sim Ueq, Uanis(N14) \\sim Ueq: with sigma of 0.01 and sigma for terminal
atoms of 0.02
6. Rigid body (RIGU) restrains
 C11, C12, C13, C14, C15, C16
 with sigma for 1-2 distances of 0.004 and sigma for 1-3 distances of 0.004
 C111, C112, C113, C114, C115, C116
 with sigma for 1-2 distances of 0.004 and sigma for 1-3 distances of 0.004
 C71, C72, C73, C74, C75, C76
 with sigma for 1-2 distances of 0.004 and sigma for 1-3 distances of 0.004
 N25, C217, C218, C219, C220, C221
 with sigma for 1-2 distances of 0.004 and sigma for 1-3 distances of 0.004
 N15, C117, C118, C119, C120, C122
 with sigma for 1-2 distances of 0.004 and sigma for 1-3 distances of 0.004
 C61, C62, C63, C64, C65, C66
 with sigma for 1-2 distances of 0.004 and sigma for 1-3 distances of 0.004
 C211, C212, C213, C214, C215, C216
 with sigma for 1-2 distances of 0.004 and sigma for 1-3 distances of 0.004
 C81, C82, C83, C84, C85, C86
 with sigma for 1-2 distances of 0.004 and sigma for 1-3 distances of 0.004
 C41, C42, C43, C44, C45, C46
 with sigma for 1-2 distances of 0.004 and sigma for 1-3 distances of 0.004
 C31, C32, C33, C34, C35, C36
 with sigma for 1-2 distances of 0.004 and sigma for 1-3 distances of 0.004
 C51, C52, C53, C54, C55, C56
 with sigma for 1-2 distances of 0.004 and sigma for 1-3 distances of 0.004
 C21, C22, C23, C24, C25, C26
 with sigma for 1-2 distances of 0.004 and sigma for 1-3 distances of 0.004
7. Others
 Sof(H31S)=Sof(C37S)=Sof(H37A)=Sof(H37B)=Sof(H37C)=1-FVAR(1)
 Sof(H34S)=Sof(C38S)=Sof(H38A)=Sof(H38B)=Sof(H38C)=FVAR(1)
8.a Riding coordinates:
 C34S(H34S), C31S(H31S)
8.b Aromatic/amide H refined with riding coordinates:
 N14(H14), N24(H24), C12(H12), C13(H13), C14(H14A), C15(H15), C16(H16),
 C22(H22), C23(H23), C24(H24A), C25(H25), C26(H26), C32(H32), C33(H33),
 C34(H34), C35(H35), C36(H36), C42(H42), C43(H43), C44(H44), C45(H45), C46(H46),
  C52(H52), C53(H53), C54(H54), C55(H55), C56(H56), C62(H62), C63(H63),
 C64(H64), C65(H65), C66(H66), C72(H72), C73(H73), C74(H74), C75(H75), C76(H76),
  C82(H82), C83(H83), C84(H84), C85(H85), C86(H86), C114(H114), C115(H115),
 C118(H118), C119(H119), C120(H120), C122(H122), C214(H214), C215(H215),
 C218(H218), C219(H219), C220(H220), C221(H221), C16S(H16S), C15S(H15S),
 C14S(H14S), C13S(H13S), C12S(H12S), C26S(H26S), C25S(H25S), C24S(H24S),
 C23S(H23S), C22S(H22S), C35S(H35S), C36S(H36S), C32S(H32S), C33S(H33S)
8.c Fitted hexagon refined as free rotating group:
 C11S(C16S,C15S,C14S,C13S,C12S), C21S(C26S,C25S,C24S,C23S,C22S), C34S(C35S,
 C36S,C31S,C32S,C33S)
8.d Idealised Me refined with riding coordinates:
 C17S(H17A,H17B,H17C), C27S(H27A,H27B,H27C), C37S(H37A,H37B,H37C), C38S(H38A,
 H38B,H38C)
;
_atom_sites_solution_hydrogens     mixed
_atom_sites_solution_primary       dual
_atom_sites_solution_secondary     ?
loop_
  _atom_site_label
  _atom_site_type_symbol
  _atom_site_fract_x
  _atom_site_fract_y
  _atom_site_fract_z
  _atom_site_U_iso_or_equiv
  _atom_site_adp_type
  _atom_site_occupancy
  _atom_site_site_symmetry_order
  _atom_site_calc_flag
  _atom_site_refinement_flags_posn
  _atom_site_refinement_flags_adp
  _atom_site_refinement_flags_occupancy
  _atom_site_disorder_assembly
  _atom_site_disorder_group
 Br1 Br 0.02563(10) 0.51574(10) 0.26978(11) 0.0616(7) Uani 1 1 d . . . . .
 Br2 Br 0.73617(11) 0.49686(11) 0.71328(12) 0.0716(8) Uani 1 1 d . . . . .
 Cu1 Cu 0.42082(9) 0.43520(10) 0.47619(10) 0.0291(5) Uani 1 1 d . . . . .
 Cu2 Cu 0.32413(9) 0.55895(9) 0.52341(9) 0.0226(5) Uani 1 1 d . . . . .
 Cl1 Cl 0.3558(2) 0.5204(2) 0.4229(2) 0.0329(11) Uani 1 1 d . . . . .
 Cl2 Cl 0.38610(19) 0.47217(19) 0.57557(18) 0.0199(10) Uani 1 1 d . . . . .
 S12 S 0.0554(2) 0.2662(3) 0.2340(2) 0.0359(13) Uani 1 1 d . . . . .
 S22 S 0.6772(2) 0.7347(2) 0.7633(2) 0.0325(12) Uani 1 1 d . . . . .
 P11 P 0.5320(2) 0.4303(2) 0.4659(2) 0.0287(12) Uani 1 1 d . . . . .
 P12 P 0.5707(2) 0.3607(2) 0.3928(2) 0.0255(11) Uani 1 1 d . . . . .
 P21 P 0.2130(2) 0.5583(2) 0.5332(2) 0.0217(11) Uani 1 1 d . . . . .
 P22 P 0.1685(2) 0.6299(2) 0.6013(2) 0.0199(11) Uani 1 1 d . . . . .
 O11 O 0.6467(5) 0.3526(5) 0.3924(5) 0.028(3) Uani 1 1 d . . . . .
 O21 O 0.0956(5) 0.6437(5) 0.5942(5) 0.020(3) Uani 1 1 d . U . . .
 N11 N 0.0377(7) 0.3508(7) 0.2378(7) 0.041(4) Uani 1 1 d . . . . .
 N13 N 0.1185(7) 0.2619(6) 0.2817(7) 0.032(4) Uani 1 1 d . . . . .
 N14 N 0.2146(6) 0.2870(7) 0.3721(6) 0.024(3) Uani 1 1 d . U . . .
 H14 H 0.205291 0.244686 0.358219 0.029 Uiso 1 1 calc R . . . .
 N15 N 0.3613(6) 0.3476(6) 0.4590(6) 0.021(3) Uani 1 1 d . U . . .
 N21 N 0.7058(6) 0.6564(7) 0.7531(7) 0.034(4) Uani 1 1 d . . . . .
 N23 N 0.6216(7) 0.7384(6) 0.7114(7) 0.026(4) Uani 1 1 d . U . . .
 N24 N 0.5372(6) 0.7128(6) 0.6116(6) 0.029(4) Uani 1 1 d . . . . .
 H24 H 0.546749 0.755597 0.624124 0.035 Uiso 1 1 calc R . . . .
 N25 N 0.3857(6) 0.6456(6) 0.5321(6) 0.024(3) Uani 1 1 d . U . . .
 C11 C 0.5727(8) 0.5130(9) 0.4422(8) 0.031(4) Uani 1 1 d . U . . .
 C12 C 0.6394(8) 0.5179(9) 0.4239(10) 0.051(6) Uani 1 1 d . U . . .
 H12 H 0.666577 0.476510 0.422635 0.061 Uiso 1 1 calc R . . . .
 C13 C 0.6668(9) 0.5801(9) 0.4078(11) 0.067(7) Uani 1 1 d . U . . .
 H13 H 0.713299 0.580964 0.396623 0.081 Uiso 1 1 calc R . . . .
 C14 C 0.6300(9) 0.6444(11) 0.4065(10) 0.063(6) Uani 1 1 d . U . . .
 H14A H 0.647768 0.687203 0.391038 0.076 Uiso 1 1 calc R . . . .
 C15 C 0.5630(9) 0.6376(11) 0.4311(11) 0.059(6) Uani 1 1 d . U . . .
 H15 H 0.537083 0.678926 0.438531 0.070 Uiso 1 1 calc R . . . .
 C16 C 0.5355(9) 0.5731(10) 0.4442(8) 0.048(5) Uani 1 1 d . U . . .
 H16 H 0.488954 0.570359 0.455066 0.058 Uiso 1 1 calc R . . . .
 C21 C 0.5791(7) 0.3975(8) 0.5289(7) 0.033(4) Uani 1 1 d D U . . .
 C22 C 0.6469(7) 0.3822(9) 0.5314(9) 0.044(5) Uani 1 1 d D U . . .
 H22 H 0.674529 0.390978 0.497298 0.053 Uiso 1 1 calc R . . . .
 C23 C 0.6767(10) 0.3537(9) 0.5837(10) 0.046(5) Uani 1 1 d . U . . .
 H23 H 0.723644 0.342429 0.583889 0.055 Uiso 1 1 calc R . . . .
 C24 C 0.6395(9) 0.3423(9) 0.6331(9) 0.040(5) Uani 1 1 d . U . . .
 H24A H 0.660169 0.324004 0.668306 0.048 Uiso 1 1 calc R . . . .
 C25 C 0.5735(9) 0.3569(8) 0.6325(9) 0.040(5) Uani 1 1 d . U . . .
 H25 H 0.546408 0.348697 0.667011 0.048 Uiso 1 1 calc R . . . .
 C26 C 0.5452(8) 0.3837(8) 0.5817(7) 0.028(4) Uani 1 1 d D U . . .
 H26 H 0.497984 0.393844 0.582758 0.034 Uiso 1 1 calc R . . . .
 C31 C 0.5272(8) 0.2758(8) 0.4040(8) 0.023(4) Uani 1 1 d . U . . .
 C32 C 0.4736(8) 0.2554(7) 0.3704(8) 0.022(4) Uani 1 1 d . U . . .
 H32 H 0.453919 0.287299 0.342542 0.026 Uiso 1 1 calc R . . . .
 C33 C 0.4477(8) 0.1896(8) 0.3764(9) 0.040(5) Uani 1 1 d . U . . .
 H33 H 0.410656 0.175323 0.351979 0.048 Uiso 1 1 calc R . . . .
 C34 C 0.4743(9) 0.1437(10) 0.4169(9) 0.048(5) Uani 1 1 d . U . . .
 H34 H 0.453949 0.098788 0.422308 0.058 Uiso 1 1 calc R . . . .
 C35 C 0.5298(9) 0.1617(9) 0.4498(10) 0.055(6) Uani 1 1 d . U . . .
 H35 H 0.549652 0.129101 0.476957 0.067 Uiso 1 1 calc R . . . .
 C36 C 0.5579(9) 0.2310(10) 0.4424(9) 0.039(5) Uani 1 1 d . U . . .
 H36 H 0.597089 0.245012 0.464121 0.046 Uiso 1 1 calc R . . . .
 C41 C 0.5390(7) 0.4024(7) 0.3263(7) 0.016(3) Uani 1 1 d . U . . .
 C42 C 0.4738(7) 0.4338(9) 0.3234(8) 0.032(4) Uani 1 1 d . U . . .
 H42 H 0.442764 0.427854 0.355533 0.038 Uiso 1 1 calc R . . . .
 C43 C 0.4555(8) 0.4729(9) 0.2739(9) 0.040(4) Uani 1 1 d . U . . .
 H43 H 0.412703 0.495812 0.271861 0.047 Uiso 1 1 calc R . . . .
 C44 C 0.5016(9) 0.4777(9) 0.2275(9) 0.048(5) Uani 1 1 d . U . . .
 H44 H 0.489190 0.504465 0.193214 0.058 Uiso 1 1 calc R . . . .
 C45 C 0.5650(8) 0.4458(8) 0.2277(8) 0.036(4) Uani 1 1 d . U . . .
 H45 H 0.594137 0.448230 0.193838 0.043 Uiso 1 1 calc R . . . .
 C46 C 0.5835(8) 0.4114(8) 0.2779(8) 0.029(4) Uani 1 1 d . U . . .
 H46 H 0.628120 0.392650 0.280622 0.035 Uiso 1 1 calc R . . . .
 C51 C 0.1713(7) 0.4762(7) 0.5518(7) 0.021(4) Uani 1 1 d . U . . .
 C52 C 0.2106(8) 0.4160(7) 0.5446(7) 0.025(4) Uani 1 1 d . U . . .
 H52 H 0.253854 0.419004 0.526068 0.030 Uiso 1 1 calc R . . . .
 C53 C 0.1855(8) 0.3494(8) 0.5653(9) 0.032(5) Uani 1 1 d . U . . .
 H53 H 0.212088 0.307845 0.561313 0.039 Uiso 1 1 calc R . . . .
 C54 C 0.1236(8) 0.3470(9) 0.5905(9) 0.042(5) Uani 1 1 d . U . . .
 H54 H 0.107019 0.302368 0.603152 0.050 Uiso 1 1 calc R . . . .
 C55 C 0.0831(9) 0.4043(9) 0.5991(10) 0.056(6) Uani 1 1 d . U . . .
 H55 H 0.039428 0.400215 0.616863 0.067 Uiso 1 1 calc R . . . .
 C56 C 0.1094(7) 0.4712(8) 0.5800(9) 0.038(5) Uani 1 1 d . U . . .
 H56 H 0.083561 0.512714 0.586895 0.046 Uiso 1 1 calc R . . . .
 C61 C 0.1679(7) 0.5954(7) 0.4661(8) 0.024(4) Uani 1 1 d . U . . .
 C62 C 0.0985(8) 0.5974(11) 0.4628(10) 0.053(6) Uani 1 1 d . U . . .
 H62 H 0.072413 0.578882 0.495012 0.064 Uiso 1 1 calc R . . . .
 C63 C 0.0646(10) 0.6268(10) 0.4123(10) 0.052(5) Uani 1 1 d . U . . .
 H63 H 0.016728 0.623770 0.407528 0.062 Uiso 1 1 calc R . . . .
 C64 C 0.1052(10) 0.6598(10) 0.3707(10) 0.053(6) Uani 1 1 d . U . . .
 H64 H 0.084364 0.683788 0.338102 0.064 Uiso 1 1 calc R . . . .
 C65 C 0.1764(10) 0.6594(10) 0.3747(10) 0.061(6) Uani 1 1 d . U . . .
 H65 H 0.202524 0.681539 0.344311 0.073 Uiso 1 1 calc R . . . .
 C66 C 0.2090(10) 0.6269(9) 0.4226(9) 0.048(5) Uani 1 1 d . U . . .
 H66 H 0.257045 0.626175 0.425567 0.057 Uiso 1 1 calc R . . . .
 C71 C 0.2167(7) 0.7095(7) 0.5961(7) 0.018(3) Uani 1 1 d . U . . .
 C72 C 0.2705(8) 0.7268(9) 0.6335(9) 0.035(4) Uani 1 1 d . U . . .
 H72 H 0.285120 0.694802 0.663631 0.042 Uiso 1 1 calc R . . . .
 C73 C 0.3023(9) 0.7905(8) 0.6264(8) 0.038(5) Uani 1 1 d . U . . .
 H73 H 0.339689 0.802595 0.651347 0.046 Uiso 1 1 calc R . . . .
 C74 C 0.2801(9) 0.8372(8) 0.5832(8) 0.034(4) Uani 1 1 d . U . . .
 H74 H 0.301640 0.881858 0.579904 0.040 Uiso 1 1 calc R . . . .
 C75 C 0.2281(8) 0.8213(8) 0.5448(8) 0.031(4) Uani 1 1 d . U . . .
 H75 H 0.213297 0.854724 0.515891 0.037 Uiso 1 1 calc R . . . .
 C76 C 0.1982(10) 0.7581(9) 0.5486(9) 0.038(5) Uani 1 1 d . U . . .
 H76 H 0.164766 0.744906 0.520051 0.046 Uiso 1 1 calc R . . . .
 C81 C 0.1889(7) 0.5874(8) 0.6729(8) 0.023(4) Uani 1 1 d . U . . .
 C82 C 0.2491(7) 0.5533(7) 0.6830(8) 0.025(4) Uani 1 1 d . U . . .
 H82 H 0.282270 0.550064 0.652236 0.030 Uiso 1 1 calc R . . . .
 C83 C 0.2606(8) 0.5243(7) 0.7377(8) 0.032(4) Uani 1 1 d . U . . .
 H83 H 0.304035 0.505286 0.746787 0.038 Uiso 1 1 calc R . . . .
 C84 C 0.2108(8) 0.5222(9) 0.7795(9) 0.043(5) Uani 1 1 d . U . . .
 H84 H 0.218463 0.497424 0.815920 0.052 Uiso 1 1 calc R . . . .
 C85 C 0.1528(9) 0.5533(8) 0.7709(9) 0.042(4) Uani 1 1 d . U . . .
 H85 H 0.119915 0.553775 0.802131 0.050 Uiso 1 1 calc R . . . .
 C86 C 0.1385(8) 0.5856(7) 0.7170(8) 0.024(4) Uani 1 1 d . U . . .
 H86 H 0.095252 0.606093 0.709855 0.029 Uiso 1 1 calc R . . . .
 C111 C 0.0812(8) 0.3773(8) 0.2806(9) 0.034(4) Uani 1 1 d . U . . .
 C112 C 0.1271(8) 0.3264(8) 0.3048(8) 0.024(4) Uani 1 1 d . U . . .
 C113 C 0.1753(8) 0.3427(8) 0.3498(8) 0.027(4) Uani 1 1 d . U . . .
 C114 C 0.1762(7) 0.4115(8) 0.3684(7) 0.026(4) Uani 1 1 d . U . . .
 H114 H 0.206436 0.425807 0.399322 0.031 Uiso 1 1 calc R . . . .
 C115 C 0.1321(8) 0.4615(8) 0.3415(8) 0.032(4) Uani 1 1 d . U . . .
 H115 H 0.136058 0.509194 0.353976 0.039 Uiso 1 1 calc R . . . .
 C116 C 0.0869(8) 0.4469(8) 0.3010(8) 0.027(4) Uani 1 1 d . U . . .
 C117 C 0.2664(8) 0.2916(8) 0.4134(8) 0.025(4) Uani 1 1 d . U . . .
 C118 C 0.3116(7) 0.3468(8) 0.4197(7) 0.017(3) Uani 1 1 d . U . . .
 H118 H 0.306372 0.386458 0.394103 0.021 Uiso 1 1 calc R . . . .
 C119 C 0.3713(8) 0.2897(9) 0.4935(8) 0.035(5) Uani 1 1 d . U . . .
 H119 H 0.407941 0.289165 0.521161 0.042 Uiso 1 1 calc R . . . .
 C120 C 0.3290(9) 0.2309(10) 0.4891(10) 0.048(6) Uani 1 1 d . U . . .
 H120 H 0.336893 0.191413 0.514356 0.058 Uiso 1 1 calc R . . . .
 C122 C 0.2765(8) 0.2293(9) 0.4494(10) 0.045(6) Uani 1 1 d . U . . .
 H122 H 0.247970 0.189148 0.445615 0.054 Uiso 1 1 calc R . . . .
 C211 C 0.6703(7) 0.6311(9) 0.7056(8) 0.031(4) Uani 1 1 d . U . . .
 C212 C 0.6219(7) 0.6791(8) 0.6820(7) 0.018(4) Uani 1 1 d . U . . .
 C213 C 0.5780(8) 0.6597(8) 0.6343(7) 0.019(3) Uani 1 1 d . U . . .
 C214 C 0.5865(7) 0.5938(8) 0.6088(7) 0.022(4) Uani 1 1 d . U . . .
 H214 H 0.559552 0.580727 0.575285 0.026 Uiso 1 1 calc R . . . .
 C215 C 0.6351(8) 0.5452(9) 0.6321(8) 0.036(4) Uani 1 1 d . U . . .
 H215 H 0.639136 0.500006 0.614174 0.043 Uiso 1 1 calc R . . . .
 C216 C 0.6759(8) 0.5621(9) 0.6796(8) 0.037(4) Uani 1 1 d . U . . .
 C217 C 0.4822(8) 0.7077(8) 0.5708(8) 0.027(4) Uani 1 1 d . U . . .
 C218 C 0.4400(7) 0.6484(7) 0.5691(8) 0.026(4) Uani 1 1 d . U . . .
 H218 H 0.449611 0.609390 0.594401 0.031 Uiso 1 1 calc R . . . .
 C219 C 0.3732(8) 0.7021(8) 0.4956(8) 0.038(5) Uani 1 1 d . U . . .
 H219 H 0.336842 0.699975 0.467697 0.046 Uiso 1 1 calc R . . . .
 C220 C 0.4129(8) 0.7624(9) 0.4989(10) 0.040(5) Uani 1 1 d . U . . .
 H220 H 0.401909 0.802468 0.475268 0.048 Uiso 1 1 calc R . . . .
 C221 C 0.4662(8) 0.7638(8) 0.5352(9) 0.029(4) Uani 1 1 d . U . . .
 H221 H 0.493824 0.804767 0.536404 0.035 Uiso 1 1 calc R . . . .
 C11S C 0.8252(9) 0.2147(9) 0.6845(10) 0.223(19) Uiso 1 1 d D . . . .
 C16S C 0.8827(9) 0.2151(10) 0.6484(9) 0.115(10) Uiso 1 1 d DG . . . .
 H16S H 0.896962 0.172928 0.629107 0.138 Uiso 1 1 calc R . . . .
 C15S C 0.9192(8) 0.2770(13) 0.6404(10) 0.151(13) Uiso 1 1 d G . . . .
 H15S H 0.958511 0.277222 0.615683 0.182 Uiso 1 1 calc R . . . .
 C14S C 0.8983(11) 0.3387(10) 0.6686(11) 0.206(18) Uiso 1 1 d G . . . .
 H14S H 0.923309 0.380992 0.663116 0.247 Uiso 1 1 calc R . . . .
 C13S C 0.8409(11) 0.3383(9) 0.7047(11) 0.196(17) Uiso 1 1 d G . . . .
 H13S H 0.826559 0.380470 0.723973 0.235 Uiso 1 1 calc R . . . .
 C12S C 0.8043(8) 0.2764(11) 0.7127(9) 0.112(9) Uiso 1 1 d DG . . . .
 H12S H 0.765010 0.276176 0.737398 0.135 Uiso 1 1 calc R . . . .
 C17S C 0.7875(16) 0.1490(15) 0.6922(18) 0.26(2) Uiso 1 1 d D . . . .
 H17A H 0.784456 0.137609 0.735042 0.385 Uiso 1 1 calc R . . . .
 H17B H 0.810958 0.110818 0.671139 0.385 Uiso 1 1 calc R . . . .
 H17C H 0.741660 0.154473 0.675751 0.385 Uiso 1 1 calc R . . . .
 C21S C 0.3975(8) 0.9802(9) 0.5609(8) 0.22(2) Uiso 1 1 d D . . . .
 C26S C 0.4232(7) 0.9514(8) 0.5083(10) 0.091(8) Uiso 1 1 d DG . . . .
 H26S H 0.461456 0.920966 0.509742 0.109 Uiso 1 1 calc R . . . .
 C25S C 0.3930(11) 0.9672(11) 0.4536(8) 0.172(15) Uiso 1 1 d G . . . .
 H25S H 0.410551 0.947493 0.417649 0.206 Uiso 1 1 calc R . . . .
 C24S C 0.3370(11) 1.0118(12) 0.4515(10) 0.216(18) Uiso 1 1 d G . . . .
 H24S H 0.316379 1.022523 0.414151 0.259 Uiso 1 1 calc R . . . .
 C23S C 0.3113(8) 1.0406(10) 0.5042(12) 0.25(2) Uiso 1 1 d G . . . .
 H23S H 0.273112 1.071025 0.502747 0.304 Uiso 1 1 calc R . . . .
 C22S C 0.3416(9) 1.0248(9) 0.5589(10) 0.112(10) Uiso 1 1 d DG . . . .
 H22S H 0.324017 1.044499 0.594840 0.135 Uiso 1 1 calc R . . . .
 C27S C 0.4266(15) 0.9652(16) 0.6154(12) 0.217(18) Uiso 1 1 d D . . . .
 H27A H 0.439347 0.915277 0.616726 0.325 Uiso 1 1 calc R . . . .
 H27B H 0.394091 0.975202 0.647581 0.325 Uiso 1 1 calc R . . . .
 H27C H 0.467205 0.994357 0.620916 0.325 Uiso 1 1 calc R . . . .
 C34S C 0.3605(6) 0.7723(8) 0.3225(8) 0.134(12) Uiso 1 1 d . . . . .
 H34S H 0.320799 0.794186 0.335195 0.161 Uiso 0.33(3) 1 d R . P A 2
 C35S C 0.3726(7) 0.7015(8) 0.3344(7) 0.090(8) Uiso 1 1 d DG . . A .
 H35S H 0.339975 0.674630 0.355872 0.108 Uiso 1 1 calc R . . . .
 C36S C 0.4323(8) 0.6700(6) 0.3148(7) 0.094(9) Uiso 1 1 d DG . . A .
 H36S H 0.440512 0.621625 0.322917 0.113 Uiso 1 1 calc R . . . .
 C31S C 0.4800(6) 0.7094(7) 0.2833(7) 0.078(7) Uiso 1 1 d G . . A .
 H31S H 0.519926 0.688313 0.270183 0.093 Uiso 0.67(3) 1 d R . P A 1
 C32S C 0.4679(7) 0.7802(7) 0.2714(7) 0.071(6) Uiso 1 1 d DG . . A .
 H32S H 0.500515 0.807076 0.249911 0.085 Uiso 1 1 calc R . . . .
 C33S C 0.4082(8) 0.8117(6) 0.2910(8) 0.099(9) Uiso 1 1 d DG . . A .
 H33S H 0.399979 0.860082 0.282865 0.119 Uiso 1 1 calc R . . . .
 C37S C 0.3031(19) 0.8100(18) 0.3531(19) 0.15(2) Uiso 0.67(3) 1 d D . P A 1
 H37A H 0.261726 0.781672 0.350013 0.227 Uiso 0.67(3) 1 calc R . P A 1
 H37B H 0.295839 0.855832 0.333864 0.227 Uiso 0.67(3) 1 calc R . P A 1
 H37C H 0.314453 0.817160 0.395495 0.227 Uiso 0.67(3) 1 calc R . P A 1
 C38S C 0.544(4) 0.676(3) 0.265(3) 0.15(4) Uiso 0.33(3) 1 d D . P A 2
 H38A H 0.533900 0.633115 0.242854 0.232 Uiso 0.33(3) 1 calc R . P A 2
 H38B H 0.570195 0.664736 0.301155 0.232 Uiso 0.33(3) 1 calc R . P A 2
 H38C H 0.569380 0.708920 0.240017 0.232 Uiso 0.33(3) 1 calc R . P A 2

loop_
  _atom_site_aniso_label
  _atom_site_aniso_U_11
  _atom_site_aniso_U_22
  _atom_site_aniso_U_33
  _atom_site_aniso_U_23
  _atom_site_aniso_U_13
  _atom_site_aniso_U_12
 Br1 0.0579(13) 0.0431(12) 0.084(2) 0.0093(12) -0.0276(14) 0.0080(11)
 Br2 0.0754(16) 0.0560(13) 0.083(2) -0.0269(13) -0.0413(15) 0.0358(12)
 Cu1 0.0298(12) 0.0320(12) 0.0255(14) -0.0026(11) -0.0027(11) 0.0031(10)
 Cu2 0.0257(11) 0.0157(10) 0.0264(13) 0.0003(10) 0.0001(10) 0.0017(9)
 Cl1 0.034(3) 0.035(3) 0.030(3) -0.005(2) -0.008(2) 0.008(2)
 Cl2 0.034(2) 0.014(2) 0.012(2) 0.0030(17) 0.003(2) 0.0095(19)
 S12 0.029(3) 0.048(3) 0.031(4) 0.000(2) -0.012(3) -0.011(2)
 S22 0.055(3) 0.023(2) 0.019(3) -0.006(2) -0.003(3) -0.002(2)
 P11 0.027(2) 0.033(3) 0.026(3) -0.009(2) -0.002(2) 0.002(2)
 P12 0.031(3) 0.026(2) 0.019(3) -0.003(2) 0.000(2) 0.006(2)
 P21 0.027(2) 0.016(2) 0.022(3) -0.003(2) -0.002(2) 0.005(2)
 P22 0.024(3) 0.011(2) 0.025(3) 0.0028(19) 0.003(2) 0.001(2)
 O11 0.031(7) 0.029(6) 0.023(8) 0.003(5) 0.012(6) -0.005(6)
 O21 0.020(5) 0.019(5) 0.022(5) -0.005(4) 0.007(4) 0.000(4)
 N11 0.045(9) 0.052(10) 0.026(11) 0.012(8) -0.003(8) -0.011(8)
 N13 0.045(9) 0.024(8) 0.027(11) 0.005(7) 0.011(8) -0.006(7)
 N14 0.032(7) 0.023(7) 0.018(8) -0.011(6) -0.006(6) -0.009(6)
 N15 0.019(6) 0.027(7) 0.018(8) -0.008(5) 0.003(5) 0.004(6)
 N21 0.043(9) 0.027(8) 0.030(11) -0.007(7) -0.002(8) -0.008(7)
 N23 0.027(7) 0.019(7) 0.032(9) 0.002(6) -0.005(7) 0.008(6)
 N24 0.037(9) 0.020(8) 0.031(10) -0.008(7) -0.007(8) 0.014(7)
 N25 0.020(7) 0.011(6) 0.042(10) 0.001(6) -0.006(6) -0.003(6)
 C11 0.023(7) 0.039(7) 0.031(9) -0.010(7) -0.014(7) 0.005(6)
 C12 0.024(8) 0.038(9) 0.089(17) -0.035(10) 0.004(9) -0.012(8)
 C13 0.038(11) 0.031(8) 0.13(2) -0.041(11) 0.028(12) -0.008(7)
 C14 0.043(10) 0.058(10) 0.090(19) -0.033(12) -0.007(11) 0.003(9)
 C15 0.047(10) 0.054(9) 0.075(18) 0.001(11) -0.001(11) 0.029(9)
 C16 0.045(9) 0.054(8) 0.045(11) -0.012(8) -0.002(8) 0.017(7)
 C21 0.036(7) 0.035(8) 0.028(8) -0.020(7) -0.004(7) 0.004(7)
 C22 0.039(7) 0.064(10) 0.028(9) -0.007(8) 0.005(7) 0.011(7)
 C23 0.057(11) 0.032(10) 0.049(12) 0.001(9) -0.008(8) 0.019(10)
 C24 0.054(10) 0.027(10) 0.040(11) -0.002(9) -0.011(8) 0.018(9)
 C25 0.047(9) 0.026(10) 0.047(11) 0.009(8) -0.013(8) -0.006(9)
 C26 0.028(9) 0.020(9) 0.037(10) -0.010(7) -0.003(7) 0.011(8)
 C31 0.016(8) 0.022(8) 0.033(11) 0.005(7) 0.010(7) -0.003(7)
 C32 0.027(7) 0.013(6) 0.027(9) -0.013(6) 0.008(6) -0.006(6)
 C33 0.034(10) 0.018(7) 0.068(14) 0.011(8) -0.006(9) -0.013(7)
 C34 0.056(12) 0.036(10) 0.053(14) 0.009(8) 0.000(9) -0.004(9)
 C35 0.052(11) 0.035(9) 0.080(17) 0.020(10) -0.017(10) 0.013(9)
 C36 0.034(11) 0.048(9) 0.034(13) 0.010(9) 0.003(8) 0.010(8)
 C41 0.018(5) 0.009(6) 0.020(6) -0.007(5) -0.002(5) -0.002(5)
 C42 0.023(8) 0.048(11) 0.025(9) -0.013(7) -0.010(7) 0.013(8)
 C43 0.038(6) 0.042(7) 0.039(7) 0.000(5) -0.010(5) 0.000(5)
 C44 0.056(10) 0.047(12) 0.042(11) 0.003(9) -0.006(8) 0.004(9)
 C45 0.058(10) 0.026(10) 0.024(9) -0.012(7) 0.000(8) -0.001(8)
 C46 0.036(9) 0.027(9) 0.026(10) -0.004(7) 0.007(7) -0.004(8)
 C51 0.025(7) 0.017(6) 0.021(8) -0.014(6) -0.003(6) -0.005(6)
 C52 0.027(6) 0.016(5) 0.032(7) 0.008(5) 0.003(5) -0.007(4)
 C53 0.024(8) 0.010(7) 0.062(15) 0.011(8) -0.004(8) -0.005(7)
 C54 0.037(8) 0.020(7) 0.068(11) 0.007(8) 0.012(8) -0.002(6)
 C55 0.043(11) 0.025(8) 0.099(19) 0.010(10) 0.029(11) 0.000(7)
 C56 0.019(8) 0.015(7) 0.079(15) 0.012(9) 0.000(8) -0.001(7)
 C61 0.027(5) 0.017(6) 0.027(6) -0.008(5) -0.002(5) 0.002(5)
 C62 0.030(7) 0.088(16) 0.042(13) -0.006(10) -0.005(8) 0.006(9)
 C63 0.045(11) 0.067(15) 0.044(14) -0.013(10) -0.012(8) 0.020(10)
 C64 0.063(11) 0.033(12) 0.065(15) -0.002(10) -0.015(10) 0.007(10)
 C65 0.067(10) 0.051(13) 0.065(15) 0.029(11) -0.019(11) -0.010(11)
 C66 0.054(10) 0.054(13) 0.035(12) 0.006(9) -0.001(8) -0.004(10)
 C71 0.026(7) 0.006(6) 0.021(8) -0.008(5) 0.011(6) -0.004(6)
 C72 0.041(8) 0.028(7) 0.035(9) 0.000(7) -0.006(7) -0.012(7)
 C73 0.059(12) 0.015(8) 0.040(12) -0.003(7) -0.025(9) -0.011(7)
 C74 0.046(11) 0.022(9) 0.032(11) 0.006(7) -0.005(8) -0.002(8)
 C75 0.039(10) 0.013(7) 0.042(12) 0.014(7) -0.007(8) 0.002(7)
 C76 0.049(11) 0.044(9) 0.022(11) 0.012(8) 0.010(8) -0.016(8)
 C81 0.023(8) 0.018(8) 0.029(10) -0.012(7) -0.003(6) -0.002(7)
 C82 0.027(7) 0.016(7) 0.032(8) -0.001(6) 0.008(6) 0.004(6)
 C83 0.038(9) 0.012(8) 0.045(10) 0.010(7) 0.002(7) 0.001(8)
 C84 0.050(8) 0.039(9) 0.040(9) 0.022(8) 0.008(7) -0.003(7)
 C85 0.054(9) 0.040(10) 0.030(10) -0.003(8) 0.002(8) -0.001(8)
 C86 0.028(7) 0.011(7) 0.034(8) -0.006(6) 0.005(6) -0.007(6)
 C111 0.033(10) 0.023(7) 0.046(13) 0.004(7) -0.014(9) -0.014(7)
 C112 0.022(8) 0.026(7) 0.025(8) 0.008(6) 0.002(6) -0.013(6)
 C113 0.031(9) 0.026(7) 0.023(10) -0.008(7) 0.000(7) 0.001(8)
 C114 0.025(9) 0.022(7) 0.031(11) 0.006(6) -0.013(8) -0.008(7)
 C115 0.033(9) 0.019(8) 0.044(12) -0.010(7) -0.016(8) 0.005(7)
 C116 0.032(8) 0.018(6) 0.031(9) 0.008(6) -0.011(6) -0.006(6)
 C117 0.019(9) 0.033(8) 0.023(11) 0.003(7) 0.006(7) -0.006(6)
 C118 0.017(4) 0.017(4) 0.018(4) -0.0003(14) 0.0001(13) 0.0008(13)
 C119 0.034(10) 0.043(9) 0.027(12) 0.003(7) -0.014(8) -0.003(7)
 C120 0.038(11) 0.047(10) 0.060(15) 0.020(10) -0.020(9) -0.018(9)
 C122 0.021(10) 0.041(10) 0.072(15) 0.025(10) -0.017(9) -0.013(8)
 C211 0.009(8) 0.049(9) 0.035(12) 0.003(7) -0.002(8) -0.004(7)
 C212 0.016(7) 0.022(7) 0.018(7) -0.001(6) 0.008(6) -0.008(6)
 C213 0.020(6) 0.019(5) 0.017(6) 0.007(5) 0.000(5) -0.004(5)
 C214 0.016(8) 0.030(7) 0.019(10) -0.007(6) 0.001(7) -0.011(6)
 C215 0.038(6) 0.034(6) 0.035(7) -0.003(5) 0.001(5) 0.000(5)
 C216 0.033(10) 0.039(8) 0.040(11) 0.013(8) -0.010(8) 0.009(8)
 C217 0.020(9) 0.024(8) 0.037(12) 0.002(7) -0.007(8) -0.006(6)
 C218 0.014(8) 0.014(7) 0.049(12) -0.005(7) -0.007(7) 0.002(6)
 C219 0.026(10) 0.026(8) 0.062(14) 0.015(8) -0.018(9) -0.001(7)
 C220 0.031(8) 0.025(7) 0.064(11) 0.014(7) -0.020(7) -0.006(6)
 C221 0.029(8) 0.012(6) 0.046(9) -0.006(6) -0.008(7) 0.004(6)

_geom_special_details
;
 All esds (except the esd in the dihedral angle between two l.s. planes)
 are estimated using the full covariance matrix.  The cell esds are taken
 into account individually in the estimation of esds in distances, angles
 and torsion angles; correlations between esds in cell parameters are only
 used when they are defined by crystal symmetry.  An approximate (isotropic)
 treatment of cell esds is used for estimating esds involving l.s. planes.
;
loop_
  _geom_bond_atom_site_label_1
  _geom_bond_atom_site_label_2
  _geom_bond_distance
  _geom_bond_site_symmetry_2
  _geom_bond_publ_flag
 Br1 C116 1.909(15) . ?
 Br2 C216 1.873(16) . ?
 Cu1 Cl1 2.380(5) . ?
 Cu1 Cl2 2.423(4) . ?
 Cu1 P11 2.205(5) . ?
 Cu1 N15 2.070(12) . ?
 Cu2 Cl1 2.438(5) . ?
 Cu2 Cl2 2.357(4) . ?
 Cu2 P21 2.200(4) . ?
 Cu2 N25 2.053(11) . ?
 S12 N11 1.645(14) . ?
 S12 N13 1.636(16) . ?
 S22 N21 1.604(13) . ?
 S22 N23 1.594(15) . ?
 P11 P12 2.233(6) . ?
 P11 C11 1.840(18) . ?
 P11 C21 1.794(17) . ?
 P12 O11 1.504(10) . ?
 P12 C31 1.841(15) . ?
 P12 C41 1.793(16) . ?
 P21 P22 2.218(6) . ?
 P21 C51 1.810(15) . ?
 P21 C61 1.878(17) . ?
 P22 O21 1.468(10) . ?
 P22 C71 1.789(14) . ?
 P22 C81 1.833(17) . ?
 N11 C111 1.38(2) . ?
 N13 C112 1.338(19) . ?
 N14 C113 1.401(19) . ?
 N14 C117 1.377(19) . ?
 N15 C118 1.314(17) . ?
 N15 C119 1.355(19) . ?
 N21 C211 1.36(2) . ?
 N23 C212 1.302(18) . ?
 N24 C213 1.384(18) . ?
 N24 C217 1.419(19) . ?
 N25 C218 1.351(18) . ?
 N25 C219 1.366(19) . ?
 C11 C12 1.38(2) . ?
 C11 C16 1.36(2) . ?
 C12 C13 1.35(2) . ?
 C13 C14 1.42(2) . ?
 C14 C15 1.44(3) . ?
 C15 C16 1.37(2) . ?
 C21 C22 1.369(11) . ?
 C21 C26 1.379(12) . ?
 C22 C23 1.41(3) . ?
 C23 C24 1.34(3) . ?
 C24 C25 1.33(2) . ?
 C25 C26 1.36(2) . ?
 C31 C32 1.35(2) . ?
 C31 C36 1.35(2) . ?
 C32 C33 1.355(19) . ?
 C33 C34 1.36(2) . ?
 C34 C35 1.36(2) . ?
 C35 C36 1.44(2) . ?
 C41 C42 1.416(19) . ?
 C41 C46 1.40(2) . ?
 C42 C43 1.38(2) . ?
 C43 C44 1.38(2) . ?
 C44 C45 1.39(2) . ?
 C45 C46 1.35(2) . ?
 C51 C52 1.388(19) . ?
 C51 C56 1.38(2) . ?
 C52 C53 1.43(2) . ?
 C53 C54 1.34(2) . ?
 C54 C55 1.36(2) . ?
 C55 C56 1.44(2) . ?
 C61 C62 1.370(19) . ?
 C61 C66 1.40(2) . ?
 C62 C63 1.42(3) . ?
 C63 C64 1.38(3) . ?
 C64 C65 1.41(2) . ?
 C65 C66 1.39(2) . ?
 C71 C72 1.39(2) . ?
 C71 C76 1.45(2) . ?
 C72 C73 1.37(2) . ?
 C73 C74 1.38(2) . ?
 C74 C75 1.37(2) . ?
 C75 C76 1.34(2) . ?
 C81 C82 1.370(19) . ?
 C81 C86 1.40(2) . ?
 C82 C83 1.36(2) . ?
 C83 C84 1.35(2) . ?
 C84 C85 1.30(2) . ?
 C85 C86 1.38(2) . ?
 C111 C112 1.43(2) . ?
 C111 C116 1.40(2) . ?
 C112 C113 1.42(2) . ?
 C113 C114 1.37(2) . ?
 C114 C115 1.42(2) . ?
 C115 C116 1.30(2) . ?
 C117 C118 1.381(19) . ?
 C117 C122 1.44(2) . ?
 C119 C120 1.40(2) . ?
 C120 C122 1.36(2) . ?
 C211 C212 1.42(2) . ?
 C211 C216 1.44(2) . ?
 C212 C213 1.42(2) . ?
 C213 C214 1.38(2) . ?
 C214 C215 1.43(2) . ?
 C215 C216 1.37(2) . ?
 C217 C218 1.399(19) . ?
 C217 C221 1.36(2) . ?
 C219 C220 1.39(2) . ?
 C220 C221 1.33(2) . ?
 C11S C16S 1.3900 . ?
 C11S C12S 1.3900 . ?
 C11S C17S 1.46(2) . ?
 C16S C15S 1.3900 . ?
 C15S C14S 1.3900 . ?
 C14S C13S 1.3900 . ?
 C13S C12S 1.3900 . ?
 C21S C26S 1.3900 . ?
 C21S C22S 1.3900 . ?
 C21S C27S 1.37(2) . ?
 C26S C25S 1.3900 . ?
 C25S C24S 1.3900 . ?
 C24S C23S 1.3900 . ?
 C23S C22S 1.3900 . ?
 C34S C35S 1.3900 . ?
 C34S C33S 1.3900 . ?
 C34S C37S 1.50(4) . ?
 C35S C36S 1.3900 . ?
 C36S C31S 1.3900 . ?
 C31S C32S 1.3900 . ?
 C31S C38S 1.46(8) . ?
 C32S C33S 1.3900 . ?

loop_
  _geom_angle_atom_site_label_1
  _geom_angle_atom_site_label_2
  _geom_angle_atom_site_label_3
  _geom_angle
  _geom_angle_site_symmetry_1
  _geom_angle_site_symmetry_3
  _geom_angle_publ_flag
 Cl1 Cu1 Cl2 96.18(15) . . ?
 P11 Cu1 Cl1 120.78(19) . . ?
 P11 Cu1 Cl2 112.80(17) . . ?
 N15 Cu1 Cl1 98.5(4) . . ?
 N15 Cu1 Cl2 104.0(4) . . ?
 N15 Cu1 P11 120.7(3) . . ?
 Cl2 Cu2 Cl1 96.39(14) . . ?
 P21 Cu2 Cl1 110.15(17) . . ?
 P21 Cu2 Cl2 117.56(17) . . ?
 N25 Cu2 Cl1 100.1(4) . . ?
 N25 Cu2 Cl2 101.9(4) . . ?
 N25 Cu2 P21 125.7(3) . . ?
 Cu1 Cl1 Cu2 83.29(16) . . ?
 Cu2 Cl2 Cu1 84.10(14) . . ?
 N13 S12 N11 100.1(7) . . ?
 N23 S22 N21 100.3(7) . . ?
 Cu1 P11 P12 116.1(2) . . ?
 C11 P11 Cu1 115.3(5) . . ?
 C11 P11 P12 98.3(6) . . ?
 C21 P11 Cu1 116.6(5) . . ?
 C21 P11 P12 100.9(5) . . ?
 C21 P11 C11 107.2(7) . . ?
 O11 P12 P11 113.9(5) . . ?
 O11 P12 C31 112.0(6) . . ?
 O11 P12 C41 112.8(7) . . ?
 C31 P12 P11 105.0(5) . . ?
 C41 P12 P11 102.9(5) . . ?
 C41 P12 C31 109.6(7) . . ?
 Cu2 P21 P22 117.3(2) . . ?
 C51 P21 Cu2 118.6(5) . . ?
 C51 P21 P22 101.0(5) . . ?
 C51 P21 C61 106.9(7) . . ?
 C61 P21 Cu2 113.0(5) . . ?
 C61 P21 P22 97.4(5) . . ?
 O21 P22 P21 114.9(5) . . ?
 O21 P22 C71 111.2(6) . . ?
 O21 P22 C81 112.8(7) . . ?
 C71 P22 P21 105.2(5) . . ?
 C71 P22 C81 108.2(7) . . ?
 C81 P22 P21 103.9(5) . . ?
 C111 N11 S12 105.1(11) . . ?
 C112 N13 S12 107.6(11) . . ?
 C117 N14 C113 126.8(13) . . ?
 C118 N15 Cu1 123.8(10) . . ?
 C118 N15 C119 118.5(13) . . ?
 C119 N15 Cu1 117.5(11) . . ?
 C211 N21 S22 104.9(11) . . ?
 C212 N23 S22 109.0(11) . . ?
 C213 N24 C217 129.0(13) . . ?
 C218 N25 Cu2 123.8(10) . . ?
 C218 N25 C219 118.4(13) . . ?
 C219 N25 Cu2 117.7(11) . . ?
 C12 C11 P11 123.9(13) . . ?
 C16 C11 P11 118.1(13) . . ?
 C16 C11 C12 118.0(17) . . ?
 C13 C12 C11 121.2(17) . . ?
 C12 C13 C14 123.7(18) . . ?
 C13 C14 C15 112.7(19) . . ?
 C16 C15 C14 121.7(19) . . ?
 C11 C16 C15 122.0(18) . . ?
 C22 C21 P11 127.6(14) . . ?
 C22 C21 C26 113.4(16) . . ?
 C26 C21 P11 118.9(11) . . ?
 C21 C22 C23 121.3(18) . . ?
 C24 C23 C22 120.9(18) . . ?
 C25 C24 C23 119(2) . . ?
 C24 C25 C26 119.2(19) . . ?
 C25 C26 C21 125.7(16) . . ?
 C32 C31 P12 122.7(13) . . ?
 C36 C31 P12 115.4(14) . . ?
 C36 C31 C32 121.3(16) . . ?
 C31 C32 C33 120.3(17) . . ?
 C32 C33 C34 120.7(17) . . ?
 C33 C34 C35 120.5(18) . . ?
 C34 C35 C36 118.5(18) . . ?
 C31 C36 C35 118.5(18) . . ?
 C42 C41 P12 122.7(12) . . ?
 C46 C41 P12 118.2(11) . . ?
 C46 C41 C42 118.7(15) . . ?
 C43 C42 C41 120.1(16) . . ?
 C42 C43 C44 117.6(16) . . ?
 C43 C44 C45 124.1(18) . . ?
 C46 C45 C44 117.3(17) . . ?
 C45 C46 C41 122.0(16) . . ?
 C52 C51 P21 115.4(11) . . ?
 C56 C51 P21 124.5(11) . . ?
 C56 C51 C52 119.3(14) . . ?
 C51 C52 C53 119.8(14) . . ?
 C54 C53 C52 118.5(15) . . ?
 C53 C54 C55 124.3(16) . . ?
 C54 C55 C56 116.9(16) . . ?
 C51 C56 C55 121.1(15) . . ?
 C62 C61 P21 121.7(14) . . ?
 C62 C61 C66 122.0(17) . . ?
 C66 C61 P21 116.1(12) . . ?
 C61 C62 C63 121.4(19) . . ?
 C64 C63 C62 116.0(19) . . ?
 C63 C64 C65 122(2) . . ?
 C66 C65 C64 121(2) . . ?
 C65 C66 C61 117.1(18) . . ?
 C72 C71 P22 124.5(13) . . ?
 C72 C71 C76 118.8(14) . . ?
 C76 C71 P22 116.8(13) . . ?
 C73 C72 C71 119.2(16) . . ?
 C72 C73 C74 120.0(16) . . ?
 C75 C74 C73 122.2(16) . . ?
 C76 C75 C74 119.1(16) . . ?
 C75 C76 C71 120.3(18) . . ?
 C82 C81 P22 122.7(13) . . ?
 C82 C81 C86 119.2(16) . . ?
 C86 C81 P22 117.9(12) . . ?
 C83 C82 C81 118.9(16) . . ?
 C84 C83 C82 120.6(16) . . ?
 C85 C84 C83 121.5(18) . . ?
 C84 C85 C86 120.6(18) . . ?
 C85 C86 C81 118.7(15) . . ?
 N11 C111 C112 114.1(14) . . ?
 N11 C111 C116 128.2(16) . . ?
 C116 C111 C112 117.7(15) . . ?
 N13 C112 C111 113.1(15) . . ?
 N13 C112 C113 123.9(15) . . ?
 C113 C112 C111 122.9(15) . . ?
 N14 C113 C112 117.2(14) . . ?
 C114 C113 N14 127.2(16) . . ?
 C114 C113 C112 115.6(15) . . ?
 C113 C114 C115 120.0(15) . . ?
 C116 C115 C114 124.9(15) . . ?
 C111 C116 Br1 118.4(13) . . ?
 C115 C116 Br1 122.8(12) . . ?
 C115 C116 C111 118.7(15) . . ?
 N14 C117 C118 126.3(15) . . ?
 N14 C117 C122 115.0(14) . . ?
 C118 C117 C122 118.5(16) . . ?
 N15 C118 C117 123.8(15) . . ?
 N15 C119 C120 121.4(16) . . ?
 C122 C120 C119 121.1(18) . . ?
 C120 C122 C117 116.6(17) . . ?
 N21 C211 C212 114.1(15) . . ?
 N21 C211 C216 126.8(15) . . ?
 C212 C211 C216 119.0(16) . . ?
 N23 C212 C211 111.6(15) . . ?
 N23 C212 C213 126.8(15) . . ?
 C213 C212 C211 121.4(14) . . ?
 N24 C213 C212 116.1(14) . . ?
 N24 C213 C214 125.2(15) . . ?
 C214 C213 C212 117.9(14) . . ?
 C213 C214 C215 121.0(15) . . ?
 C216 C215 C214 121.7(16) . . ?
 C211 C216 Br2 119.2(13) . . ?
 C215 C216 Br2 121.9(14) . . ?
 C215 C216 C211 118.8(15) . . ?
 C218 C217 N24 121.8(15) . . ?
 C221 C217 N24 119.8(14) . . ?
 C221 C217 C218 118.3(16) . . ?
 N25 C218 C217 121.2(15) . . ?
 N25 C219 C220 120.9(16) . . ?
 C221 C220 C219 119.7(17) . . ?
 C220 C221 C217 121.5(16) . . ?
 C16S C11S C12S 120.0 . . ?
 C16S C11S C17S 119.1(10) . . ?
 C12S C11S C17S 120.9(10) . . ?
 C11S C16S C15S 120.0 . . ?
 C14S C15S C16S 120.0 . . ?
 C13S C14S C15S 120.0 . . ?
 C14S C13S C12S 120.0 . . ?
 C13S C12S C11S 120.0 . . ?
 C26S C21S C22S 120.0 . . ?
 C27S C21S C26S 120.9(10) . . ?
 C27S C21S C22S 119.1(10) . . ?
 C25S C26S C21S 120.0 . . ?
 C26S C25S C24S 120.0 . . ?
 C23S C24S C25S 120.0 . . ?
 C24S C23S C22S 120.0 . . ?
 C23S C22S C21S 120.0 . . ?
 C35S C34S C33S 120.0 . . ?
 C35S C34S C37S 120.1(10) . . ?
 C33S C34S C37S 118.9(10) . . ?
 C34S C35S C36S 120.0 . . ?
 C31S C36S C35S 120.0 . . ?
 C36S C31S C32S 120.0 . . ?
 C36S C31S C38S 119.3(11) . . ?
 C32S C31S C38S 120.7(11) . . ?
 C33S C32S C31S 120.0 . . ?
 C32S C33S C34S 120.0 . . ?

_shelx_res_file
;
TITL rk61_a.res in Pna2(1)
    rk61.res
    created by SHELXL-2017/1 at 15:57:55 on 11-Feb-2021
REM Old TITL RK61 in P2(1)2(1)2(1)
REM SHELXT solution in Pna2(1)
REM R1 0.181, Rweak 0.055, Alpha 0.021, Orientation a'=b, b'=a, c'=-c
REM Flack x = 0.462 ( 0.005 ) from Parsons' quotients
REM Formula found by SHELXT: C95 P Cl8 Br4
CELL 0.71073 19.7043 18.9722 22.2962 90 90 90
ZERR 4 0.0012 0.0012 0.0017 0 0 0
LATT -1
SYMM -X,-Y,0.5+Z
SYMM 0.5+X,0.5-Y,+Z
SYMM 0.5-X,0.5+Y,0.5+Z
SFAC C H Br Cl Cu N O P S
UNIT 364 312 8 8 8 32 8 16 8
DFIX 1.5 C21S C27S C11S C17S
DFIX 1.39 0.01 C22 C21 C26 C21
SADI C35S C37S C37S C33S
SADI C36S C38S C38S C32S
SADI C22S C27S C27S C26S
SADI C16S C17S C17S C12S
FLAT C21S C22S C23S C24S C25S C26S C27S
FLAT C34S C35S C36S C31S C32S C33S C37S C38S
RIGU C11 > C16
RIGU C111 > C116
RIGU C71 > C76
RIGU N25 C217 > C221
RIGU N15 C117 > C122
RIGU C61 > C66
RIGU C211 > C216
RIGU C81 > C86
RIGU C41 > C46
RIGU C31 > C36
RIGU C51 > C56
RIGU C21 > C26
ISOR 0.001 0.002 C118
ISOR 0.005 0.005 O21
ISOR 0.005 0.01 C213 C215 C61 C41 C43 C52
ISOR 0.01 0.02 C71 C11 C16 C116 C112 C72 C51 C82 C21 C86 C221 C220 C22 C212 =
 N23 C54 C84 C32 N14

L.S. 4
PLAN  20
SIZE 0.23 0.15 0.14
TEMP -123(2)
list 4
fmap 2
acta
TWIN -1 0 0 0 -1 0 0 0 -1 2
OMIT 0 2 -8
OMIT 1 1 -8
OMIT 0 0 -2
OMIT 1 1 8
OMIT 2 0 -1
REM <olex2.extras>
REM <HklSrc "%.\\RK61.hkl">
REM </olex2.extras>

WGHT    0.020300
BASF   0.43193
FVAR       0.06431   0.32511
BR1   3    0.025625    0.515738    0.269778    11.00000    0.05791    0.04310 =
         0.08377    0.00934   -0.02759    0.00796
BR2   3    0.736168    0.496863    0.713277    11.00000    0.07542    0.05597 =
         0.08344   -0.02693   -0.04131    0.03581
CU1   5    0.420818    0.435198    0.476190    11.00000    0.02978    0.03199 =
         0.02553   -0.00258   -0.00266    0.00311
CU2   5    0.324130    0.558954    0.523412    11.00000    0.02567    0.01570 =
         0.02645    0.00027    0.00010    0.00169
CL1   4    0.355797    0.520403    0.422939    11.00000    0.03389    0.03501 =
         0.02969   -0.00533   -0.00777    0.00812
CL2   4    0.386102    0.472170    0.575572    11.00000    0.03368    0.01433 =
         0.01163    0.00298    0.00328    0.00945
S12   9    0.055426    0.266152    0.234008    11.00000    0.02865    0.04751 =
         0.03145    0.00009   -0.01175   -0.01123
S22   9    0.677216    0.734702    0.763270    11.00000    0.05485    0.02323 =
         0.01941   -0.00628   -0.00269   -0.00175
P11   8    0.532007    0.430311    0.465936    11.00000    0.02705    0.03343 =
         0.02553   -0.00926   -0.00229    0.00174
P12   8    0.570709    0.360714    0.392779    11.00000    0.03127    0.02567 =
         0.01946   -0.00282   -0.00005    0.00557
P21   8    0.213037    0.558334    0.533223    11.00000    0.02721    0.01555 =
         0.02224   -0.00317   -0.00193    0.00474
P22   8    0.168472    0.629907    0.601339    11.00000    0.02391    0.01109 =
         0.02470    0.00282    0.00302    0.00062
O11   7    0.646658    0.352607    0.392395    11.00000    0.03072    0.02902 =
         0.02318    0.00270    0.01249   -0.00492
O21   7    0.095590    0.643667    0.594188    11.00000    0.02033    0.01869 =
         0.02187   -0.00484    0.00687   -0.00003
N11   6    0.037686    0.350752    0.237838    11.00000    0.04502    0.05207 =
         0.02643    0.01198   -0.00333   -0.01087
N13   6    0.118452    0.261938    0.281659    11.00000    0.04512    0.02386 =
         0.02700    0.00544    0.01085   -0.00612
N14   6    0.214641    0.287009    0.372094    11.00000    0.03208    0.02269 =
         0.01821   -0.01113   -0.00593   -0.00864
AFIX  43
H14   2    0.205291    0.244686    0.358219    11.00000   -1.20000
AFIX   0
N15   6    0.361266    0.347620    0.458963    11.00000    0.01937    0.02659 =
         0.01800   -0.00804    0.00290    0.00449
N21   6    0.705811    0.656432    0.753084    11.00000    0.04300    0.02750 =
         0.03009   -0.00668   -0.00242   -0.00768
N23   6    0.621614    0.738362    0.711439    11.00000    0.02750    0.01889 =
         0.03240    0.00168   -0.00462    0.00788
N24   6    0.537199    0.712761    0.611555    11.00000    0.03710    0.01977 =
         0.03055   -0.00783   -0.00697    0.01361
AFIX  43
H24   2    0.546749    0.755597    0.624124    11.00000   -1.20000
AFIX   0
N25   6    0.385707    0.645644    0.532090    11.00000    0.02025    0.01103 =
         0.04189    0.00138   -0.00628   -0.00261
C11   1    0.572707    0.513029    0.442158    11.00000    0.02257    0.03941 =
         0.03116   -0.01015   -0.01358    0.00474
C12   1    0.639420    0.517859    0.423879    11.00000    0.02378    0.03845 =
         0.08945   -0.03487    0.00400   -0.01228
AFIX  43
H12   2    0.666577    0.476510    0.422635    11.00000   -1.20000
AFIX   0
C13   1    0.666773    0.580056    0.407768    11.00000    0.03769    0.03051 =
         0.13402   -0.04142    0.02825   -0.00793
AFIX  43
H13   2    0.713299    0.580964    0.396623    11.00000   -1.20000
AFIX   0
C14   1    0.629985    0.644355    0.406503    11.00000    0.04270    0.05792 =
         0.08985   -0.03345   -0.00709    0.00335
AFIX  43
H14A  2    0.647768    0.687203    0.391038    11.00000   -1.20000
AFIX   0
C15   1    0.563005    0.637613    0.431124    11.00000    0.04665    0.05369 =
         0.07524    0.00116   -0.00081    0.02881
AFIX  43
H15   2    0.537083    0.678926    0.438531    11.00000   -1.20000
AFIX   0
C16   1    0.535504    0.573091    0.444217    11.00000    0.04514    0.05433 =
         0.04512   -0.01220   -0.00230    0.01665
AFIX  43
H16   2    0.488954    0.570359    0.455066    11.00000   -1.20000
AFIX   0
C21   1    0.579067    0.397488    0.528905    11.00000    0.03624    0.03543 =
         0.02771   -0.01967   -0.00418    0.00431
C22   1    0.646899    0.382223    0.531411    11.00000    0.03904    0.06415 =
         0.02826   -0.00698    0.00519    0.01132
AFIX  43
H22   2    0.674529    0.390978    0.497298    11.00000   -1.20000
AFIX   0
C23   1    0.676667    0.353693    0.583738    11.00000    0.05661    0.03238 =
         0.04924    0.00055   -0.00767    0.01853
AFIX  43
H23   2    0.723644    0.342429    0.583889    11.00000   -1.20000
AFIX   0
C24   1    0.639524    0.342331    0.633101    11.00000    0.05399    0.02670 =
         0.03965   -0.00241   -0.01120    0.01751
AFIX  43
H24A  2    0.660169    0.324004    0.668306    11.00000   -1.20000
AFIX   0
C25   1    0.573472    0.356916    0.632450    11.00000    0.04748    0.02562 =
         0.04654    0.00864   -0.01339   -0.00608
AFIX  43
H25   2    0.546408    0.348697    0.667011    11.00000   -1.20000
AFIX   0
C26   1    0.545187    0.383723    0.581719    11.00000    0.02771    0.01984 =
         0.03747   -0.00998   -0.00310    0.01059
AFIX  43
H26   2    0.497984    0.393844    0.582758    11.00000   -1.20000
AFIX   0
C31   1    0.527240    0.275846    0.403969    11.00000    0.01563    0.02188 =
         0.03262    0.00522    0.00965   -0.00278
C32   1    0.473580    0.255397    0.370410    11.00000    0.02678    0.01268 =
         0.02676   -0.01271    0.00838   -0.00553
AFIX  43
H32   2    0.453919    0.287299    0.342542    11.00000   -1.20000
AFIX   0
C33   1    0.447731    0.189566    0.376373    11.00000    0.03372    0.01819 =
         0.06782    0.01121   -0.00648   -0.01258
AFIX  43
H33   2    0.410656    0.175323    0.351979    11.00000   -1.20000
AFIX   0
C34   1    0.474310    0.143728    0.416890    11.00000    0.05562    0.03623 =
         0.05273    0.00901   -0.00028   -0.00441
AFIX  43
H34   2    0.453949    0.098788    0.422308    11.00000   -1.20000
AFIX   0
C35   1    0.529849    0.161694    0.449754    11.00000    0.05156    0.03509 =
         0.07966    0.02005   -0.01703    0.01319
AFIX  43
H35   2    0.549652    0.129101    0.476957    11.00000   -1.20000
AFIX   0
C36   1    0.557861    0.231005    0.442407    11.00000    0.03433    0.04756 =
         0.03372    0.00990    0.00333    0.00993
AFIX  43
H36   2    0.597089    0.245012    0.464121    11.00000   -1.20000
AFIX   0
C41   1    0.538981    0.402408    0.326293    11.00000    0.01806    0.00903 =
         0.01967   -0.00690   -0.00239   -0.00220
C42   1    0.473847    0.433801    0.323357    11.00000    0.02284    0.04775 =
         0.02538   -0.01292   -0.00953    0.01311
AFIX  43
H42   2    0.442764    0.427854    0.355533    11.00000   -1.20000
AFIX   0
C43   1    0.455521    0.472926    0.273933    11.00000    0.03800    0.04195 =
         0.03866   -0.00027   -0.01008   -0.00036
AFIX  43
H43   2    0.412703    0.495812    0.271861    11.00000   -1.20000
AFIX   0
C44   1    0.501640    0.477684    0.227493    11.00000    0.05593    0.04659 =
         0.04179    0.00334   -0.00603    0.00403
AFIX  43
H44   2    0.489190    0.504465    0.193214    11.00000   -1.20000
AFIX   0
C45   1    0.564996    0.445842    0.227722    11.00000    0.05792    0.02590 =
         0.02350   -0.01249   -0.00001   -0.00054
AFIX  43
H45   2    0.594137    0.448230    0.193838    11.00000   -1.20000
AFIX   0
C46   1    0.583520    0.411404    0.277924    11.00000    0.03551    0.02677 =
         0.02576   -0.00420    0.00657   -0.00382
AFIX  43
H46   2    0.628120    0.392650    0.280622    11.00000   -1.20000
AFIX   0
C51   1    0.171346    0.476204    0.551832    11.00000    0.02450    0.01661 =
         0.02132   -0.01447   -0.00344   -0.00464
C52   1    0.210556    0.416032    0.544639    11.00000    0.02698    0.01618 =
         0.03180    0.00780    0.00298   -0.00669
AFIX  43
H52   2    0.253854    0.419004    0.526068    11.00000   -1.20000
AFIX   0
C53   1    0.185518    0.349361    0.565321    11.00000    0.02404    0.01039 =
         0.06245    0.01063   -0.00372   -0.00489
AFIX  43
H53   2    0.212088    0.307845    0.561313    11.00000   -1.20000
AFIX   0
C54   1    0.123628    0.346960    0.590494    11.00000    0.03651    0.02009 =
         0.06800    0.00710    0.01229   -0.00181
AFIX  43
H54   2    0.107019    0.302368    0.603152    11.00000   -1.20000
AFIX   0
C55   1    0.083060    0.404332    0.599077    11.00000    0.04311    0.02473 =
         0.09885    0.00988    0.02934    0.00023
AFIX  43
H55   2    0.039428    0.400215    0.616863    11.00000   -1.20000
AFIX   0
C56   1    0.109362    0.471201    0.579986    11.00000    0.01939    0.01530 =
         0.07935    0.01209    0.00022   -0.00061
AFIX  43
H56   2    0.083561    0.512714    0.586895    11.00000   -1.20000
AFIX   0
C61   1    0.167883    0.595392    0.466068    11.00000    0.02667    0.01729 =
         0.02736   -0.00850   -0.00161    0.00166
C62   1    0.098473    0.597444    0.462832    11.00000    0.02967    0.08773 =
         0.04187   -0.00563   -0.00503    0.00584
AFIX  43
H62   2    0.072413    0.578882    0.495012    11.00000   -1.20000
AFIX   0
C63   1    0.064553    0.626807    0.412263    11.00000    0.04518    0.06654 =
         0.04381   -0.01277   -0.01167    0.02015
AFIX  43
H63   2    0.016728    0.623770    0.407528    11.00000   -1.20000
AFIX   0
C64   1    0.105163    0.659825    0.370688    11.00000    0.06266    0.03286 =
         0.06481   -0.00215   -0.01486    0.00738
AFIX  43
H64   2    0.084364    0.683788    0.338102    11.00000   -1.20000
AFIX   0
C65   1    0.176357    0.659361    0.374716    11.00000    0.06712    0.05098 =
         0.06466    0.02875   -0.01929   -0.00994
AFIX  43
H65   2    0.202524    0.681539    0.344311    11.00000   -1.20000
AFIX   0
C66   1    0.208958    0.626913    0.422554    11.00000    0.05405    0.05355 =
         0.03499    0.00631   -0.00123   -0.00365
AFIX  43
H66   2    0.257045    0.626175    0.425567    11.00000   -1.20000
AFIX   0
C71   1    0.216699    0.709543    0.596107    11.00000    0.02576    0.00619 =
         0.02114   -0.00762    0.01071   -0.00397
C72   1    0.270504    0.726787    0.633500    11.00000    0.04117    0.02769 =
         0.03539    0.00006   -0.00613   -0.01230
AFIX  43
H72   2    0.285120    0.694802    0.663631    11.00000   -1.20000
AFIX   0
C73   1    0.302327    0.790538    0.626447    11.00000    0.05883    0.01546 =
         0.03963   -0.00255   -0.02480   -0.01064
AFIX  43
H73   2    0.339689    0.802595    0.651347    11.00000   -1.20000
AFIX   0
C74   1    0.280097    0.837226    0.583168    11.00000    0.04630    0.02235 =
         0.03222    0.00608   -0.00478   -0.00195
AFIX  43
H74   2    0.301640    0.881858    0.579904    11.00000   -1.20000
AFIX   0
C75   1    0.228059    0.821318    0.544826    11.00000    0.03881    0.01312 =
         0.04153    0.01437   -0.00655    0.00239
AFIX  43
H75   2    0.213297    0.854724    0.515891    11.00000   -1.20000
AFIX   0
C76   1    0.198217    0.758051    0.548625    11.00000    0.04925    0.04384 =
         0.02158    0.01171    0.01008   -0.01609
AFIX  43
H76   2    0.164766    0.744906    0.520051    11.00000   -1.20000
AFIX   0
C81   1    0.188857    0.587412    0.672945    11.00000    0.02251    0.01788 =
         0.02895   -0.01157   -0.00319   -0.00164
C82   1    0.249102    0.553325    0.683034    11.00000    0.02711    0.01640 =
         0.03159   -0.00053    0.00825    0.00418
AFIX  43
H82   2    0.282270    0.550064    0.652236    11.00000   -1.20000
AFIX   0
C83   1    0.260622    0.524294    0.737741    11.00000    0.03788    0.01246 =
         0.04506    0.01049    0.00185    0.00057
AFIX  43
H83   2    0.304035    0.505286    0.746787    11.00000   -1.20000
AFIX   0
C84   1    0.210848    0.522182    0.779501    11.00000    0.05021    0.03898 =
         0.03972    0.02224    0.00845   -0.00281
AFIX  43
H84   2    0.218463    0.497424    0.815920    11.00000   -1.20000
AFIX   0
C85   1    0.152752    0.553292    0.770935    11.00000    0.05440    0.04026 =
         0.03028   -0.00309    0.00215   -0.00088
AFIX  43
H85   2    0.119915    0.553775    0.802131    11.00000   -1.20000
AFIX   0
C86   1    0.138483    0.585553    0.716950    11.00000    0.02810    0.01074 =
         0.03437   -0.00567    0.00533   -0.00658
AFIX  43
H86   2    0.095252    0.606093    0.709855    11.00000   -1.20000
AFIX   0
C111  1    0.081214    0.377297    0.280627    11.00000    0.03285    0.02252 =
         0.04552    0.00394   -0.01359   -0.01424
C112  1    0.127060    0.326387    0.304782    11.00000    0.02157    0.02646 =
         0.02484    0.00785    0.00242   -0.01265
C113  1    0.175266    0.342694    0.349850    11.00000    0.03146    0.02562 =
         0.02251   -0.00796   -0.00027    0.00081
C114  1    0.176241    0.411522    0.368409    11.00000    0.02482    0.02227 =
         0.03053    0.00566   -0.01292   -0.00802
AFIX  43
H114  2    0.206436    0.425807    0.399322    11.00000   -1.20000
AFIX   0
C115  1    0.132149    0.461501    0.341463    11.00000    0.03346    0.01949 =
         0.04438   -0.01007   -0.01612    0.00510
AFIX  43
H115  2    0.136058    0.509194    0.353976    11.00000   -1.20000
AFIX   0
C116  1    0.086886    0.446946    0.301010    11.00000    0.03243    0.01845 =
         0.03059    0.00825   -0.01061   -0.00615
C117  1    0.266443    0.291573    0.413396    11.00000    0.01934    0.03291 =
         0.02277    0.00270    0.00618   -0.00600
C118  1    0.311567    0.346774    0.419679    11.00000    0.01722    0.01747 =
         0.01758   -0.00027    0.00008    0.00082
AFIX  43
H118  2    0.306372    0.386458    0.394103    11.00000   -1.20000
AFIX   0
C119  1    0.371314    0.289746    0.493458    11.00000    0.03395    0.04325 =
         0.02655    0.00343   -0.01358   -0.00343
AFIX  43
H119  2    0.407941    0.289165    0.521161    11.00000   -1.20000
AFIX   0
C120  1    0.328962    0.230931    0.489145    11.00000    0.03793    0.04699 =
         0.05980    0.01967   -0.02039   -0.01756
AFIX  43
H120  2    0.336893    0.191413    0.514356    11.00000   -1.20000
AFIX   0
C122  1    0.276491    0.229271    0.449416    11.00000    0.02066    0.04137 =
         0.07233    0.02467   -0.01655   -0.01347
AFIX  43
H122  2    0.247970    0.189148    0.445615    11.00000   -1.20000
AFIX   0
C211  1    0.670340    0.631112    0.705630    11.00000    0.00900    0.04916 =
         0.03527    0.00302   -0.00189   -0.00429
C212  1    0.621875    0.679142    0.681955    11.00000    0.01593    0.02159 =
         0.01771   -0.00096    0.00765   -0.00812
C213  1    0.577974    0.659741    0.634322    11.00000    0.01963    0.01873 =
         0.01719    0.00712   -0.00040   -0.00439
C214  1    0.586481    0.593825    0.608824    11.00000    0.01566    0.02988 =
         0.01936   -0.00672    0.00050   -0.01136
AFIX  43
H214  2    0.559552    0.580727    0.575285    11.00000   -1.20000
AFIX   0
C215  1    0.635053    0.545230    0.632107    11.00000    0.03790    0.03416 =
         0.03496   -0.00323    0.00084   -0.00011
AFIX  43
H215  2    0.639136    0.500006    0.614174    11.00000   -1.20000
AFIX   0
C216  1    0.675875    0.562094    0.679579    11.00000    0.03284    0.03858 =
         0.04016    0.01308   -0.00975    0.00869
C217  1    0.482154    0.707679    0.570782    11.00000    0.02031    0.02406 =
         0.03735    0.00196   -0.00704   -0.00592
C218  1    0.439951    0.648399    0.569087    11.00000    0.01404    0.01370 =
         0.04928   -0.00497   -0.00742    0.00204
AFIX  43
H218  2    0.449611    0.609390    0.594401    11.00000   -1.20000
AFIX   0
C219  1    0.373184    0.702064    0.495639    11.00000    0.02636    0.02562 =
         0.06185    0.01491   -0.01797   -0.00097
AFIX  43
H219  2    0.336842    0.699975    0.467697    11.00000   -1.20000
AFIX   0
C220  1    0.412876    0.762393    0.498904    11.00000    0.03084    0.02512 =
         0.06389    0.01444   -0.01976   -0.00626
AFIX  43
H220  2    0.401909    0.802468    0.475268    11.00000   -1.20000
AFIX   0
C221  1    0.466150    0.763790    0.535168    11.00000    0.02896    0.01224 =
         0.04619   -0.00649   -0.00800    0.00365
AFIX  43
H221  2    0.493824    0.804767    0.536404    11.00000   -1.20000
AFIX  66

C11S  1    0.825199    0.214746    0.684514    11.00000    0.22306
C16S  1    0.882671    0.215057    0.648364    11.00000    0.11485
AFIX  43
H16S  2    0.896962    0.172928    0.629107    11.00000   -1.20000
AFIX  65
C15S  1    0.919232    0.277009    0.640390    11.00000    0.15127
AFIX  43
H15S  2    0.958511    0.277222    0.615683    11.00000   -1.20000
AFIX  65
C14S  1    0.898321    0.338650    0.668566    11.00000    0.20604
AFIX  43
H14S  2    0.923309    0.380992    0.663116    11.00000   -1.20000
AFIX  65
C13S  1    0.840850    0.338340    0.704716    11.00000    0.19610
AFIX  43
H13S  2    0.826559    0.380470    0.723973    11.00000   -1.20000
AFIX  65
C12S  1    0.804289    0.276388    0.712691    11.00000    0.11208
AFIX  43
H12S  2    0.765010    0.276176    0.737398    11.00000   -1.20000
AFIX   0
C17S  1    0.787455    0.148987    0.692249    11.00000    0.25700
AFIX 133
H17A  2    0.784456    0.137609    0.735042    11.00000   -1.50000
H17B  2    0.810958    0.110818    0.671139    11.00000   -1.50000
H17C  2    0.741660    0.154473    0.675751    11.00000   -1.50000
AFIX  66

C21S  1    0.397523    0.980237    0.560950    11.00000    0.21952
C26S  1    0.423224    0.951427    0.508322    11.00000    0.09068
AFIX  43
H26S  2    0.461456    0.920966    0.509742    11.00000   -1.20000
AFIX  65
C25S  1    0.392985    0.967184    0.453617    11.00000    0.17200
AFIX  43
H25S  2    0.410551    0.947493    0.417649    11.00000   -1.20000
AFIX  65
C24S  1    0.337046    1.011753    0.451540    11.00000    0.21577
AFIX  43
H24S  2    0.316379    1.022523    0.414151    11.00000   -1.20000
AFIX  65
C23S  1    0.311344    1.040564    0.504167    11.00000    0.25353
AFIX  43
H23S  2    0.273112    1.071025    0.502747    11.00000   -1.20000
AFIX  65
C22S  1    0.341582    1.024807    0.558872    11.00000    0.11227
AFIX  43
H22S  2    0.324017    1.044499    0.594840    11.00000   -1.20000
AFIX   0
C27S  1    0.426626    0.965190    0.615447    11.00000    0.21669
AFIX 133
H27A  2    0.439347    0.915277    0.616726    11.00000   -1.50000
H27B  2    0.394091    0.975202    0.647581    11.00000   -1.50000
H27C  2    0.467205    0.994357    0.620916    11.00000   -1.50000
AFIX  66

C34S  1    0.360524    0.772339    0.322468    11.00000    0.13405
PART 2
AFIX   3
H34S  2    0.320799    0.794186    0.335195    21.00000   -1.20000
AFIX  65
PART 0
C35S  1    0.372563    0.701515    0.334363    11.00000    0.08980
AFIX  43
H35S  2    0.339975    0.674630    0.355872    11.00000   -1.20000
AFIX  65
C36S  1    0.432284    0.670030    0.314787    11.00000    0.09435
AFIX  43
H36S  2    0.440512    0.621625    0.322917    11.00000   -1.20000
AFIX  65
C31S  1    0.479965    0.709367    0.283316    11.00000    0.07771
PART 1
AFIX   3
H31S  2    0.519926    0.688313    0.270183   -21.00000   -1.20000
AFIX  65
PART 0
C32S  1    0.467927    0.780191    0.271420    11.00000    0.07059
AFIX  43
H32S  2    0.500515    0.807076    0.249911    11.00000   -1.20000
AFIX  65
C33S  1    0.408206    0.811677    0.290996    11.00000    0.09919
AFIX  43
H33S  2    0.399979    0.860082    0.282865    11.00000   -1.20000
AFIX   0
PART 1
C37S  1    0.303150    0.810026    0.353124   -21.00000    0.15142
AFIX 133
H37A  2    0.261726    0.781672    0.350013   -21.00000   -1.50000
H37B  2    0.295839    0.855832    0.333864   -21.00000   -1.50000
H37C  2    0.314453    0.817160    0.395495   -21.00000   -1.50000
AFIX   0
PART 0
PART 2
C38S  1    0.543568    0.676329    0.265366    21.00000    0.15449
AFIX 133
H38A  2    0.533900    0.633115    0.242854    21.00000   -1.50000
H38B  2    0.570195    0.664736    0.301155    21.00000   -1.50000
H38C  2    0.569380    0.708920    0.240017    21.00000   -1.50000
AFIX   0
HKLF 4


REM  rk61_a.res in Pna2(1)
REM R1 =  0.0716 for    6228 Fo > 4sig(Fo)  and  0.1144 for all   11798 data
REM    883 parameters refined using    612 restraints

END

WGHT      0.0203      0.0000

REM Highest difference peak  1.358,  deepest hole -0.755,  1-sigma level  0.110
Q1    1   0.2699  0.5553  0.5247  11.00000  0.05    1.36
Q2    1   0.4790  0.4413  0.4769  11.00000  0.05    1.17
Q3    1   0.0802  0.5107  0.2503  11.00000  0.05    1.06
Q4    1   0.3669  0.4428  0.4782  11.00000  0.05    0.96
Q5    1   0.7904  0.5133  0.7010  11.00000  0.05    0.94
Q6    1   0.7299  0.4835  0.7211  11.00000  0.05    0.80
Q7    1   0.3766  1.0034  0.6208  11.00000  0.05    0.70
Q8    1   0.3245  1.0224  0.5192  11.00000  0.05    0.66
Q9    1   0.4312  0.9568  0.5916  11.00000  0.05    0.63
Q10   1   0.3287  0.4711  0.5774  11.00000  0.05    0.63
Q11   1   0.1609  0.5455  0.5386  11.00000  0.05    0.61
Q12   1   0.8232  0.3020  0.7013  11.00000  0.05    0.60
Q13   1   0.3028  0.5178  0.4242  11.00000  0.05    0.59
Q14   1  -0.0264  0.5160  0.2534  11.00000  0.05    0.58
Q15   1   0.5172  0.5151  0.2659  11.00000  0.05    0.56
Q16   1   0.8710  0.2746  0.6623  11.00000  0.05    0.55
Q17   1   0.3730  0.9793  0.4978  11.00000  0.05    0.54
Q18   1   0.3824  0.5558  0.5276  11.00000  0.05    0.54
Q19   1   0.3380  1.0244  0.4410  11.00000  0.05    0.51
Q20   1   0.6701  0.5075  0.7200  11.00000  0.05    0.51
;
_shelx_res_checksum                1586
_shelx_hkl_file
;
   0   1   0    0.00    0.08
   0   2   0  154.12   13.93
   0   3   0    2.15    1.15
   0   4   0  304.33   27.10
   0   5   0    0.30    1.38
   0   6   0   79.21    8.24
   0   7   0    6.74    2.38
   0   8   0   56.82    7.08
   0   9   0    0.39    2.41
   0  10   0  220.12   21.12
   0  11   0   17.38    4.88
   0  12   0   21.02    5.37
   0  13   0   12.55    4.26
   0  15   0    0.00    2.74
   0  16   0    9.89    4.53
   0  17   0    3.04    3.96
   0  18   0    2.72    4.25
   0  19   0    0.43   16.32
   0  20   0    3.54   18.50
   0  21   0    0.10   18.49
   0  22   0    2.65   21.15
   1   0   0    0.01    0.04
   1   2   0   15.85    1.15
   1   3   0    8.13    1.18
   1   4   0  192.05   10.18
   1   5   0   96.59    5.55
   1   6   0   29.67    2.49
   1   7   0  109.15    6.45
   1   8   0   19.35    2.59
   1   9   0   87.37    5.76
   1  10   0    2.83    1.58
   1  11   0   20.66    2.95
   1  12   0    8.58    2.52
   1  13   0    5.23    2.38
   1  14   0   55.60    5.01
   1  15   0   38.56    4.32
   1  16   0   12.18    3.57
   1  17   0    1.78    2.19
   1  18   0    7.54    3.42
   1  19   0    3.29    4.57
   1  20   0   19.50   26.42
   1  21   0    8.43    5.62
   1  22   0   10.70    6.41
   2   0   0    3.96    0.66
   2   1   0    2.24    0.45
   2   2   0    1.66    0.50
   2   3   0    5.61    0.99
   2   4   0   34.96    3.96
   2   5   0   15.98    2.09
   2   6   0   28.22    2.43
   2   7   0    3.96    1.24
   2   8   0    7.86    1.70
   2   9   0    3.70    1.57
   2  10   0    1.28    1.42
   2  11   0    5.70    2.15
   2  12   0    0.71    1.47
   2  13   0    4.77    1.91
   2  14   0    3.97    1.99
   2  15   0    1.60    1.97
   2  16   0    9.23    2.71
   2  17   0    7.57    2.52
   2  18   0   18.23    4.61
   2  19   0    4.62    4.62
   2  20   0    7.16   22.02
   2  21   0    4.78    3.93
   2  22   0    5.36    5.78
   3   0   0    0.39    0.62
   3   1   0    4.58    0.71
   3   2   0    0.69    0.60
   3   3   0   34.65    2.40
   3   4   0  282.20   14.82
   3   5   0  132.10    7.34
   3   6   0  495.45   25.65
   3   7   0   93.37    5.70
   3   8   0    0.17    1.27
   3   9   0    1.23    1.10
   3  10   0   12.92    2.82
   3  11   0    5.97    1.77
   3  12   0   25.05    3.31
   3  13   0   14.36    2.69
   3  14   0    8.39    2.23
   3  15   0    2.78    2.03
   3  16   0   43.55    4.88
   3  17   0   13.94    3.11
   3  18   0   15.16    5.99
   3  19   0    1.02    4.51
   3  20   0    3.04   20.63
   3  21   0   12.38    4.51
   4   0   0  282.46   17.92
   4   1   0  290.32   13.07
   4   2   0    3.05    0.63
   4   3   0   53.70    5.27
   4   4   0  215.94   11.52
   4   5   0    9.20    1.42
   4   6   0    2.02    1.03
   4   7   0  257.63   16.82
   4   8   0   12.10   15.77
   4   9   0   35.41    3.41
   4  10   0  152.97    9.05
   4  11   0    4.61    1.65
   4  12   0   17.41    2.82
   4  13   0    3.03    1.80
   4  14   0   33.22    3.99
   4  15   0   10.30    2.57
   4  16   0   21.17    3.78
   4  17   0   11.71    3.00
   4  18   0   31.66    5.95
   4  19   0   16.41   27.17
   4  20   0    1.18    5.18
   4  21   0   30.98    7.04
   5   0   0    0.54    0.94
   5   1   0   57.93    2.77
   5   2   0    5.94    0.96
   5   3   0    2.17    0.64
   5   4   0    4.85    1.07
   5   5   0    0.54    0.83
   5   6   0    2.04    1.24
   5   7   0   19.58    2.47
   5   8   0   13.53    2.75
   5   9   0    2.66    1.42
   5  10   0   24.63    4.38
   5  11   0    1.06    1.45
   5  12   0   29.58    5.15
   5  13   0    2.49    1.79
   5  14   0   10.62    2.55
   5  15   0    3.40    2.13
   5  16   0    8.36    2.63
   5  17   0   28.86    5.59
   5  18   0    3.61    4.53
   5  19   0    0.97   20.68
   5  20   0    0.47    3.40
   5  21   0    3.62    3.88
   6   0   0    0.48    0.97
   6   1   0    3.97    0.78
   6   2   0    2.88    0.70
   6   3   0    0.12    0.45
   6   4   0    0.55    0.57
   6   5   0    2.16    0.95
   6   6   0    1.27    1.12
   6   7   0   21.04    2.53
   6   8   0    0.30    1.23
   6   9   0   10.08    2.65
   6  10   0    8.37    1.82
   6  11   0    7.86    1.96
   6  12   0    4.89    1.81
   6  13   0    5.22    1.96
   6  14   0    2.42    1.90
   6  15   0    0.54    1.84
   6  16   0    1.23    2.43
   6  17   0   12.42   25.69
   6  18   0    1.98   21.50
   6  19   0    6.51    6.01
   6  20   0    5.97    3.94
   6  21   0    0.99    3.70
   7   0   0    2.75    1.27
   7   1   0    5.06    0.92
   7   2   0   78.65    3.74
   7   3   0   31.89    2.47
   7   4   0  191.66   10.31
   7   5   0   37.82    2.57
   7   6   0   80.01    5.12
   7   7   0  101.17    9.67
   7   8   0   48.32    3.77
   7   9   0    3.40    1.87
   7  10   0    2.59    1.40
   7  11   0   25.91    3.13
   7  12   0   16.08    2.73
   7  13   0   14.34    2.80
   7  14   0   15.20    2.86
   7  15   0    9.21    2.83
   7  16   0   12.69    3.48
   7  17   0    1.05   20.05
   7  18   0    9.57    6.19
   7  19   0    0.25    3.22
   7  20   0   10.60    4.23
   7  21   0    1.34    4.87
   8   0   0  201.74   13.45
   8   1   0   19.03    1.83
   8   2   0   20.79    1.88
   8   3   0   13.07    1.98
   8   4   0  227.25   10.64
   8   5   0    1.95    0.98
   8   6   0  278.35   12.91
   8   7   0    9.26    1.88
   8   8   0   32.23    2.97
   8   9   0   35.55    3.21
   8  10   0  126.05    7.70
   8  11   0   95.05    6.35
   8  12   0   10.83    2.38
   8  13   0   35.53    4.46
   8  14   0   10.85    2.80
   8  15   0    7.69    2.68
   8  16   0   11.73    3.15
   8  17   0   14.54    6.90
   8  18   0    0.92    5.62
   8  19   0    2.33    3.49
   8  20   0    3.00    3.77
   9   0   0    1.23    1.65
   9   1   0   29.07    2.34
   9   2   0   15.51    1.93
   9   3   0    1.02    1.15
   9   4   0   46.30    3.66
   9   5   0   62.63    4.72
   9   6   0   24.56    2.55
   9   7   0   31.52    2.84
   9   8   0    4.13    1.09
   9   9   0   61.75    6.40
   9  10   0    0.85    1.24
   9  11   0   15.67    2.63
   9  12   0    9.57    2.51
   9  13   0    5.91    2.15
   9  14   0   19.74    3.61
   9  15   0   15.43    3.07
   9  16   0    9.50    6.36
   9  17   0   22.82    8.30
   9  18   0   11.66    4.10
   9  19   0   15.95    5.04
   9  20   0    7.55    4.15
  10   0   0   34.44    4.11
  10   1   0    6.58    1.32
  10   2   0    3.80    1.21
  10   3   0    9.68    1.61
  10   4   0   11.79    2.14
  10   5   0    9.39    1.71
  10   6   0    9.06    2.84
  10   7   0   28.45    2.19
  10   8   0   47.29    3.70
  10   9   0   13.08    1.64
  10  10   0    5.23    1.31
  10  11   0    2.60    1.50
  10  12   0    0.42    1.46
  10  13   0    1.63    1.53
  10  14   0    1.89    1.69
  10  15   0    3.84    1.99
  10  16   0    5.15    3.14
  10  17   0    1.82    3.06
  10  18   0    4.28    3.44
  10  19   0    1.28    3.31
  11   0   0    0.37    1.73
  11   1   0   14.77    2.08
  11   2   0   12.99    1.81
  11   3   0    3.35    1.20
  11   4   0   35.45    3.01
  11   5   0   26.33    2.99
  11   6   0   16.97    2.31
  11   7   0  147.92    7.76
  11   8   0   24.79    2.60
  11   9   0   42.77    3.70
  11  10   0    6.71    1.75
  11  11   0   21.64    2.68
  11  12   0    0.41    1.38
  11  13   0    1.82    5.27
  11  14   0    0.59    2.43
  11  15   0    0.74    5.37
  11  16   0    1.17    6.01
  11  17   0   18.80    8.21
  11  18   0    7.10    7.12
  11  19   0    1.21    6.55
  12   0   0    5.97    2.19
  12   1   0   10.19    1.89
  12   2   0   76.68    4.20
  12   3   0    3.11    1.24
  12   4   0   31.64    2.97
  12   5   0    2.53    1.13
  12   6   0    9.37    1.74
  12   7   0    0.50    1.30
  12   8   0    0.50    1.27
  12   9   0  117.26    7.43
  12  10   0    3.41    1.36
  12  11   0   25.78    4.01
  12  12   0    5.97    2.43
  12  13   0   55.36    6.37
  12  14   0   13.10    3.57
  12  15   0   26.36    8.79
  12  16   0   36.71   11.14
  12  17   0    5.09    6.89
  12  18   0    2.80    6.78
  13   0   0    0.25    1.80
  13   1   0   59.99    3.72
  13   2   0   12.23    1.81
  13   3   0    8.25    1.58
  13   4   0    0.40    1.35
  13   5   0   14.58    2.57
  13   6   0    5.20    1.73
  13   7   0   38.42    3.78
  13   8   0    2.84    1.52
  13   9   0    3.40    1.46
  13  10   0    3.64    1.32
  13  11   0   11.01    6.25
  13  12   0    8.68    6.24
  13  13   0   18.50    7.45
  13  14   0    2.90    6.08
  13  15   0    8.17    7.06
  13  16   0    0.37    6.03
  13  17   0    0.00    6.11
  13  18   0    0.00    6.28
  14   0   0   16.13    3.62
  14   1   0   10.27    1.84
  14   2   0    1.26    1.48
  14   3   0    1.85    1.51
  14   4   0   11.93    2.65
  14   5   0    0.81    1.62
  14   6   0    2.50    1.75
  14   7   0    0.85    1.60
  14   8   0    3.45    2.50
  14   9   0    0.13    1.36
  14  10   0    1.11    4.96
  14  11   0    1.43    5.09
  14  12   0    1.04    5.55
  14  13   0    3.22    6.08
  14  14   0    2.41    6.13
  14  15   0    4.31    6.73
  14  16   0    0.01    6.30
  14  17   0    1.82    6.87
  15   0   0    0.18    3.09
  15   1   0    0.57    1.57
  15   2   0    0.28    1.50
  15   3   0   27.41    3.79
  15   4   0   18.60    3.12
  15   5   0    0.55    1.74
  15   6   0    9.75    2.44
  15   7   0   92.01    6.59
  15   8   0    6.13    1.94
  15   9   0    1.23    1.46
  15  10   0   79.68   13.50
  15  11   0    4.12    5.92
  15  12   0    8.68    6.66
  15  13   0    2.92    6.18
  15  14   0   35.29   11.08
  15  15   0    6.82    7.10
  15  16   0    2.98    6.97
  16   0   0    5.49    4.07
  16   1   0    1.02    2.02
  16   2   0   16.34    3.15
  16   3   0   27.53    5.20
  16   4   0    1.26    1.87
  16   5   0   35.80    4.30
  16   6   0    4.86    2.07
  16   7   0    8.36    2.24
  16   8   0    2.09    1.76
  16   9   0    1.29    1.58
  16  10   0   10.31    6.52
  16  11   0   36.55   11.33
  16  12   0    0.74    5.79
  16  13   0    3.85    6.59
  16  14   0    1.71    6.37
  16  15   0    0.82    6.42
  17   0   0    0.73    3.76
  17   1   0   26.34    4.28
  17   2   0   13.55    2.97
  17   3   0   17.83    4.35
  17   4   0   13.05    3.66
  17   5   0   19.57    4.40
  17   6   0    3.45    2.30
  17   7   0    4.99    2.17
  17   8   0    1.32    2.65
  17   9   0    1.35    2.80
  17  10   0   11.95    6.93
  17  11   0    1.26    5.86
  17  12   0   15.47    8.05
  17  13   0    1.16    6.39
  17  14   0    3.69    7.06
  18   0   0    7.54    4.69
  18   1   0    0.07    2.29
  18   2   0   18.60    3.37
  18   3   0    5.58    3.21
  18   4   0    0.21    2.76
  18   5   0    0.71    2.90
  18   6   0    0.00    4.75
  18   7   0    8.97    6.23
  18   8   0    1.93    3.07
  18   9   0    5.28    6.25
  18  10   0    1.06    5.84
  18  11   0    5.99    6.80
  18  12   0   10.55    7.58
  18  13   0    4.93    6.95
  19   0   0    2.48    4.23
  19   1   0   43.30    5.36
  19   2   0    7.58    2.82
  19   3   0    0.28    4.43
  19   4   0    2.18    5.03
  19   5   0    0.47    4.91
  19   6   0    0.59    5.12
  19   7   0   40.79   11.00
  19   8   0    2.77    5.84
  19   9   0    2.20    6.04
  19  10   0    0.12    6.06
  19  11   0    6.89    7.19
  19  12   0    5.46    7.23
  20   0   0  197.31   22.36
  20   1   0    2.91    3.37
  20   2   0   13.74    6.14
  20   3   0   12.23    6.04
  20   4   0    3.00    5.19
  20   5   0    1.27    5.20
  20   6   0    7.65    6.16
  20   7   0    3.67    5.78
  20   8   0    5.33    6.49
  20   9   0    5.17    6.63
  20  10   0   17.58    8.35
  21   0   0    3.05   20.25
  21   1   0    5.79    5.34
  21   2   0    6.63   22.72
  21   3   0    9.58   24.44
  21   4   0    5.92    5.69
  21   5   0   10.43    6.45
  21   6   0    2.46    5.82
  21   7   0   20.89    8.09
  21   8   0    0.83    6.04
  22   0   0    0.00   19.88
  22   1   0    4.47    5.31
  22   2   0    1.04   21.79
  22   3   0    2.40   22.36
  22   4   0    2.59   22.87
  22   5   0    6.53   25.04
   0   0   1    0.00    0.15
   0   0  -1    0.00    0.15
   0  -2   1    0.62    0.48
   0   2  -1    0.60    0.66
   0  -3   1   26.18    3.28
   0   3  -1   26.84    3.38
   0  -4   1    3.32    1.62
   0   4  -1    4.05    1.74
   0  -5   1  241.55   21.87
   0   5  -1  248.56   22.50
   0  -6   1    4.24    1.91
   0   6  -1    3.21    1.84
   0  -7   1  103.02   10.53
   0   7  -1  102.67   10.51
   0  -8   1    0.70    2.28
   0   8  -1    1.85    2.32
   0  -9   1    9.46    3.30
   0   9  -1    8.96    3.31
   0 -10   1   11.01    3.52
   0  10  -1    9.80    3.51
   0 -11   1  169.01   17.01
   0  11  -1  168.93   17.04
   0 -12   1    2.74    2.87
   0  12  -1    1.57    2.70
   0 -13   1   76.89    9.85
   0 -14   1   12.77    4.61
   0  14  -1   18.35   22.60
   0  15  -1   53.55    8.67
   0 -16   1    1.54    3.54
   0  16  -1    1.52    3.49
   0 -17   1   14.16    5.41
   0  17  -1   13.92    5.26
   0 -18   1    0.22    4.95
   0  18  -1    1.29    3.88
   0 -19   1    8.70    5.24
   0  19  -1    8.72   20.16
   0 -20   1    1.66    4.70
   0  20  -1    1.20   17.53
   0 -21   1   15.14   26.23
   0 -22   1    7.96   23.06
  -1   0   1    0.01    0.09
   1   0  -1    0.04    0.15
  -1  -1   1  138.90   12.60
   1   1  -1  241.73   12.62
  -1  -2   1   73.99    3.19
   1   2  -1   74.97    4.16
  -1  -3   1    8.43    1.24
   1   3  -1    8.33    1.24
  -1  -4   1  144.68    7.84
   1   4  -1  145.45    7.88
  -1  -5   1  236.31   12.52
   1   5  -1  240.95   12.75
  -1  -6   1   43.00    3.11
   1   6  -1   44.67    3.18
  -1  -7   1  144.44    8.19
   1   7  -1  147.03    8.33
  -1  -8   1    8.58    1.72
   1   8  -1    9.44    1.89
  -1  -9   1  101.80    6.49
   1   9  -1  103.62    6.55
  -1 -10   1    5.77    1.76
   1  10  -1    5.28    1.74
  -1 -11   1   51.26    4.29
   1  11  -1   51.76    4.30
  -1 -12   1   24.88    3.21
   1  12  -1   30.16    4.22
  -1 -13   1   47.37    5.38
   1  13  -1   46.58    4.31
  -1 -14   1   23.20    4.34
   1  14  -1   21.97    3.49
  -1 -15   1   33.11    5.14
   1  15  -1   18.40    6.44
  -1 -16   1    5.38    2.17
   1  16  -1    5.03    2.25
  -1 -17   1   22.14    4.76
   1  17  -1   21.49    3.96
  -1 -18   1    9.75    3.69
   1  18  -1    7.56    3.37
  -1 -19   1    9.00    3.10
   1  19  -1    9.84    5.32
  -1 -20   1    4.64    3.03
   1  20  -1    2.70   18.80
  -1 -21   1    5.53    5.59
  -1 -22   1    5.39    5.58
  -2   0   1    8.67    5.32
   2   0  -1   11.80    1.18
  -2  -1   1   26.91    1.75
   2   1  -1   27.03    1.75
  -2  -2   1   24.68    1.85
   2   2  -1   24.57    2.24
  -2  -3   1  187.54    9.99
   2   3  -1  188.75   10.05
  -2  -4   1  703.85   36.03
   2   4  -1  701.91   35.93
  -2  -5   1   71.90    4.36
   2   5  -1   72.49    5.39
  -2  -6   1   11.62    1.68
   2   6  -1   13.82    1.85
  -2  -7   1   42.35    3.28
   2   7  -1   42.78    3.29
  -2  -8   1  144.92    8.40
   2   8  -1  143.84    8.35
  -2  -9   1   22.05    2.88
   2   9  -1   21.09    2.86
  -2 -10   1    7.99    1.88
   2  10  -1    8.65    2.29
  -2 -11   1   66.25    6.04
   2  11  -1   64.56    5.92
  -2 -12   1   10.15    2.63
   2  12  -1    9.90    2.17
  -2 -13   1   45.95    4.33
   2  13  -1   47.12    4.41
  -2 -14   1    3.58    1.95
   2  14  -1    3.11    1.93
  -2 -15   1   38.31    4.44
   2  15  -1   37.77    4.43
  -2 -16   1    7.83    2.53
   2  16  -1    8.78    2.59
  -2 -17   1    8.46    2.75
   2  17  -1    9.86    3.47
  -2 -18   1    7.35    2.92
   2  18  -1    7.33    3.40
  -2 -19   1   19.12    3.78
   2  19  -1   18.63    6.29
  -2 -20   1    3.98    3.63
   2  20  -1    2.81   19.52
  -2 -21   1    5.48    3.93
  -3   0   1    0.72    0.67
   3   0  -1    1.13    0.74
  -3  -1   1    6.68    0.92
   3   1  -1    7.56    1.37
  -3  -2   1   11.98    1.99
   3   2  -1   13.10    2.78
  -3  -3   1   17.98    1.88
   3   3  -1   18.01    2.28
  -3  -4   1  372.97   19.44
   3   4  -1  378.75   19.72
  -3  -5   1   20.65    1.95
   3   5  -1   21.34    1.99
  -3  -6   1  249.27   13.28
   3   6  -1  250.44   13.35
  -3  -7   1   45.00    3.44
   3   7  -1   47.34    3.53
  -3  -8   1    7.33    1.78
   3   8  -1    8.05    1.92
  -3  -9   1   21.14    3.35
   3   9  -1   21.60    3.36
  -3 -10   1   23.64    3.54
   3  10  -1   27.42    3.14
  -3 -11   1   25.78    3.18
   3  11  -1   25.89    3.16
  -3 -12   1   89.24    6.22
   3  12  -1   89.63    6.24
  -3 -13   1    3.67    1.85
   3  13  -1    3.60    1.86
  -3 -14   1    5.61    2.15
   3  14  -1    5.08    2.10
  -3 -15   1   21.33    3.61
   3  15  -1   19.68    3.41
  -3 -16   1   50.00    5.18
   3  16  -1   50.69    5.14
  -3 -17   1    8.28    2.67
   3  17  -1    9.24    2.79
  -3 -18   1   18.75    3.98
   3  18  -1   24.90    7.90
  -3 -19   1    4.09    2.78
   3  19  -1    1.71   19.09
  -3 -20   1    9.31    4.18
   3  20  -1    9.61   23.85
  -3 -21   1    3.65    3.80
   3  21  -1    3.63   22.41
  -4   0   1  367.14   23.15
   4   0  -1  375.73   23.67
  -4  -1   1   13.52    1.31
   4   1  -1   13.67    1.21
  -4  -2   1   48.62    2.39
   4   2  -1   49.05    2.97
  -4  -3   1   21.26    2.05
   4   3  -1   18.73    1.35
  -4  -4   1   46.40    3.05
   4   4  -1   45.69    3.01
  -4  -5   1    3.70    0.95
   4   5  -1    4.39    1.04
  -4  -6   1   10.33    1.87
   4   6  -1    9.10    1.81
  -4  -7   1   26.31    4.38
   4   7  -1   40.11    3.88
  -4  -8   1  116.62    8.44
   4   8  -1  116.27    8.44
  -4  -9   1    7.82    1.73
   4   9  -1    7.76    1.76
  -4 -10   1   10.72    2.12
   4  10  -1    9.28    2.02
  -4 -11   1    6.35    1.73
   4  11  -1    5.44    1.71
  -4 -12   1    5.94    1.84
   4  12  -1    6.75    1.94
  -4 -13   1    9.97    2.52
   4  13  -1    9.80    2.50
  -4 -14   1    4.74    2.06
   4  14  -1    3.95    2.03
  -4 -15   1    6.04    2.21
   4  15  -1    8.05    2.36
  -4 -16   1    5.49    2.35
   4  16  -1    4.95    2.39
  -4 -17   1   17.76    3.62
   4  17  -1   16.89    3.35
  -4 -18   1    4.59    2.27
   4  18  -1    4.29    3.12
  -4 -19   1    4.12    3.51
   4  19  -1    3.48   20.08
  -4 -20   1    1.02    3.40
   4  20  -1    0.31   20.72
  -4 -21   1    4.72    3.96
   4  21  -1    5.39   24.09
  -5   0   1    1.28    1.00
   5   0  -1    1.65    1.00
  -5  -1   1  181.51    7.53
   5   1  -1  196.30    8.08
  -5  -2   1   25.94    1.79
   5   2  -1   28.30    2.05
  -5  -3   1   87.85    4.49
   5   3  -1   90.21    5.08
  -5  -4   1   77.10    4.82
   5   4  -1   82.39    4.19
  -5  -5   1   44.68    3.10
   5   5  -1   48.08    3.87
  -5  -6   1  100.42    7.17
   5   6  -1   98.19    7.05
  -5  -7   1   56.31    4.00
   5   7  -1   61.69    4.30
  -5  -8   1    6.83    1.75
   5   8  -1    6.76    1.72
  -5  -9   1   55.78    4.28
   5   9  -1   56.18    4.29
  -5 -10   1   31.21    3.25
   5  10  -1   30.29    3.21
  -5 -11   1    8.65    2.04
   5  11  -1    7.55    1.85
  -5 -12   1   15.00    2.62
   5  12  -1   13.61    2.54
  -5 -13   1   12.18    2.45
   5  13  -1   11.71    2.38
  -5 -14   1    4.57    2.09
   5  14  -1    4.62    2.06
  -5 -15   1   13.79    2.82
   5  15  -1   11.92    2.72
  -5 -16   1    1.34    2.09
   5  16  -1    1.57    2.11
  -5 -17   1    4.20    2.55
   5  17  -1    3.33    3.39
  -5 -18   1    7.29    2.84
   5  18  -1    7.49   22.62
  -5 -19   1    2.05    3.31
   5  19  -1    0.00   20.40
  -5 -20   1    2.10    3.54
   5  20  -1    1.71   22.36
  -5 -21   1    2.03    3.69
   5  21  -1    2.10   22.79
  -6   0   1  151.69   10.13
   6   0  -1  152.21   10.16
  -6  -1   1    1.21    0.65
   6   1  -1    1.03    0.63
  -6  -2   1   28.72    2.00
   6   2  -1   29.28    1.96
  -6  -3   1   77.18    4.71
   6   3  -1   82.59    4.75
  -6  -4   1    4.31    1.20
   6   4  -1    3.36    1.91
  -6  -5   1  149.72   10.46
   6   5  -1  144.28    6.98
  -6  -6   1    3.57    1.12
   6   6  -1    2.68    1.13
  -6  -7   1   12.85    1.96
   6   7  -1   13.54    2.00
  -6  -8   1    3.30    1.37
   6   8  -1    2.95    1.32
  -6  -9   1   34.80    3.32
   6   9  -1   34.28    3.27
  -6 -10   1   14.67    2.49
   6  10  -1   15.80    2.59
  -6 -11   1    4.45    1.68
   6  11  -1    4.05    1.60
  -6 -12   1    2.72    1.63
   6  12  -1    2.69    1.64
  -6 -13   1   45.61    4.35
   6  13  -1   46.98    4.45
  -6 -14   1    7.32    2.23
   6  14  -1    7.48    2.23
  -6 -15   1    7.28    2.32
   6  15  -1    8.47    2.39
  -6 -16   1    3.70    2.00
   6  16  -1    3.98    2.60
  -6 -17   1   20.73    3.78
   6  17  -1   16.35    5.85
  -6 -18   1    2.96    3.41
   6  18  -1    3.33   21.73
  -6 -19   1    9.70    4.03
   6  19  -1   10.43   25.92
  -6 -20   1    5.06    3.92
   6  20  -1    6.23   25.17
  -6 -21   1    1.90    3.71
   6  21  -1    2.80    6.07
  -7   0   1    0.40    1.13
   7   0  -1    0.10    1.09
  -7  -1   1   16.71    1.55
   7   1  -1   17.46    1.55
  -7  -2   1   58.77    3.34
   7   2  -1   58.34    2.94
  -7  -3   1    6.23    1.34
   7   3  -1    6.21    1.28
  -7  -4   1   84.20    4.62
   7   4  -1   84.36    4.94
  -7  -5   1   17.26    2.21
   7   5  -1   16.82    1.66
  -7  -6   1   60.92    4.61
   7   6  -1   45.89    3.51
  -7  -7   1   18.26    3.18
   7   7  -1   17.05    2.17
  -7  -8   1   17.53    2.35
   7   8  -1   18.66    2.43
  -7  -9   1    7.30    1.62
   7   9  -1    7.11    1.70
  -7 -10   1   19.66    2.53
   7  10  -1   19.90    2.59
  -7 -11   1   25.12    3.09
   7  11  -1   25.22    3.09
  -7 -12   1   13.39    2.60
   7  12  -1   14.21    2.84
  -7 -13   1    2.62    1.75
   7  13  -1    1.57    1.73
  -7 -14   1   19.32    2.98
   7  14  -1   21.06    3.49
  -7 -15   1   21.86    3.47
   7  15  -1   20.89    4.10
  -7 -16   1    2.19    1.77
   7  16  -1    2.68    2.49
  -7 -17   1   19.33    3.80
   7  17  -1   29.73   34.49
  -7 -18   1    9.35    3.93
   7  18  -1    8.61   25.37
  -7 -19   1   10.87    4.18
   7  19  -1   13.98   28.86
  -7 -20   1   14.13    4.65
   7  20  -1   16.24   31.46
  -7 -21   1    5.19    5.28
  -8   0   1   26.30    3.25
   8   0  -1   27.57    3.28
  -8  -1   1   38.74    2.46
   8   1  -1   38.52    2.22
  -8  -2   1   65.29    3.41
   8   2  -1   66.66    3.40
  -8  -3   1    4.60    1.19
   8   3  -1    4.40    1.12
  -8  -4   1   25.34    2.51
   8   4  -1   26.03    2.39
  -8  -5   1   14.78    2.08
   8   5  -1   17.51    1.82
  -8  -6   1   60.71    3.90
   8   6  -1   60.61    3.51
  -8  -7   1    1.72    1.55
   8   7  -1    1.63    0.79
  -8  -8   1    4.18    1.72
   8   8  -1    5.28    1.49
  -8  -9   1   11.53    1.73
   8   9  -1   12.89    2.08
  -8 -10   1   19.16    2.38
   8  10  -1   19.67    2.65
  -8 -11   1    6.26    1.61
   8  11  -1    6.42    1.82
  -8 -12   1   30.72    3.13
   8  12  -1   31.87    3.56
  -8 -13   1    7.50    2.03
   8  13  -1    6.93    2.31
  -8 -14   1    9.77    2.37
   8  14  -1    9.46    2.67
  -8 -15   1   12.83    2.29
   8  15  -1   12.72    3.24
  -8 -16   1    2.93    1.76
   8  16  -1    2.43    2.46
  -8 -17   1    3.53    3.28
   8  17  -1    4.47   22.86
  -8 -18   1    3.88    3.41
   8  18  -1    5.06   24.70
  -8 -19   1    8.49    3.93
   8  19  -1    7.94   27.18
  -8 -20   1   12.90    4.47
   8  20  -1   14.24    7.72
  -9   0   1    0.66    1.68
   9   0  -1    0.27    1.58
  -9  -1   1  139.61    6.31
   9   1  -1  141.33    6.36
  -9  -2   1    1.12    1.05
   9   2  -1    1.81    0.96
  -9  -3   1  102.73    5.46
   9   3  -1  101.75    5.38
  -9  -4   1   51.74    3.51
   9   4  -1   57.92    3.92
  -9  -5   1  141.45    7.28
   9   5  -1  148.03    7.31
  -9  -6   1   99.58    5.57
   9   6  -1  103.99    5.41
  -9  -7   1  114.34    6.26
   9   7  -1  112.84    5.79
  -9  -8   1   12.22    2.43
   9   8  -1   13.56    1.50
  -9  -9   1   63.32    5.22
   9   9  -1   63.67    3.75
  -9 -10   1    4.75    1.98
   9  10  -1    4.22    1.39
  -9 -11   1   23.03    3.49
   9  11  -1   23.55    2.98
  -9 -12   1    3.43    1.56
   9  12  -1    2.82    1.80
  -9 -13   1   22.64    2.42
   9  13  -1   23.95    3.56
  -9 -14   1    1.18    1.31
   9  14  -1    1.06    1.96
  -9 -15   1   32.16    3.05
   9  15  -1   31.69    4.37
  -9 -16   1    4.63    2.09
   9  16  -1    9.20   24.68
  -9 -17   1   17.44    4.52
   9  17  -1   19.77   31.12
  -9 -18   1    6.28    3.51
   9  18  -1    3.07   24.99
  -9 -19   1    3.16    3.37
   9  19  -1    2.53    6.10
  -9 -20   1   16.98    5.19
   9  20  -1   18.54    5.38
 -10   0   1   18.08    3.33
  10   0  -1   17.36    3.29
 -10  -1   1   17.82    2.10
  10   1  -1   20.23    2.15
 -10  -2   1   72.15    3.88
  10   2  -1   72.09    3.88
 -10  -3   1    2.54    1.12
  10   3  -1    2.50    1.08
 -10  -4   1   24.47    2.94
  10   4  -1   24.86    2.32
 -10  -5   1   13.11    1.98
  10   5  -1   14.51    1.97
 -10  -6   1   62.28    4.08
  10   6  -1   60.18    3.60
 -10  -7   1    2.49    1.30
  10   7  -1    2.42    0.88
 -10  -8   1  201.45   10.10
  10   8  -1  208.16   14.69
 -10  -9   1    4.39    1.49
  10   9  -1    4.52    2.17
 -10 -10   1   22.76    4.30
  10  10  -1   22.54    5.50
 -10 -11   1    7.12    2.74
  10  11  -1    7.10    1.46
 -10 -12   1    4.20    2.64
  10  12  -1    4.00    1.69
 -10 -13   1    5.35    2.86
  10  13  -1    3.93    1.83
 -10 -14   1    8.97    3.34
  10  14  -1   10.90    2.66
 -10 -15   1    3.59    3.04
  10  15  -1    2.43    2.15
 -10 -16   1   44.54    4.23
  10  16  -1   46.60   46.89
 -10 -17   1    2.90    2.86
  10  17  -1    3.29    5.92
 -10 -18   1   39.17    6.30
  10  18  -1   44.53   12.31
 -10 -19   1    1.64    6.51
  10  19  -1    2.48    3.51
 -11   0   1    1.75    1.83
  11   0  -1    1.77    1.76
 -11  -1   1    7.67    1.43
  11   1  -1    6.54    1.35
 -11  -2   1    7.32    1.42
  11   2  -1    7.02    1.38
 -11  -3   1    7.46    1.40
  11   3  -1    7.29    1.53
 -11  -4   1   17.48    2.75
  11   4  -1   17.11    2.34
 -11  -5   1   20.86    2.49
  11   5  -1   21.07    2.21
 -11  -6   1   17.51    2.46
  11   6  -1   15.87    1.92
 -11  -7   1   44.26    3.48
  11   7  -1   41.86    2.84
 -11  -8   1    1.57    1.36
  11   8  -1    1.42    2.64
 -11  -9   1    4.13    1.65
  11   9  -1    3.98    3.00
 -11 -10   1    7.23    1.94
  11  10  -1    6.96    3.33
 -11 -11   1    0.49    1.60
  11  11  -1    0.92    2.83
 -11 -12   1    5.52    2.80
  11  12  -1    5.72    3.45
 -11 -13   1    3.35    2.77
  11  13  -1    2.71    3.31
 -11 -14   1   13.31    3.93
  11  14  -1   14.89    5.11
 -11 -15   1   10.11    6.68
  11  15  -1    6.92    3.94
 -11 -16   1    3.96    6.22
  11  16  -1    0.93    5.61
 -11 -17   1   34.10   10.26
  11  17  -1   29.31    9.29
 -11 -18   1    6.02    7.27
  11  18  -1    7.94    3.66
 -11 -19   1    0.70    6.57
  11  19  -1    0.74    6.51
 -12   0   1   14.44    3.36
  12   0  -1   16.16    3.42
 -12  -1   1    2.66    1.24
  12   1  -1    2.31    1.20
 -12  -2   1  109.58    5.42
  12   2  -1  109.23    5.38
 -12  -3   1   35.20    2.76
  12   3  -1   35.21    3.08
 -12  -4   1   35.73    3.18
  12   4  -1   34.95    3.05
 -12  -5   1    0.32    0.80
  12   5  -1    0.51    1.17
 -12  -6   1   51.53    3.91
  12   6  -1   50.05    4.01
 -12  -7   1    0.48    1.43
  12   7  -1    0.57    0.95
 -12  -8   1    3.02    1.65
  12   8  -1    1.99    2.12
 -12  -9   1   17.43    2.84
  12   9  -1   18.01    4.69
 -12 -10   1   37.43    3.84
  12  10  -1   38.28    6.81
 -12 -11   1    6.56    1.91
  12  11  -1    5.84    3.23
 -12 -12   1   13.94    2.75
  12  12  -1   14.43    3.45
 -12 -13   1    6.42    2.05
  12  13  -1    4.51    5.39
 -12 -14   1    2.75    5.75
  12  14  -1    1.77    5.53
 -12 -15   1    1.08    5.91
  12  15  -1    3.77    6.03
 -12 -16   1    4.50    6.51
  12  16  -1    2.87    6.17
 -12 -17   1    7.16    7.11
  12  17  -1    6.78    6.95
 -12 -18   1    5.57    7.06
  12  18  -1    1.78    6.62
 -13   0   1    2.34    2.06
  13   0  -1    2.85    2.06
 -13  -1   1   28.31    2.69
  13   1  -1   26.67    2.59
 -13  -2   1   20.83    2.46
  13   2  -1   22.60    2.49
 -13  -3   1   15.47    2.07
  13   3  -1   16.33    2.39
 -13  -4   1    3.23    1.72
  13   4  -1    3.03    1.47
 -13  -5   1    9.28    2.11
  13   5  -1    9.37    2.07
 -13  -6   1   10.71    2.16
  13   6  -1   10.12    2.23
 -13  -7   1   12.12    2.52
  13   7  -1   11.76    2.18
 -13  -8   1    2.26    1.65
  13   8  -1    4.57    4.71
 -13  -9   1   12.66    2.57
  13   9  -1    9.16    5.53
 -13 -10   1   15.61    2.76
  13  10  -1   20.30    7.07
 -13 -11   1   11.31    2.54
  13  11  -1   10.70    6.32
 -13 -12   1   39.09    3.99
  13  12  -1   34.17   10.54
 -13 -13   1    8.79    3.14
  13  13  -1    6.55    6.10
 -13 -14   1   20.51    4.88
  13  14  -1   21.29    8.18
 -13 -15   1    3.95    6.43
  13  15  -1    2.36    6.19
 -13 -16   1    5.05    6.77
  13  16  -1    1.46    6.43
 -13 -17   1    0.48    6.46
  13  17  -1    2.18    6.71
 -13 -18   1    4.87    7.37
  13  18  -1    6.35    7.39
 -14   0   1    4.79    2.43
  14   0  -1    4.74    2.42
 -14  -1   1    7.68    1.66
  14   1  -1    7.55    1.66
 -14  -2   1    2.14    1.53
  14   2  -1    1.19    1.47
 -14  -3   1   12.33    2.15
  14   3  -1   12.71    2.64
 -14  -4   1    7.39    2.12
  14   4  -1    8.29    2.08
 -14  -5   1    1.46    1.71
  14   5  -1    1.80    1.61
 -14  -6   1   19.09    3.05
  14   6  -1   18.19    2.86
 -14  -7   1   15.63    2.89
  14   7  -1   17.34    2.71
 -14  -8   1   11.97    2.49
  14   8  -1   11.61    2.15
 -14  -9   1    7.78    2.04
  14   9  -1    8.79    5.74
 -14 -10   1    8.81    2.05
  14  10  -1   12.08    6.28
 -14 -11   1   18.91    2.86
  14  11  -1   19.60    7.54
 -14 -12   1    1.01    2.36
  14  12  -1    0.24    5.41
 -14 -13   1   29.49    9.71
  14  13  -1   29.42    8.95
 -14 -14   1    2.49    6.11
  14  14  -1    0.00    5.86
 -14 -15   1    4.59    6.80
  14  15  -1    3.68    6.68
 -14 -16   1    9.20    7.63
  14  16  -1    6.92    7.26
 -14 -17   1    1.18    6.54
  14  17  -1    2.18    6.88
 -15   0   1    0.82    3.22
  15   0  -1    0.83    3.20
 -15  -1   1    9.19    2.36
  15   1  -1    9.07    2.02
 -15  -2   1    4.15    1.79
  15   2  -1    3.34    1.74
 -15  -3   1   22.59    3.16
  15   3  -1   25.17    3.67
 -15  -4   1    7.18    2.22
  15   4  -1    7.82    2.19
 -15  -5   1    0.13    1.78
  15   5  -1    1.44    1.69
 -15  -6   1   27.72    3.84
  15   6  -1   27.29    3.61
 -15  -7   1   24.69    3.74
  15   7  -1   26.76    3.46
 -15  -8   1    6.20    2.10
  15   8  -1    5.87    1.63
 -15  -9   1    4.23    1.89
  15   9  -1    3.39    5.30
 -15 -10   1    8.50    2.05
  15  10  -1   18.56    7.30
 -15 -11   1    6.53    2.83
  15  11  -1    5.83    6.15
 -15 -12   1   19.13    7.94
  15  12  -1   18.26    7.74
 -15 -13   1    7.39    6.68
  15  13  -1    4.12    6.49
 -15 -14   1   19.30    8.46
  15  14  -1   18.78    8.56
 -15 -15   1   13.69    7.97
  15  15  -1   12.84    7.97
 -15 -16   1    4.05    7.18
  15  16  -1    3.48    7.05
 -16   0   1    6.74    4.11
  16   0  -1    6.46    4.10
 -16  -1   1    1.12    2.09
  16   1  -1    1.42    2.09
 -16  -2   1    5.44    2.35
  16   2  -1    4.31    2.27
 -16  -3   1    1.41    2.07
  16   3  -1    2.36    2.10
 -16  -4   1    5.22    2.95
  16   4  -1    7.02    2.31
 -16  -5   1   16.74    3.21
  16   5  -1   14.54    2.85
 -16  -6   1   18.95    3.37
  16   6  -1   17.37    3.05
 -16  -7   1    1.81    1.98
  16   7  -1    3.16    1.83
 -16  -8   1   21.38    3.43
  16   8  -1   21.15    2.92
 -16  -9   1   11.05    2.90
  16   9  -1    9.45    6.22
 -16 -10   1   11.78    3.74
  16  10  -1   10.27    6.58
 -16 -11   1    3.14    5.95
  16  11  -1    5.09    6.24
 -16 -12   1    2.53    6.29
  16  12  -1    2.46    6.07
 -16 -13   1   19.88    8.64
  16  13  -1   17.50    8.19
 -16 -14   1    2.94    6.69
  16  14  -1    3.98    6.92
 -16 -15   1    0.76    6.52
  16  15  -1    1.36    6.69
 -17   0   1    0.40    3.56
  17   0  -1    0.70    3.69
 -17  -1   1    3.61    2.42
  17   1  -1    4.82    2.47
 -17  -2   1   31.81    4.50
  17   2  -1   30.25    4.39
 -17  -3   1    3.20    2.32
  17   3  -1    2.71    2.84
 -17  -4   1   15.16    3.87
  17   4  -1   16.21    4.13
 -17  -5   1    1.41    2.83
  17   5  -1    2.59    2.26
 -17  -6   1   11.07    3.59
  17   6  -1   10.82    2.54
 -17  -7   1   11.01    3.69
  17   7  -1   10.97    2.46
 -17  -8   1    3.13    2.98
  17   8  -1    2.52    2.57
 -17  -9   1    2.18    2.83
  17   9  -1    2.74    5.65
 -17 -10   1   24.13    8.26
  17  10  -1   25.12    8.38
 -17 -11   1    3.20    6.01
  17  11  -1    4.55    6.43
 -17 -12   1   40.74   12.35
  17  12  -1   39.31   12.30
 -17 -13   1    2.36    6.39
  17  13  -1    5.14    6.80
 -17 -14   1   12.03    8.10
  17  14  -1   16.50    8.64
 -18   0   1   25.82    7.77
  18   0  -1   24.97    7.74
 -18  -1   1   15.63    3.21
  18   1  -1   15.32    3.41
 -18  -2   1    7.37    2.77
  18   2  -1    7.56    3.31
 -18  -3   1   51.60    6.87
  18   3  -1   50.62    6.72
 -18  -4   1    0.89    2.91
  18   4  -1    1.07    2.79
 -18  -5   1    2.25    3.05
  18   5  -1    1.08    4.88
 -18  -6   1   36.52   10.34
  18   6  -1   37.69   10.20
 -18  -7   1    3.22    5.40
  18   7  -1    3.15    2.90
 -18  -8   1   45.43   11.34
  18   8  -1   42.96   11.17
 -18  -9   1   16.01    7.35
  18   9  -1   16.03    7.42
 -18 -10   1    6.55    6.59
  18  10  -1    6.04    6.63
 -18 -11   1   49.04   12.96
  18  11  -1   43.82   12.63
 -18 -12   1    9.19    7.31
  18  12  -1    7.87    7.35
 -18 -13   1   41.55   13.27
  18  13  -1   42.42   13.44
 -19   0   1    1.54    4.32
  19   0  -1    2.95    4.46
 -19  -1   1   15.60    3.39
  19   1  -1   14.36    3.30
 -19  -2   1    4.48    2.71
  19   2  -1    5.37    3.28
 -19  -3   1    0.63    3.23
  19   3  -1    0.00    4.36
 -19  -4   1    0.24    4.62
  19   4  -1    0.85    4.76
 -19  -5   1    2.19    5.09
  19   5  -1    2.31    5.13
 -19  -6   1    9.74    6.26
  19   6  -1   11.23    6.39
 -19  -7   1   25.36    8.30
  19   7  -1   27.98    9.33
 -19  -8   1    5.17    6.22
  19   8  -1    8.01    6.48
 -19  -9   1    2.88    6.12
  19   9  -1    1.32    5.87
 -19 -10   1    7.41    6.88
  19  10  -1    9.16    7.02
 -19 -11   1    9.10    7.40
  19  11  -1    9.78    7.45
 -19 -12   1   11.45    7.96
  19  12  -1   10.48    7.80
 -20   0   1   10.33    5.51
  20   0  -1   10.28   22.92
 -20  -1   1    6.61    3.63
  20   1  -1    4.25    3.56
 -20  -2   1    0.25    3.13
  20   2  -1    0.72    4.55
 -20  -3   1    0.00    4.63
  20   3  -1    1.68    4.89
 -20  -4   1    7.51    5.72
  20   4  -1    5.70    5.53
 -20  -5   1    1.08    5.25
  20   5  -1    0.28    5.10
 -20  -6   1    5.81    5.83
  20   6  -1    2.59    5.62
 -20  -7   1    6.57    6.29
  20   7  -1    6.05    6.27
 -20  -8   1    3.20    6.16
  20   8  -1    4.72    6.30
 -20  -9   1    0.78    6.28
  20   9  -1    1.43    6.08
 -20 -10   1    1.13    6.49
  20  10  -1    0.76    6.38
 -21   0   1    2.43   19.19
  21   0  -1    1.63   20.54
 -21  -1   1    5.61    5.33
  21   1  -1   10.91    5.93
 -21  -2   1    2.69   21.10
  21   2  -1    4.23   22.30
 -21  -3   1    1.05    5.38
  21   3  -1    3.08   22.08
 -21  -4   1   13.02    6.66
  21   4  -1   11.52    7.21
 -21  -5   1    6.73    6.15
  21   5  -1    2.44    5.51
 -21  -6   1    5.59    6.12
  21   6  -1    3.60    5.92
 -21  -7   1    7.42    6.70
  21   7  -1    7.07    6.70
 -21  -8   1    2.38    6.18
  21   8  -1    2.48    6.27
 -22   0   1    1.37   20.79
  22   0  -1    3.55   20.77
 -22  -1   1    1.54    5.04
  22   1  -1    1.68   21.66
 -22  -2   1    6.58   23.72
  22   2  -1    9.99   25.32
 -22  -3   1    2.86   22.13
  22   3  -1    4.04   23.37
 -22  -4   1    8.75   24.38
  22   4  -1    8.32   26.03
 -22  -5   1    6.85   25.88
  22   5  -1    8.22   26.80
   0   0   2  112.76   40.72
   0   0  -2    7.82    4.50
   0  -1   2    0.38    0.43
   0   1  -2    0.79    2.74
   0  -2   2   89.80    6.01
   0   2  -2   93.43    6.22
   0  -3   2    0.56    0.86
   0   3  -2    0.75    0.87
   0  -4   2  470.08   29.53
   0   4  -2  491.36   43.27
   0  -5   2    0.34    1.05
   0   5  -2    0.53    1.46
   0  -6   2  276.95   25.13
   0   6  -2  279.51   25.34
   0  -7   2    1.35    1.93
   0   7  -2    0.79    1.85
   0  -8   2  387.56   35.05
   0   8  -2  397.66   35.92
   0  -9   2    3.32    2.67
   0   9  -2    2.50    2.64
   0 -10   2  173.90   17.31
   0  10  -2  176.77   17.53
   0 -11   2    8.16    3.41
   0  11  -2    5.90    3.09
   0 -12   2   99.30   11.53
   0  12  -2   53.40   28.93
   0 -13   2    7.84    3.64
   0  13  -2    6.64   13.45
   0 -14   2   19.05    5.81
   0  14  -2   17.56    5.65
   0 -15   2    0.86    1.67
   0  15  -2    4.42    3.84
   0 -16   2    3.25    2.52
   0  16  -2    5.76    4.12
   0 -17   2    3.50    2.93
   0  17  -2    2.53    4.03
   0 -18   2   10.14    5.19
   0  18  -2    8.83    5.06
   0 -19   2    6.40    5.17
   0  19  -2    3.95   18.07
   0 -20   2    1.07    4.59
   0  20  -2    3.06   22.66
   0 -21   2    0.00   18.06
   0 -22   2   17.05   27.65
  -1   0   2    0.38    0.58
   1   0  -2    0.10    0.33
  -1  -1   2  328.57   14.80
   1   1  -2  324.94   14.61
  -1  -2   2   81.80    3.53
   1   2  -2   83.22    4.00
  -1  -3   2   30.73    1.70
   1   3  -2   33.94    2.02
  -1  -4   2   13.27    1.27
   1   4  -2   12.79    1.67
  -1  -5   2   35.67    2.06
   1   5  -2   34.75    2.65
  -1  -6   2    6.63    1.16
   1   6  -2    6.32    1.34
  -1  -7   2    9.93    2.10
   1   7  -2   19.97    4.19
  -1  -8   2   39.03    3.47
   1   8  -2   38.82    3.43
  -1  -9   2    8.53    1.96
   1   9  -2    8.31    1.87
  -1 -10   2   13.19    2.31
   1  10  -2   12.39    2.35
  -1 -11   2    4.80    1.75
   1  11  -2    6.16    2.21
  -1 -12   2  130.35    8.20
   1  12  -2  119.04    9.27
  -1 -13   2   28.95    4.45
   1  13  -2   30.76    3.71
  -1 -14   2   37.77    7.00
   1  14  -2   38.18   26.90
  -1 -15   2   44.20    3.62
   1  15  -2   50.32    6.05
  -1 -16   2   23.60    3.05
   1  16  -2   28.47    4.22
  -1 -17   2    4.22    2.16
   1  17  -2    3.95    2.41
  -1 -18   2    8.78    2.67
   1  18  -2    8.76    3.49
  -1 -19   2    8.07    3.12
   1  19  -2    7.61    4.98
  -1 -20   2    1.44    2.69
   1  20  -2    0.00   17.42
  -1 -21   2   11.12    4.74
  -1 -22   2    5.92    5.71
  -2   0   2  288.45   25.66
   2   0  -2  302.62   26.86
  -2  -1   2   64.03    3.19
   2   1  -2   64.90    3.72
  -2  -2   2   46.34    2.24
   2   2  -2   46.26    2.53
  -2  -3   2   19.05    1.31
   2   3  -2   20.49    1.36
  -2  -4   2    8.97    1.05
   2   4  -2    9.25    1.34
  -2  -5   2   18.90    1.48
   2   5  -2   18.25    1.91
  -2  -6   2    1.29    0.86
   2   6  -2    1.00    0.96
  -2  -7   2    8.10    1.54
   2   7  -2    8.34    1.66
  -2  -8   2   10.65    1.97
   2   8  -2   11.08    2.11
  -2  -9   2   17.29    2.62
   2   9  -2   16.97    2.58
  -2 -10   2   13.71    2.98
   2  10  -2    8.47   13.71
  -2 -11   2   27.10    5.84
   2  11  -2   19.10    5.37
  -2 -12   2   14.46    3.34
   2  12  -2   13.63    2.46
  -2 -13   2    3.57    1.84
   2  13  -2    2.71    1.75
  -2 -14   2   24.80    3.66
   2  14  -2   24.73    3.64
  -2 -15   2    0.46    1.46
   2  15  -2    0.81    1.82
  -2 -16   2   28.34    3.31
   2  16  -2   28.21    5.20
  -2 -17   2    6.02    1.99
   2  17  -2    6.55    2.54
  -2 -18   2    1.09    2.05
   2  18  -2    1.57    2.78
  -2 -19   2    5.40    2.90
   2  19  -2    6.77    4.90
  -2 -20   2    2.74    3.58
   2  20  -2    0.88   18.36
  -2 -21   2   14.45    4.70
  -3   0   2    0.65    1.18
   3   0  -2    0.56    0.83
  -3  -1   2   13.80    1.29
   3   1  -2   13.72    1.47
  -3  -2   2   26.36    1.79
   3   2  -2   23.02    1.81
  -3  -3   2   23.03    2.18
   3   3  -2   24.70    2.25
  -3  -4   2  174.38    7.37
   3   4  -2  180.67    9.79
  -3  -5   2   30.36    1.84
   3   5  -2   29.43    2.38
  -3  -6   2  134.50    5.89
   3   6  -2  133.80    7.58
  -3  -7   2   93.00    5.01
   3   7  -2   91.32    5.65
  -3  -8   2   12.23    2.30
   3   8  -2   13.81    2.95
  -3  -9   2  122.97    9.10
   3   9  -2  124.35    9.16
  -3 -10   2   27.70    3.85
   3  10  -2   23.97    3.07
  -3 -11   2    2.54    1.55
   3  11  -2    2.48    1.60
  -3 -12   2   16.76    2.72
   3  12  -2   17.57    2.75
  -3 -13   2   18.67    3.12
   3  13  -2   19.10    3.28
  -3 -14   2   11.37    2.23
   3  14  -2   11.61    2.54
  -3 -15   2    6.42    1.81
   3  15  -2    5.54    2.32
  -3 -16   2    4.70    1.84
   3  16  -2    4.19    2.36
  -3 -17   2   15.76    2.61
   3  17  -2   13.68    2.99
  -3 -18   2    5.74    2.36
   3  18  -2    5.10    3.21
  -3 -19   2    8.70    3.10
   3  19  -2    6.56   20.89
  -3 -20   2    7.81    4.01
   3  20  -2    6.02   21.59
  -3 -21   2    2.84    3.72
   3  21  -2    0.00   19.84
  -4   0   2  384.59   34.02
   4   0  -2  384.61   24.27
  -4  -1   2   78.53    3.96
   4   1  -2   79.13    4.00
  -4  -2   2  612.49   27.49
   4   2  -2  605.45   31.27
  -4  -3   2   97.79    5.71
   4   3  -2   99.72    7.06
  -4  -4   2  226.35   12.20
   4   4  -2  227.83   14.95
  -4  -5   2   37.72    2.12
   4   5  -2   40.17    2.91
  -4  -6   2  297.93   12.27
   4   6  -2  279.53   14.88
  -4  -7   2    2.26    1.16
   4   7  -2    2.51    1.43
  -4  -8   2  120.26    7.25
   4   8  -2  122.77    7.37
  -4  -9   2   17.58    2.33
   4   9  -2   18.19    2.66
  -4 -10   2   34.31    3.43
   4  10  -2   35.65    3.49
  -4 -11   2   89.45    5.32
   4  11  -2   88.61    6.05
  -4 -12   2    5.66    1.63
   4  12  -2    7.87    2.01
  -4 -13   2   51.89    4.10
   4  13  -2   47.74    4.48
  -4 -14   2   17.48    2.43
   4  14  -2   18.05    3.12
  -4 -15   2   13.20    2.48
   4  15  -2   15.11    3.12
  -4 -16   2    3.74    1.79
   4  16  -2    3.20    2.27
  -4 -17   2    9.59    2.17
   4  17  -2    8.47    2.78
  -4 -18   2    5.59    2.39
   4  18  -2    6.08    4.61
  -4 -19   2    3.18    3.50
   4  19  -2    0.54   18.79
  -4 -20   2    2.94    3.64
   4  20  -2    2.28   20.49
  -4 -21   2    1.74    3.66
   4  21  -2    1.15   21.26
  -5   0   2    1.18    1.01
   5   0  -2    1.49    1.06
  -5  -1   2   46.12    3.67
   5   1  -2   45.50    3.65
  -5  -2   2   74.27    3.45
   5   2  -2   76.32    4.54
  -5  -3   2   25.53    2.37
   5   3  -2   26.14    1.92
  -5  -4   2   82.61    6.43
   5   4  -2   56.78   24.36
  -5  -5   2    5.72    1.40
   5   5  -2    5.44    2.41
  -5  -6   2  143.50   10.24
   5   6  -2  142.80    9.79
  -5  -7   2   19.29    1.77
   5   7  -2   20.19    2.49
  -5  -8   2    9.80    1.40
   5   8  -2    9.88    1.93
  -5  -9   2    3.73    1.40
   5   9  -2    2.64    1.42
  -5 -10   2    9.70    1.74
   5  10  -2    9.47    2.04
  -5 -11   2   10.57    1.94
   5  11  -2   11.63    2.21
  -5 -12   2    6.09    1.69
   5  12  -2    5.58    1.87
  -5 -13   2    9.72    1.76
   5  13  -2    9.77    2.26
  -5 -14   2    1.16    1.44
   5  14  -2    1.19    1.82
  -5 -15   2    8.66    1.92
   5  15  -2    6.94    2.39
  -5 -16   2    1.77    1.67
   5  16  -2    1.58    2.12
  -5 -17   2    1.90    2.01
   5  17  -2    2.98    3.99
  -5 -18   2   19.89    3.89
   5  18  -2   26.01   31.53
  -5 -19   2    2.23    3.36
   5  19  -2    1.77   20.69
  -5 -20   2   11.29    4.43
   5  20  -2   10.91   25.83
  -5 -21   2    1.35    3.67
   5  21  -2    1.15   22.17
  -6   0   2   59.23    4.65
   6   0  -2   60.35    4.73
  -6  -1   2   33.81    2.26
   6   1  -2   36.01    2.13
  -6  -2   2   38.48    2.43
   6   2  -2   38.65    2.49
  -6  -3   2   21.95    1.79
   6   3  -2   21.61    1.80
  -6  -4   2   38.63    3.92
   6   4  -2   40.76    5.49
  -6  -5   2   20.73    2.60
   6   5  -2   20.69    3.21
  -6  -6   2   37.10    3.59
   6   6  -2   36.55    4.29
  -6  -7   2   28.65    3.33
   6   7  -2   26.80    2.69
  -6  -8   2    9.77    1.35
   6   8  -2   10.54    1.83
  -6  -9   2   37.54    2.76
   6   9  -2   38.98    3.48
  -6 -10   2    9.70    1.52
   6  10  -2    8.26    1.91
  -6 -11   2   12.11    1.76
   6  11  -2   10.71    2.17
  -6 -12   2   48.04    3.30
   6  12  -2   48.84    4.34
  -6 -13   2   16.04    2.25
   6  13  -2   16.99    3.02
  -6 -14   2    5.66    1.67
   6  14  -2    3.94    1.99
  -6 -15   2    4.55    1.71
   6  15  -2    4.25    2.15
  -6 -16   2   20.50    2.77
   6  16  -2   20.89    4.31
  -6 -17   2    5.25    2.56
   6  17  -2    6.11    4.29
  -6 -18   2    5.96    3.59
   6  18  -2    5.51   22.88
  -6 -19   2    4.13    3.50
   6  19  -2    6.25   23.53
  -6 -20   2    5.60    3.91
   6  20  -2    4.38   24.21
  -6 -21   2    2.07    3.78
   6  21  -2    4.06   25.01
  -7   0   2    0.02    1.13
   7   0  -2    0.34    1.19
  -7  -1   2   77.51    3.74
   7   1  -2   78.05    3.78
  -7  -2   2  101.91    5.20
   7   2  -2  104.34    5.25
  -7  -3   2   22.98    2.01
   7   3  -2   25.86    2.20
  -7  -4   2   78.43    4.51
   7   4  -2   84.66    5.02
  -7  -5   2   26.55    3.20
   7   5  -2   27.09    3.79
  -7  -6   2   56.21    4.53
   7   6  -2   57.01    5.51
  -7  -7   2   35.80    3.70
   7   7  -2   37.85    4.53
  -7  -8   2    4.16    1.77
   7   8  -2    5.02    1.39
  -7  -9   2   13.95    2.51
   7   9  -2   16.78    2.26
  -7 -10   2    4.11    1.05
   7  10  -2    3.19    1.40
  -7 -11   2    7.36    1.43
   7  11  -2    7.20    1.82
  -7 -12   2   75.27    4.27
   7  12  -2   75.62    5.63
  -7 -13   2    2.80    1.36
   7  13  -2    2.55    1.76
  -7 -14   2    9.73    1.83
   7  14  -2   11.47    3.04
  -7 -15   2    1.76    1.64
   7  15  -2    2.54    2.35
  -7 -16   2    6.60    1.97
   7  16  -2    7.38    2.83
  -7 -17   2    3.37    2.37
   7  17  -2    1.63   20.70
  -7 -18   2    9.86    3.84
   7  18  -2    4.66   22.48
  -7 -19   2    6.74    3.89
   7  19  -2   15.08   29.33
  -7 -20   2    7.99    4.03
   7  20  -2    9.73   27.55
  -8   0   2  125.59    8.94
   8   0  -2  129.51    9.21
  -8  -1   2   32.55    2.33
   8   1  -2   32.60    2.12
  -8  -2   2  183.24    8.81
   8   2  -2  186.66    8.91
  -8  -3   2  155.23    7.61
   8   3  -2  157.29    7.63
  -8  -4   2    9.22    1.80
   8   4  -2   12.02    1.72
  -8  -5   2  210.00   10.23
   8   5  -2  214.73   14.70
  -8  -6   2   18.66    3.09
   8   6  -2   17.41    3.54
  -8  -7   2   58.62    4.76
   8   7  -2   53.21    5.40
  -8  -8   2   21.24    3.26
   8   8  -2   25.05    6.52
  -8  -9   2    3.09    1.81
   8   9  -2    2.92    2.12
  -8 -10   2    6.35    2.09
   8  10  -2    4.22    1.41
  -8 -11   2    4.72    2.11
   8  11  -2    4.70    1.58
  -8 -12   2   13.94    1.85
   8  12  -2   13.84    2.57
  -8 -13   2    2.13    1.23
   8  13  -2    2.03    1.94
  -8 -14   2   14.21    2.30
   8  14  -2   14.07    3.36
  -8 -15   2    1.81    1.58
   8  15  -2    2.37    2.31
  -8 -16   2   42.44    3.87
   8  16  -2   42.21    8.19
  -8 -17   2   26.95    5.20
   8  17  -2   25.60   33.12
  -8 -18   2   16.23    4.71
   8  18  -2   15.31   28.48
  -8 -19   2   44.52    7.10
   8  19  -2   37.24   47.54
  -8 -20   2    7.36    3.99
   8  20  -2    7.67   27.72
  -9   0   2    0.83    1.66
   9   0  -2    0.79    1.74
  -9  -1   2   98.20    4.78
   9   1  -2   98.92    4.77
  -9  -2   2    2.38    1.11
   9   2  -2    2.45    1.19
  -9  -3   2   28.90    2.59
   9   3  -2   28.15    2.45
  -9  -4   2    8.80    1.66
   9   4  -2    7.78    1.51
  -9  -5   2   15.59    2.21
   9   5  -2   17.15    1.68
  -9  -6   2   20.16    2.55
   9   6  -2   18.33    3.59
  -9  -7   2   23.21    2.70
   9   7  -2   22.79    3.89
  -9  -8   2   18.70    3.08
   9   8  -2   17.60    3.43
  -9  -9   2   38.14    4.11
   9   9  -2   34.69    4.71
  -9 -10   2   21.09    3.27
   9  10  -2   25.68    4.42
  -9 -11   2    1.20    1.92
   9  11  -2    0.38    2.99
  -9 -12   2    6.24    2.87
   9  12  -2    5.96    1.92
  -9 -13   2   15.56    4.00
   9  13  -2   14.05    2.88
  -9 -14   2    2.38    1.63
   9  14  -2    2.15    1.99
  -9 -15   2   16.59    2.60
   9  15  -2   19.64    3.99
  -9 -16   2    1.12    1.70
   9  16  -2    0.00   20.14
  -9 -17   2   28.21    8.81
   9  17  -2   31.95   37.91
  -9 -18   2    1.55    3.10
   9  18  -2    0.50   23.52
  -9 -19   2   26.47    5.23
   9  19  -2   22.88   34.26
  -9 -20   2    3.60    6.75
   9  20  -2    3.35   26.58
 -10   0   2   66.22    5.84
  10   0  -2   65.62    5.76
 -10  -1   2    3.31    1.20
  10   1  -2    3.52    1.20
 -10  -2   2   10.25    1.68
  10   2  -2   13.18    1.77
 -10  -3   2   14.63    1.85
  10   3  -2   15.61    2.02
 -10  -4   2   13.18    2.08
  10   4  -2   16.41    2.04
 -10  -5   2   62.59    4.17
  10   5  -2   60.26    4.02
 -10  -6   2    5.62    2.05
  10   6  -2    6.43    2.47
 -10  -7   2   14.97    2.20
  10   7  -2   14.27    3.25
 -10  -8   2    7.77    1.75
  10   8  -2    7.43    2.51
 -10  -9   2   16.87    3.17
  10   9  -2   18.01    3.50
 -10 -10   2    4.68    2.58
  10  10  -2    4.28    3.24
 -10 -11   2    1.40    2.41
  10  11  -2    1.63    3.12
 -10 -12   2    2.11    2.57
  10  12  -2    1.74    3.35
 -10 -13   2    9.67    3.39
  10  13  -2   12.24    4.66
 -10 -14   2    4.04    3.02
  10  14  -2    5.10    1.95
 -10 -15   2   11.60    3.87
  10  15  -2   11.34    3.07
 -10 -16   2   12.18    7.14
  10  16  -2   15.72   29.62
 -10 -17   2   14.87    7.60
  10  17  -2   13.16   30.01
 -10 -18   2    8.26    7.16
  10  18  -2   11.42   29.60
 -10 -19   2    2.83    6.68
  10  19  -2    2.48   25.28
 -11   0   2    0.33    1.67
  11   0  -2    0.32    1.72
 -11  -1   2   13.15    1.98
  11   1  -2   12.78    1.86
 -11  -2   2    8.13    1.46
  11   2  -2    8.06    1.29
 -11  -3   2   37.93    2.76
  11   3  -2   40.20    3.04
 -11  -4   2    7.54    1.87
  11   4  -2    8.04    1.52
 -11  -5   2   12.48    2.09
  11   5  -2   12.79    1.97
 -11  -6   2    6.06    1.60
  11   6  -2    6.45    1.21
 -11  -7   2   10.98    1.97
  11   7  -2    9.49    2.62
 -11  -8   2    9.36    2.25
  11   8  -2    9.37    3.61
 -11  -9   2   36.38    3.89
  11   9  -2   35.72    6.75
 -11 -10   2   71.23    5.60
  11  10  -2   71.37    9.67
 -11 -11   2    7.73    3.06
  11  11  -2    8.59    3.91
 -11 -12   2   37.94    5.85
  11  12  -2   37.47    7.54
 -11 -13   2    4.19    2.94
  11  13  -2    4.73    3.70
 -11 -14   2   21.01    4.67
  11  14  -2   20.87    5.98
 -11 -15   2   29.48    9.59
  11  15  -2   31.44   42.68
 -11 -16   2    2.45    6.03
  11  16  -2    0.16   22.62
 -11 -17   2   16.11    8.14
  11  17  -2   13.99   31.09
 -11 -18   2    5.26    6.91
  11  18  -2    3.41   26.88
 -11 -19   2   21.00    8.99
  11  19  -2   20.43    8.84
 -12   0   2   27.48    3.98
  12   0  -2   28.71    4.04
 -12  -1   2   37.81    2.88
  12   1  -2   36.76    2.81
 -12  -2   2    5.23    1.38
  12   2  -2    5.55    1.37
 -12  -3   2    4.29    1.32
  12   3  -2    4.18    1.25
 -12  -4   2    0.98    1.31
  12   4  -2    0.51    1.13
 -12  -5   2   64.31    4.99
  12   5  -2   60.94    3.85
 -12  -6   2   13.64    2.60
  12   6  -2   13.92    1.96
 -12  -7   2   13.97    2.53
  12   7  -2   13.77    4.54
 -12  -8   2   11.88    2.60
  12   8  -2   13.92    4.61
 -12  -9   2    8.00    2.15
  12   9  -2    6.92    3.66
 -12 -10   2    9.07    2.24
  12  10  -2    9.14    3.89
 -12 -11   2    3.37    1.95
  12  11  -2    1.89    3.27
 -12 -12   2    0.92    1.87
  12  12  -2    0.72    3.23
 -12 -13   2    0.84    2.79
  12  13  -2    0.49    3.30
 -12 -14   2    0.48    5.55
  12  14  -2    1.78    3.52
 -12 -15   2    2.07    6.10
  12  15  -2    2.95   24.34
 -12 -16   2    3.00    6.34
  12  16  -2    2.34   25.01
 -12 -17   2   12.58    7.88
  12  17  -2   12.19    7.44
 -12 -18   2    0.00    6.53
  12  18  -2    2.73    6.55
 -13   0   2    0.42    1.89
  13   0  -2    0.08    1.86
 -13  -1   2   16.12    2.29
  13   1  -2   16.95    2.26
 -13  -2   2   17.44    2.22
  13   2  -2   17.79    2.21
 -13  -3   2   15.25    2.12
  13   3  -2   14.15    2.27
 -13  -4   2    4.09    1.85
  13   4  -2    5.25    1.77
 -13  -5   2   26.44    3.52
  13   5  -2   24.59    2.58
 -13  -6   2    4.50    1.87
  13   6  -2    4.57    1.37
 -13  -7   2   12.70    2.76
  13   7  -2   12.04    4.64
 -13  -8   2    7.45    2.14
  13   8  -2    6.09    3.53
 -13  -9   2   13.93    2.68
  13   9  -2   14.08    4.92
 -13 -10   2    7.57    2.16
  13  10  -2    6.61    3.79
 -13 -11   2    5.62    2.06
  13  11  -2    5.14    3.69
 -13 -12   2   19.15    3.26
  13  12  -2   18.80    5.55
 -13 -13   2    4.04    3.03
  13  13  -2    3.49    3.46
 -13 -14   2   13.63    3.94
  13  14  -2   13.28   28.65
 -13 -15   2    2.54    6.07
  13  15  -2    0.00    5.63
 -13 -16   2    0.66    6.31
  13  16  -2    1.68    6.19
 -13 -17   2    4.96    7.14
  13  17  -2    4.01    6.90
 -13 -18   2    1.30    6.79
  13  18  -2    2.49    7.15
 -14   0   2   46.11    5.39
  14   0  -2   47.06    5.45
 -14  -1   2    0.27    1.45
  14   1  -2    0.70    1.29
 -14  -2   2   13.11    2.13
  14   2  -2   13.04    2.18
 -14  -3   2    7.83    1.84
  14   3  -2    8.73    2.12
 -14  -4   2    9.22    2.28
  14   4  -2    9.98    2.16
 -14  -5   2   48.20    4.61
  14   5  -2   50.30    4.38
 -14  -6   2   16.72    2.98
  14   6  -2   16.52    2.57
 -14  -7   2    2.86    1.93
  14   7  -2    3.01    1.31
 -14  -8   2   26.60    3.67
  14   8  -2   25.54    8.61
 -14  -9   2    8.52    2.31
  14   9  -2    4.12    5.14
 -14 -10   2    5.02    2.07
  14  10  -2    4.83    2.81
 -14 -11   2    6.90    2.16
  14  11  -2    5.94    2.86
 -14 -12   2   17.37    4.30
  14  12  -2   15.11    7.17
 -14 -13   2   10.87    3.50
  14  13  -2   14.16    7.33
 -14 -14   2    4.35    6.41
  14  14  -2    7.65    6.81
 -14 -15   2    3.79    6.52
  14  15  -2    3.95    6.72
 -14 -16   2    5.18    6.97
  14  16  -2    7.27    7.42
 -14 -17   2    0.41    6.83
  14  17  -2    3.80    7.20
 -15   0   2    2.47    3.33
  15   0  -2    1.24    3.28
 -15  -1   2    8.81    2.38
  15   1  -2    8.24    2.00
 -15  -2   2   14.94    3.05
  15   2  -2   15.64    2.53
 -15  -3   2    3.68    1.75
  15   3  -2    4.06    1.93
 -15  -4   2    6.98    2.27
  15   4  -2    7.08    2.11
 -15  -5   2   10.10    2.47
  15   5  -2   10.12    2.36
 -15  -6   2   34.39    4.21
  15   6  -2   34.21    3.76
 -15  -7   2   12.92    3.00
  15   7  -2   14.84    2.45
 -15  -8   2    1.52    1.90
  15   8  -2    0.48    4.73
 -15  -9   2   39.93    4.49
  15   9  -2   30.90    9.12
 -15 -10   2    2.06    1.95
  15  10  -2    1.24    5.25
 -15 -11   2    0.80    2.71
  15  11  -2    2.23    5.65
 -15 -12   2   10.58    3.84
  15  12  -2   10.26    6.77
 -15 -13   2    7.27    6.90
  15  13  -2    2.11    6.13
 -15 -14   2    6.80    6.96
  15  14  -2    5.02    6.88
 -15 -15   2    1.33    6.50
  15  15  -2    2.23    6.74
 -15 -16   2    0.42    6.31
  15  16  -2    1.21    6.69
 -16   0   2    5.45    3.98
  16   0  -2    6.12    4.13
 -16  -1   2    4.11    2.25
  16   1  -2    4.59    2.30
 -16  -2   2   17.81    3.27
  16   2  -2   16.13    3.62
 -16  -3   2   20.81    3.48
  16   3  -2   20.59    3.26
 -16  -4   2   12.67    3.59
  16   4  -2   13.94    2.83
 -16  -5   2   11.78    3.59
  16   5  -2   13.09    2.90
 -16  -6   2   32.73    5.71
  16   6  -2   35.37    3.97
 -16  -7   2    2.39    2.93
  16   7  -2    1.92    1.60
 -16  -8   2    3.54    2.17
  16   8  -2    2.07    5.15
 -16  -9   2    8.80    2.73
  16   9  -2    9.03    6.30
 -16 -10   2    0.26    2.65
  16  10  -2    1.11    5.58
 -16 -11   2   47.96    6.71
  16  11  -2   54.03   12.81
 -16 -12   2    9.03    7.01
  16  12  -2    7.53    6.83
 -16 -13   2   40.14   12.50
  16  13  -2   37.94   12.43
 -16 -14   2    0.52    6.36
  16  14  -2    0.37    6.47
 -16 -15   2   18.00    8.82
  16  15  -2   17.58    8.78
 -17   0   2    1.22    3.73
  17   0  -2    0.23    3.72
 -17  -1   2   38.48    4.82
  17   1  -2   39.58    4.77
 -17  -2   2   18.12    3.27
  17   2  -2   16.32    4.16
 -17  -3   2   31.32    4.56
  17   3  -2   31.91    5.53
 -17  -4   2   14.64    3.84
  17   4  -2   14.69    3.72
 -17  -5   2    9.35    3.53
  17   5  -2   11.17    2.53
 -17  -6   2    7.15    3.39
  17   6  -2    6.38    2.20
 -17  -7   2   24.48    5.33
  17   7  -2   19.33    3.18
 -17  -8   2    1.25    5.31
  17   8  -2    0.85    5.23
 -17  -9   2   21.80    7.98
  17   9  -2   29.97    9.49
 -17 -10   2   11.45    6.98
  17  10  -2   13.19    7.11
 -17 -11   2    9.17    7.01
  17  11  -2    9.43    7.00
 -17 -12   2   33.51   10.99
  17  12  -2   37.32   11.29
 -17 -13   2    9.08    7.43
  17  13  -2    9.26    7.52
 -17 -14   2    9.61    7.91
  17  14  -2   12.77    8.28
 -18   0   2   38.19    8.48
  18   0  -2   38.32    8.51
 -18  -1   2    3.02    2.47
  18   1  -2    4.02    2.51
 -18  -2   2   23.61    4.47
  18   2  -2   24.56    5.07
 -18  -3   2    1.16    2.33
  18   3  -2    0.51    2.79
 -18  -4   2    1.56    2.98
  18   4  -2    1.16    2.82
 -18  -5   2    8.79    3.65
  18   5  -2    7.86    5.64
 -18  -6   2   13.16    6.34
  18   6  -2   14.74    4.18
 -18  -7   2    3.07    5.60
  18   7  -2    2.08    2.69
 -18  -8   2    1.39    5.62
  18   8  -2    0.62    5.41
 -18  -9   2    0.84    5.50
  18   9  -2    0.14    5.42
 -18 -10   2    8.23    6.80
  18  10  -2   10.40    7.02
 -18 -11   2    6.87    7.01
  18  11  -2    6.21    6.83
 -18 -12   2    4.58    6.91
  18  12  -2    4.86    7.01
 -18 -13   2    7.50    7.63
  18  13  -2    6.67    7.34
 -19   0   2    0.29    4.13
  19   0  -2    3.19    4.50
 -19  -1   2   36.77    5.15
  19   1  -2   39.39    5.20
 -19  -2   2    5.88    2.73
  19   2  -2    5.96    3.56
 -19  -3   2    1.61    3.19
  19   3  -2    3.29    4.90
 -19  -4   2    0.25    4.67
  19   4  -2    1.34    4.89
 -19  -5   2    8.80    5.92
  19   5  -2    7.16    5.64
 -19  -6   2    2.41    5.39
  19   6  -2    2.73    5.45
 -19  -7   2   13.02    6.89
  19   7  -2   14.20    6.97
 -19  -8   2   12.99    7.14
  19   8  -2   15.14    7.32
 -19  -9   2   17.21    7.77
  19   9  -2   16.97    7.75
 -19 -10   2    5.13    6.51
  19  10  -2    3.61    6.30
 -19 -11   2    3.27    6.70
  19  11  -2    6.56    6.92
 -19 -12   2   17.33    8.65
  19  12  -2   16.38    8.58
 -20   0   2   18.38    6.27
  20   0  -2   19.90   27.14
 -20  -1   2    3.21    3.37
  20   1  -2    3.85    5.33
 -20  -2   2    2.54    3.41
  20   2  -2    4.79    4.98
 -20  -3   2    1.07    4.90
  20   3  -2    1.63    4.92
 -20  -4   2    5.23    5.46
  20   4  -2    5.30    5.54
 -20  -5   2   13.64    6.71
  20   5  -2   10.44    6.37
 -20  -6   2   16.59    7.22
  20   6  -2   16.83    7.19
 -20  -7   2    2.23    5.80
  20   7  -2    2.39    5.85
 -20  -8   2   41.56   11.84
  20   8  -2   39.47   12.03
 -20  -9   2    1.99    6.24
  20   9  -2    3.26    6.30
 -20 -10   2   10.93    7.66
  20  10  -2   14.53    7.85
 -21   0   2    3.43   19.29
  21   0  -2    2.23   20.42
 -21  -1   2    6.03    5.37
  21   1  -2    7.74   24.01
 -21  -2   2    4.73    4.90
  21   2  -2    5.59   22.50
 -21  -3   2   13.83    6.58
  21   3  -2   13.04   26.87
 -21  -4   2    1.93    5.46
  21   4  -2    3.12   23.19
 -21  -5   2    8.41    6.26
  21   5  -2    6.46    6.38
 -21  -6   2    0.00    5.59
  21   6  -2    3.46    5.84
 -21  -7   2    1.24    5.90
  21   7  -2    2.10    6.09
 -21  -8   2    0.24    5.95
  21   8  -2    1.06    5.96
 -22   0   2    0.37   18.61
  22   0  -2    0.00   20.37
 -22  -1   2    6.67    5.45
  22   1  -2    6.52   23.85
 -22  -2   2    0.00   19.87
  22   2  -2    2.58   22.93
 -22  -3   2    4.25   21.76
  22   3  -2    5.28   23.99
 -22  -4   2    3.76   22.62
  22   4  -2    4.65   24.85
 -22  -5   2    3.01   23.47
  22   5  -2    3.67   24.64
   0   0   3    0.48    3.77
   0   0  -3    0.35    2.93
   0  -1   3   93.68    8.89
   0  -2   3    1.24    0.90
   0   2  -3    0.90    0.87
   0  -3   3  179.44   11.70
   0   3  -3  181.84   11.84
   0  -4   3    0.70    1.02
   0   4  -3    0.75    1.05
   0  -5   3   34.55    3.26
   0   5  -3   33.69    4.60
   0  -6   3    1.34    1.25
   0   6  -3    1.47    1.82
   0  -7   3   20.23    2.96
   0   7  -3   21.43    4.32
   0  -8   3    2.17    1.74
   0   8  -3    0.85    2.33
   0  -9   3   49.93    5.03
   0   9  -3   51.18    7.18
   0 -10   3    3.19    1.98
   0  10  -3    4.03    2.83
   0 -11   3   24.34    3.86
   0  11  -3   22.05    5.07
   0 -12   3    0.94    1.98
   0  12  -3    0.01    1.54
   0 -13   3  185.30   13.53
   0  13  -3  184.90   18.92
   0 -14   3   14.25    3.35
   0  14  -3   15.45    4.95
   0 -15   3   15.72    5.29
   0  15  -3   19.02    6.42
   0 -16   3    7.52    4.64
   0  16  -3    9.23    4.69
   0 -17   3   10.24    3.54
   0  17  -3    9.29    4.89
   0 -18   3    5.61    4.87
   0  18  -3    5.97    4.65
   0 -19   3   16.43    6.28
   0  19  -3   15.89   23.71
   0 -20   3    2.12    4.87
   0 -21   3   23.90   29.32
  -1   0   3    0.45    1.07
   1   0  -3    0.04    0.45
  -1  -1   3  282.76   12.76
   1   1  -3  281.95   14.66
  -1  -2   3   39.29    2.03
   1   2  -3   40.69    2.72
  -1  -3   3   76.08    3.46
   1   3  -3   78.47    3.97
  -1  -4   3   56.59    2.78
   1   4  -3   58.03    3.17
  -1  -5   3   50.49    2.63
   1   5  -3   52.26    3.52
  -1  -6   3   62.95    3.20
   1   6  -3   64.50    4.23
  -1  -7   3   29.06    2.18
   1   7  -3   29.95    2.84
  -1  -8   3   75.88    4.00
   1   8  -3   75.49    5.13
  -1  -9   3   56.80    3.44
   1   9  -3   56.67    4.41
  -1 -10   3  112.91    5.53
   1  10  -3  108.87    8.41
  -1 -11   3   23.91    2.46
   1  11  -3   25.01    3.85
  -1 -12   3  123.14    6.10
   1  12  -3  122.89    7.89
  -1 -13   3   38.77    3.60
   1  13  -3   39.89    6.87
  -1 -14   3   31.91    3.53
   1  14  -3   32.11    4.85
  -1 -15   3   63.71    4.35
   1  15  -3   63.84    5.57
  -1 -16   3   19.81    2.80
   1  16  -3   19.09    3.71
  -1 -17   3   19.71    2.83
   1  17  -3   20.88    3.81
  -1 -18   3   13.77    3.39
   1  18  -3   15.43    4.11
  -1 -19   3   22.33    4.24
   1  19  -3   23.92    7.75
  -1 -20   3    2.14    2.80
   1  20  -3    5.99   20.11
  -1 -21   3    9.36    4.42
  -2   0   3  457.02   40.27
   2   0  -3  465.35   40.95
  -2  -1   3    1.95    0.70
   2   1  -3    2.53    0.84
  -2  -2   3  107.24    5.20
   2   2  -3  107.78    5.22
  -2  -3   3   24.48    1.58
   2   3  -3   24.92    1.85
  -2  -4   3   35.91    2.03
   2   4  -3   37.31    2.06
  -2  -5   3   23.83    1.66
   2   5  -3   26.38    2.33
  -2  -6   3    2.94    0.85
   2   6  -3    2.76    1.13
  -2  -7   3   60.83    3.29
   2   7  -3   64.97    4.47
  -2  -8   3   25.16    2.27
   2   8  -3   24.78    2.95
  -2  -9   3   17.44    2.08
   2   9  -3   17.42    3.35
  -2 -10   3   85.93    4.55
   2  10  -3   87.12    5.91
  -2 -11   3   29.98    2.95
   2  11  -3   32.58    3.52
  -2 -12   3    1.75    1.08
   2  12  -3    3.24    1.75
  -2 -13   3   27.60    2.82
   2  13  -3   27.76    3.58
  -2 -14   3   19.43    2.55
   2  14  -3   17.40    3.13
  -2 -15   3   34.64    3.40
   2  15  -3   35.79    5.28
  -2 -16   3   12.26    2.25
   2  16  -3   11.89    2.87
  -2 -17   3   10.85    2.26
   2  17  -3   11.46    2.96
  -2 -18   3    1.63    2.24
   2  18  -3    3.10    3.03
  -2 -19   3   22.94    4.40
   2  19  -3   24.74    8.58
  -2 -20   3    2.40    3.55
   2  20  -3    0.00   17.69
  -2 -21   3   13.65    4.59
  -3   0   3    0.00    0.89
   3   0  -3    0.37    1.39
  -3  -1   3   14.20    1.48
   3   1  -3   14.48    1.45
  -3  -2   3    8.98    2.11
   3   2  -3    3.90    0.83
  -3  -3   3  311.44   12.73
   3   3  -3  315.51   14.36
  -3  -4   3   83.81    3.83
   3   4  -3   83.91    3.83
  -3  -5   3   36.34    2.10
   3   5  -3   39.18    2.91
  -3  -6   3   12.60    1.96
   3   6  -3   12.09    2.91
  -3  -7   3  132.85    5.99
   3   7  -3  137.48    9.66
  -3  -8   3   75.30    3.95
   3   8  -3   77.68    6.31
  -3  -9   3   21.34    2.15
   3   9  -3   24.01    3.00
  -3 -10   3   24.49    2.63
   3  10  -3   24.93    3.09
  -3 -11   3   41.03    3.00
   3  11  -3   41.27    3.88
  -3 -12   3   40.85    3.11
   3  12  -3   39.33    3.96
  -3 -13   3    5.13    1.55
   3  13  -3    4.41    1.98
  -3 -14   3   10.47    1.98
   3  14  -3   10.56    2.54
  -3 -15   3    9.00    1.97
   3  15  -3   10.53    2.67
  -3 -16   3    3.45    1.79
   3  16  -3    2.83    1.92
  -3 -17   3   31.28    3.56
   3  17  -3   27.54    5.04
  -3 -18   3    3.41    2.25
   3  18  -3    4.85    3.22
  -3 -19   3   19.86    4.05
   3  19  -3   22.59   29.92
  -3 -20   3    8.71    4.11
   3  20  -3    7.35   22.67
  -3 -21   3    0.40    3.49
  -4   0   3   61.05    6.50
   4   0  -3   63.12    4.79
  -4  -1   3  245.76   10.07
   4   1  -3  254.08   11.61
  -4  -2   3   43.66    2.60
   4   2  -3   43.71    2.97
  -4  -3   3   29.69    2.59
   4   3  -3   28.52    2.00
  -4  -4   3   31.31    3.44
   4   4  -3   33.77    3.55
  -4  -5   3  181.47    7.74
   4   5  -3  184.43   10.10
  -4  -6   3   56.11    4.21
   4   6  -3   33.44   22.72
  -4  -7   3   46.61    2.75
   4   7  -3   47.70    3.69
  -4  -8   3    9.79    1.65
   4   8  -3   10.20    2.10
  -4  -9   3   26.29    2.28
   4   9  -3   27.64    3.08
  -4 -10   3    3.66    1.22
   4  10  -3    3.79    1.60
  -4 -11   3   51.11    3.33
   4  11  -3   50.95    4.31
  -4 -12   3   27.95    2.66
   4  12  -3   30.59    3.55
  -4 -13   3   51.84    3.61
   4  13  -3   53.06    4.75
  -4 -14   3    2.07    1.47
   4  14  -3    1.80    1.89
  -4 -15   3   29.73    3.13
   4  15  -3   29.78    4.16
  -4 -16   3    2.92    1.75
   4  16  -3    3.52    2.27
  -4 -17   3    4.10    1.98
   4  17  -3    3.62    2.42
  -4 -18   3   12.69    2.81
   4  18  -3   15.74    6.25
  -4 -19   3    9.46    4.02
   4  19  -3    8.04   22.55
  -4 -20   3    4.51    3.66
   4  20  -3    0.56   19.99
  -4 -21   3    3.54    3.88
   4  21  -3    4.80   23.43
  -5   0   3    3.13    1.72
   5   0  -3    2.55    1.21
  -5  -1   3   73.61    3.86
   5   1  -3   76.56    4.01
  -5  -2   3  146.35    6.29
   5   2  -3  150.29    7.19
  -5  -3   3   93.52    4.84
   5   3  -3   91.61    5.40
  -5  -4   3   50.86    3.73
   5   4  -3   50.15    4.50
  -5  -5   3   57.34    5.07
   5   5  -3   57.96    7.11
  -5  -6   3   88.97    7.19
   5   6  -3   86.56    5.44
  -5  -7   3   88.74    4.33
   5   7  -3   97.66    6.12
  -5  -8   3    3.64    1.05
   5   8  -3    3.94    1.46
  -5  -9   3   64.86    3.60
   5   9  -3   67.86    4.89
  -5 -10   3    2.26    1.07
   5  10  -3    1.39    1.40
  -5 -11   3   49.60    3.26
   5  11  -3   47.86    4.15
  -5 -12   3   19.89    2.38
   5  12  -3   20.69    3.16
  -5 -13   3   31.11    2.90
   5  13  -3   29.78    3.74
  -5 -14   3    3.91    1.57
   5  14  -3    3.60    2.02
  -5 -15   3    6.42    1.78
   5  15  -3    6.39    2.34
  -5 -16   3    3.57    1.75
   5  16  -3    4.71    2.42
  -5 -17   3    3.39    2.19
   5  17  -3    3.89    4.01
  -5 -18   3    9.82    2.76
   5  18  -3    5.44   21.40
  -5 -19   3    1.89    3.35
   5  19  -3    0.54   19.27
  -5 -20   3    5.88    3.93
   5  20  -3    8.14   25.32
  -5 -21   3    2.75    3.81
   5  21  -3    1.07   21.17
  -6   0   3  132.69    9.11
   6   0  -3  138.72    9.50
  -6  -1   3    2.64    0.89
   6   1  -3    2.68    0.91
  -6  -2   3   23.79    1.95
   6   2  -3   24.46    2.01
  -6  -3   3   22.45    1.92
   6   3  -3   20.82    2.14
  -6  -4   3    8.42    3.09
   6   4  -3    8.48    3.23
  -6  -5   3   79.14    5.37
   6   5  -3   75.22    6.28
  -6  -6   3    4.19    1.69
   6   6  -3    3.62    2.07
  -6  -7   3   16.80    3.06
   6   7  -3   17.21    5.55
  -6  -8   3   21.61    3.19
   6   8  -3   20.11    2.50
  -6  -9   3   35.31    2.44
   6   9  -3   33.54    3.25
  -6 -10   3   22.72    2.14
   6  10  -3   22.54    2.91
  -6 -11   3   65.03    3.77
   6  11  -3   68.71    5.14
  -6 -12   3    4.17    1.35
   6  12  -3    4.24    1.81
  -6 -13   3   14.83    2.18
   6  13  -3   13.96    2.80
  -6 -14   3    6.74    1.70
   6  14  -3    6.46    2.22
  -6 -15   3   13.18    2.12
   6  15  -3   14.35    3.58
  -6 -16   3    4.07    1.80
   6  16  -3    2.99    2.65
  -6 -17   3    2.78    2.42
   6  17  -3    1.93    4.21
  -6 -18   3    5.17    3.45
   6  18  -3    1.53   20.47
  -6 -19   3    5.38    3.74
   6  19  -3    5.65   23.36
  -6 -20   3    2.19    3.54
   6  20  -3    1.96   22.18
  -6 -21   3    8.93    4.29
   6  21  -3    6.33   25.51
  -7   0   3    0.39    1.26
   7   0  -3    0.56    1.32
  -7  -1   3   47.56    3.02
   7   1  -3   49.43    2.81
  -7  -2   3   27.59    2.24
   7   2  -3   29.29    2.36
  -7  -3   3    9.05    1.44
   7   3  -3    8.32    1.56
  -7  -4   3   67.72    4.17
   7   4  -3   65.94    5.29
  -7  -5   3    8.11    2.09
   7   5  -3    7.19    2.24
  -7  -6   3   35.64    3.70
   7   6  -3   33.06    4.36
  -7  -7   3   59.57    4.83
   7   7  -3   58.19    5.74
  -7  -8   3   14.66    2.58
   7   8  -3   16.20    3.27
  -7  -9   3   30.08    3.66
   7   9  -3   29.80    2.94
  -7 -10   3   49.69    4.66
   7  10  -3   47.64    3.97
  -7 -11   3   28.14    2.33
   7  11  -3   27.95    3.26
  -7 -12   3   26.32    2.48
   7  12  -3   26.37    3.39
  -7 -13   3   20.80    2.37
   7  13  -3   22.37    3.25
  -7 -14   3   19.13    2.50
   7  14  -3   20.84    3.96
  -7 -15   3   11.24    2.24
   7  15  -3   11.50    3.34
  -7 -16   3   11.53    2.25
   7  16  -3   12.80    3.43
  -7 -17   3    5.75    2.59
   7  17  -3    7.59   23.36
  -7 -18   3   26.14    5.33
   7  18  -3   23.41   31.89
  -7 -19   3   10.12    4.11
   7  19  -3   13.25   28.34
  -7 -20   3   12.06    4.36
   7  20  -3   13.18   29.84
  -8   0   3    1.77    1.65
   8   0  -3    1.88    1.65
  -8  -1   3    1.54    1.05
   8   1  -3    1.95    1.06
  -8  -2   3   35.81    2.79
   8   2  -3   34.02    2.79
  -8  -3   3   41.40    2.70
   8   3  -3   41.92    2.86
  -8  -4   3   33.77    3.00
   8   4  -3   36.09    2.79
  -8  -5   3   19.82    2.61
   8   5  -3   17.90    3.62
  -8  -6   3  281.00   15.57
   8   6  -3  282.06   18.99
  -8  -7   3   45.57    4.26
   8   7  -3   36.80    4.64
  -8  -8   3  172.69   10.40
   8   8  -3  176.40   12.80
  -8  -9   3    3.34    1.84
   8   9  -3    3.28    2.22
  -8 -10   3   23.81    3.64
   8  10  -3   21.35    4.22
  -8 -11   3    2.52    2.01
   8  11  -3    3.28    1.42
  -8 -12   3    5.33    2.38
   8  12  -3    7.21    2.37
  -8 -13   3    7.11    1.45
   8  13  -3    8.00    2.64
  -8 -14   3    5.86    1.57
   8  14  -3    6.07    2.41
  -8 -15   3    4.93    1.66
   8  15  -3    5.19    2.54
  -8 -16   3    4.42    1.74
   8  16  -3    4.88   22.55
  -8 -17   3    8.18    3.46
   8  17  -3   10.36   26.24
  -8 -18   3    4.23    3.30
   8  18  -3   12.43   27.74
  -8 -19   3   12.47    4.15
   8  19  -3    7.96   26.86
  -8 -20   3    2.01    3.47
   8  20  -3    1.77   24.58
  -9   0   3    0.62    1.72
   9   0  -3    1.17    1.74
  -9  -1   3   91.93    4.60
   9   1  -3   91.00    4.59
  -9  -2   3    8.40    1.46
   9   2  -3    9.00    1.53
  -9  -3   3   41.05    3.06
   9   3  -3   36.83    2.75
  -9  -4   3    8.02    1.78
   9   4  -3    9.65    1.52
  -9  -5   3   32.52    3.05
   9   5  -3   33.80    6.08
  -9  -6   3   36.52    3.25
   9   6  -3   36.63    4.59
  -9  -7   3   73.34    5.63
   9   7  -3   77.61    6.98
  -9  -8   3    7.70    2.15
   9   8  -3    6.87    2.47
  -9  -9   3   52.26    4.84
   9   9  -3   49.57    5.63
  -9 -10   3   19.71    4.63
   9  10  -3   15.39    5.31
  -9 -11   3   33.25    4.40
   9  11  -3   26.04    6.47
  -9 -12   3   36.61    5.71
   9  12  -3   34.41    7.38
  -9 -13   3   10.86    3.52
   9  13  -3   11.27    4.79
  -9 -14   3    1.53    2.80
   9  14  -3    2.26    1.94
  -9 -15   3   11.83    6.53
   9  15  -3   19.49    3.72
  -9 -16   3    6.94    6.32
   9  16  -3    6.45   24.11
  -9 -17   3    4.24    2.78
   9  17  -3    6.44   24.28
  -9 -18   3    8.51    3.37
   9  18  -3    7.83   26.46
  -9 -19   3    4.75    3.56
   9  19  -3    6.35   26.71
  -9 -20   3    1.91    6.45
   9  20  -3    0.00   23.43
 -10   0   3   52.82    5.16
  10   0  -3   54.91    5.33
 -10  -1   3    3.16    1.23
  10   1  -3    2.83    1.25
 -10  -2   3   47.45    3.09
  10   2  -3   46.70    3.28
 -10  -3   3    1.64    1.23
  10   3  -3    1.94    1.15
 -10  -4   3   60.77    3.52
  10   4  -3   61.39    3.73
 -10  -5   3   19.28    2.54
  10   5  -3   22.16    2.18
 -10  -6   3  106.53    6.11
  10   6  -3  110.87    8.88
 -10  -7   3    3.85    1.55
  10   7  -3    3.57    2.24
 -10  -8   3  108.87    7.52
  10   8  -3  110.33    9.09
 -10  -9   3    3.82    2.06
  10   9  -3    3.04    3.19
 -10 -10   3   81.03    7.85
  10  10  -3   79.30   10.39
 -10 -11   3    1.86    2.58
  10  11  -3    3.06    3.55
 -10 -12   3    3.12    2.81
  10  12  -3    3.23    3.68
 -10 -13   3    3.77    3.03
  10  13  -3    2.99    3.90
 -10 -14   3   26.66    5.07
  10  14  -3   29.20    7.08
 -10 -15   3    3.35    3.26
  10  15  -3    0.00   20.55
 -10 -16   3   31.99   10.24
  10  16  -3   24.45   32.68
 -10 -17   3    3.26    6.29
  10  17  -3    4.53   25.89
 -10 -18   3    6.30    6.84
  10  18  -3    7.30   27.48
 -10 -19   3    6.94    7.11
  10  19  -3    6.63   28.08
 -11   0   3    1.99    1.85
  11   0  -3    1.26    1.84
 -11  -1   3   91.28    4.71
  11   1  -3   96.55    4.87
 -11  -2   3    2.30    1.21
  11   2  -3    2.66    1.51
 -11  -3   3   59.82    3.56
  11   3  -3   61.49    3.87
 -11  -4   3   31.61    2.82
  11   4  -3   31.97    2.65
 -11  -5   3   11.46    2.02
  11   5  -3   11.89    1.62
 -11  -6   3   14.01    2.33
  11   6  -3   17.26    5.37
 -11  -7   3   10.90    2.02
  11   7  -3    9.85    2.81
 -11  -8   3    8.79    2.22
  11   8  -3    8.49    3.77
 -11  -9   3   15.02    2.98
  11   9  -3   12.29    4.33
 -11 -10   3    7.38    3.00
  11  10  -3    5.82    3.72
 -11 -11   3    1.91    2.67
  11  11  -3    1.12    3.34
 -11 -12   3   28.10    8.76
  11  12  -3   14.84    4.95
 -11 -13   3   18.67    4.53
  11  13  -3   20.78    6.27
 -11 -14   3   15.49    4.14
  11  14  -3   16.86    6.11
 -11 -15   3   14.98    7.25
  11  15  -3   15.29   29.32
 -11 -16   3    3.18    6.13
  11  16  -3    0.67   23.36
 -11 -17   3   10.69    7.29
  11  17  -3   10.39   28.93
 -11 -18   3    5.16    6.90
  11  18  -3    3.50   27.26
 -11 -19   3    0.39    6.65
  11  19  -3    1.78   27.32
 -12   0   3    2.69    2.03
  12   0  -3    1.66    1.89
 -12  -1   3    1.85    1.23
  12   1  -3    1.88    1.10
 -12  -2   3   22.92    2.45
  12   2  -3   22.99    2.58
 -12  -3   3   17.90    2.27
  12   3  -3   17.36    2.27
 -12  -4   3    5.53    1.50
  12   4  -3    5.37    1.38
 -12  -5   3    9.71    1.91
  12   5  -3   11.58    1.83
 -12  -6   3   71.93    5.52
  12   6  -3   74.99    9.75
 -12  -7   3    1.44    1.74
  12   7  -3    1.20    3.12
 -12  -8   3   55.38    4.93
  12   8  -3   56.65    8.60
 -12  -9   3    5.43    2.11
  12   9  -3    4.05    3.53
 -12 -10   3    4.14    2.11
  12  10  -3    3.55    3.61
 -12 -11   3    5.43    2.25
  12  11  -3    6.34    4.06
 -12 -12   3    4.00    3.07
  12  12  -3    4.20    3.91
 -12 -13   3    4.11    3.15
  12  13  -3    4.00    3.99
 -12 -14   3    9.36    6.65
  12  14  -3    7.39   26.33
 -12 -15   3    1.59    5.78
  12  15  -3    1.00   24.47
 -12 -16   3    1.52    6.12
  12  16  -3    0.00   23.53
 -12 -17   3    2.78    6.62
  12  17  -3    5.50   28.11
 -12 -18   3    2.04    6.88
  12  18  -3    2.37   27.21
 -13   0   3    1.55    2.06
  13   0  -3    1.38    1.97
 -13  -1   3   47.74    3.38
  13   1  -3   49.55    3.39
 -13  -2   3   18.13    2.44
  13   2  -3   19.31    2.37
 -13  -3   3   34.17    2.97
  13   3  -3   34.83    3.08
 -13  -4   3   23.71    2.79
  13   4  -3   25.27    2.97
 -13  -5   3   12.89    2.77
  13   5  -3   14.93    2.29
 -13  -6   3    5.42    2.06
  13   6  -3    4.84    1.27
 -13  -7   3    7.56    2.24
  13   7  -3    7.96    3.90
 -13  -8   3    3.86    2.00
  13   8  -3    3.60    3.66
 -13  -9   3   10.99    2.54
  13   9  -3   12.08    4.57
 -13 -10   3    8.65    2.46
  13  10  -3   10.35    4.40
 -13 -11   3    3.76    2.15
  13  11  -3    3.23    3.77
 -13 -12   3   11.12    2.68
  13  12  -3   10.17    4.49
 -13 -13   3    1.56    5.59
  13  13  -3    1.66    3.93
 -13 -14   3    4.15    6.24
  13  14  -3    9.15   27.28
 -13 -15   3   11.35    7.46
  13  15  -3   10.36   29.01
 -13 -16   3    6.62    7.01
  13  16  -3    8.21   29.52
 -13 -17   3    2.07    6.64
  13  17  -3    0.00   27.03
 -13 -18   3    6.73   28.83
 -14   0   3   30.83    6.62
  14   0  -3   26.45    4.41
 -14  -1   3    2.68    1.61
  14   1  -3    4.11    1.49
 -14  -2   3   20.98    2.95
  14   2  -3   22.85    3.19
 -14  -3   3    5.41    1.74
  14   3  -3    6.09    1.93
 -14  -4   3   15.87    2.54
  14   4  -3   15.70    2.38
 -14  -5   3   10.02    2.43
  14   5  -3   11.90    2.26
 -14  -6   3    2.52    2.00
  14   6  -3    3.91    1.39
 -14  -7   3    5.00    2.20
  14   7  -3    4.43    3.73
 -14  -8   3    4.42    2.19
  14   8  -3    2.89    3.68
 -14  -9   3   10.37    2.59
  14   9  -3   10.15    4.46
 -14 -10   3    1.68    1.99
  14  10  -3    0.00    3.48
 -14 -11   3   14.40    3.07
  14  11  -3   16.18    5.78
 -14 -12   3    4.03    5.85
  14  12  -3    6.38    4.26
 -14 -13   3    1.52    5.95
  14  13  -3    3.01   25.23
 -14 -14   3    7.74    6.96
  14  14  -3   12.09   30.45
 -14 -15   3    4.46    6.69
  14  15  -3    4.96   27.77
 -14 -16   3    5.91    7.27
  14  16  -3    6.19    7.07
 -14 -17   3    5.00    7.47
  14  17  -3    7.08    7.45
 -15   0   3    0.83    3.28
  15   0  -3    0.84    3.32
 -15  -1   3    8.06    2.39
  15   1  -3    8.80    2.04
 -15  -2   3   14.25    2.73
  15   2  -3   15.24    2.95
 -15  -3   3    2.45    2.02
  15   3  -3    0.89    1.74
 -15  -4   3   11.20    2.51
  15   4  -3    9.84    2.29
 -15  -5   3   12.74    3.00
  15   5  -3   13.32    2.66
 -15  -6   3   38.28    4.62
  15   6  -3   34.93    3.15
 -15  -7   3    4.94    2.32
  15   7  -3    4.05    2.90
 -15  -8   3   15.90    3.39
  15   8  -3   13.48    3.96
 -15  -9   3   16.20    3.48
  15   9  -3   13.67    5.55
 -15 -10   3    5.82    3.37
  15  10  -3    5.80    4.10
 -15 -11   3    1.47    5.66
  15  11  -3    6.57   24.88
 -15 -12   3    4.09    6.16
  15  12  -3    1.34   24.73
 -15 -13   3    1.64    6.26
  15  13  -3    2.11    5.98
 -15 -14   3    4.24    6.71
  15  14  -3    2.90    6.35
 -15 -15   3    6.12    7.35
  15  15  -3    8.81    7.63
 -15 -16   3    1.26    6.92
  15  16  -3    0.98    6.87
 -16   0   3   35.12    7.59
  16   0  -3   33.90    7.55
 -16  -1   3   23.83    4.08
  16   1  -3   24.12    4.07
 -16  -2   3   74.52    6.13
  16   2  -3   72.71    7.34
 -16  -3   3    5.18    2.33
  16   3  -3    5.45    2.19
 -16  -4   3   27.25    5.51
  16   4  -3   24.68    3.59
 -16  -5   3   18.15    4.35
  16   5  -3   16.59    3.01
 -16  -6   3    2.03    2.88
  16   6  -3    1.53    1.67
 -16  -7   3    0.82    2.92
  16   7  -3    1.43    4.83
 -16  -8   3    1.39    2.99
  16   8  -3    2.76    5.33
 -16  -9   3   13.63    6.81
  16   9  -3   15.45    6.97
 -16 -10   3    0.34    5.51
  16  10  -3    1.81    5.61
 -16 -11   3    0.47    5.71
  16  11  -3    1.02    5.71
 -16 -12   3   21.40    8.57
  16  12  -3   23.15    8.66
 -16 -13   3    3.97    6.72
  16  13  -3    4.57    6.73
 -16 -14   3    0.43    6.50
  16  14  -3    0.98    6.38
 -16 -15   3    6.90    7.76
  16  15  -3    6.67    7.48
 -17   0   3    1.50    3.79
  17   0  -3    1.53    3.93
 -17  -1   3    8.84    2.74
  17   1  -3   10.10    2.78
 -17  -2   3   18.81    3.32
  17   2  -3   16.90    4.16
 -17  -3   3    5.95    2.52
  17   3  -3    7.03    3.16
 -17  -4   3   22.56    4.84
  17   4  -3   24.01    3.75
 -17  -5   3    3.03    3.08
  17   5  -3    3.21    2.05
 -17  -6   3   14.11    4.02
  17   6  -3   13.13    2.66
 -17  -7   3    7.27    3.54
  17   7  -3    8.00    2.13
 -17  -8   3   10.28    6.36
  17   8  -3    9.84    6.28
 -17  -9   3    6.23    6.23
  17   9  -3    8.20    6.25
 -17 -10   3    3.98    6.11
  17  10  -3    4.38    6.18
 -17 -11   3    6.46    6.74
  17  11  -3    6.65    6.70
 -17 -12   3   22.59    8.78
  17  12  -3   27.17    9.34
 -17 -13   3    4.68    6.98
  17  13  -3    2.94    6.80
 -17 -14   3   11.21    7.94
  17  14  -3   12.85    8.15
 -18   0   3   84.38   11.81
  18   0  -3   88.59   12.26
 -18  -1   3    5.69    2.61
  18   1  -3    6.09    3.09
 -18  -2   3   25.04    4.54
  18   2  -3   23.39    5.02
 -18  -3   3   36.22    4.90
  18   3  -3   33.29    5.84
 -18  -4   3    1.79    3.06
  18   4  -3    2.02    2.94
 -18  -5   3   17.98    4.43
  18   5  -3   22.32    7.11
 -18  -6   3    0.87    4.93
  18   6  -3    1.10    2.67
 -18  -7   3    7.88    6.08
  18   7  -3    8.83    6.22
 -18  -8   3   17.50    7.34
  18   8  -3   17.10    7.45
 -18  -9   3   13.26    7.23
  18   9  -3   11.60    6.98
 -18 -10   3    7.27    6.92
  18  10  -3    5.84    6.59
 -18 -11   3    6.27    6.97
  18  11  -3    5.13    6.68
 -18 -12   3    1.06    6.56
  18  12  -3    0.65    6.35
 -18 -13   3    7.37    7.78
  18  13  -3    6.66    7.30
 -19   0   3    3.68    4.41
  19   0  -3    5.18    4.57
 -19  -1   3   32.84    5.01
  19   1  -3   38.04    6.25
 -19  -2   3   12.11    3.12
  19   2  -3   13.54    5.90
 -19  -3   3    4.06    2.62
  19   3  -3    4.43    5.13
 -19  -4   3    1.57    5.03
  19   4  -3    1.23    4.87
 -19  -5   3    8.14    5.83
  19   5  -3    6.42    5.77
 -19  -6   3    1.47    5.27
  19   6  -3    1.11    5.14
 -19  -7   3   10.72    6.61
  19   7  -3   10.46    6.56
 -19  -8   3    4.52    6.14
  19   8  -3    3.71    5.85
 -19  -9   3   17.11    7.83
  19   9  -3   17.57    7.75
 -19 -10   3    9.71    7.10
  19  10  -3    9.80    7.23
 -19 -11   3    9.74    7.58
  19  11  -3    9.73    7.44
 -19 -12   3   11.32   32.34
  19  12  -3   11.34   30.56
 -20   0   3   12.96    5.73
  20   0  -3   17.76   26.07
 -20  -1   3    4.66    3.48
  20   1  -3    6.14   23.18
 -20  -2   3    8.17    3.67
  20   2  -3   10.11    5.83
 -20  -3   3   12.83    4.06
  20   3  -3   13.21    6.30
 -20  -4   3    6.21    5.59
  20   4  -3    4.83    5.52
 -20  -5   3    9.15    6.33
  20   5  -3   10.59    6.32
 -20  -6   3    9.47    6.64
  20   6  -3    8.84    6.51
 -20  -7   3    6.42    6.39
  20   7  -3    3.49    5.91
 -20  -8   3    0.45    5.80
  20   8  -3    1.96    5.97
 -20  -9   3    3.91    6.49
  20   9  -3    1.12    6.20
 -20 -10   3    1.39    6.43
  20  10  -3    2.54    6.45
 -21   0   3    2.23   19.05
  21   0  -3    0.50   20.20
 -21  -1   3    5.58    5.02
  21   1  -3    4.58   22.73
 -21  -2   3    1.39    4.70
  21   2  -3    4.22   23.62
 -21  -3   3    6.09    5.50
  21   3  -3    8.25   25.26
 -21  -4   3    1.86    5.28
  21   4  -3    1.37   22.56
 -21  -5   3    0.93    5.49
  21   5  -3    0.82   22.83
 -21  -6   3    3.48    6.02
  21   6  -3    7.30    6.59
 -21  -7   3    4.13    6.41
  21   7  -3    1.73    6.04
 -21  -8   3    0.63    6.39
  21   8  -3    1.25    6.11
 -22   0   3   23.50   27.51
 -22  -1   3    0.10    4.78
  22   1  -3    0.83   21.97
 -22  -2   3    1.95    4.75
  22   2  -3    0.00   23.30
 -22  -3   3    1.86   22.00
  22   3  -3    4.01   24.68
 -22  -4   3    3.00   22.51
  22   4  -3    2.78   24.45
 -22  -5   3    5.00   23.51
  22   5  -3    7.27   26.94
   0   0   4  432.84  103.92
   0   0  -4  406.88  106.08
   0  -1   4    0.10    1.39
   0   1  -4    0.00    0.41
   0  -2   4  467.77   29.43
   0   2  -4  459.01   40.49
   0  -3   4    1.06    1.10
   0   3  -4    1.25    1.11
   0  -4   4  831.24   51.80
   0   4  -4  841.69   52.42
   0  -5   4    0.32    1.10
   0   5  -4    0.46    1.10
   0  -6   4  193.24   12.92
   0   6  -4  207.54   19.42
   0  -7   4    0.63    1.45
   0   7  -4    1.02    2.22
   0  -8   4   30.56    3.98
   0   8  -4   33.84    5.74
   0  -9   4    0.91    1.82
   0   9  -4    1.08    2.54
   0 -10   4   35.11    4.38
   0  10  -4   32.96    5.71
   0 -11   4   11.81    2.75
   0  11  -4   11.06   13.89
   0 -12   4  105.75    8.62
   0  12  -4  109.70   12.47
   0 -13   4   10.97    3.00
   0  13  -4    9.04    3.89
   0 -14   4   49.50    5.91
   0  14  -4   50.57    8.26
   0 -15   4    0.49    2.25
   0  15  -4    0.88    3.34
   0 -16   4  104.47   13.47
   0  16  -4  111.57   13.82
   0 -17   4    0.65    2.61
   0  17  -4    0.00    3.63
   0 -18   4   35.67    8.84
   0  18  -4   35.72    8.71
   0 -19   4    3.90    4.74
   0  19  -4    3.61   17.46
   0 -20   4    8.66    5.73
   0 -21   4    0.92   19.21
  -1   0   4    0.83    1.45
   1   0  -4    1.35    6.05
  -1  -1   4  171.49    9.24
   1   1  -4  171.17    9.21
  -1  -2   4    8.79    1.34
   1   2  -4    9.33    1.63
  -1  -3   4   89.03    4.03
   1   3  -4   89.65    5.26
  -1  -4   4  275.95   11.29
   1   4  -4  280.27   11.45
  -1  -5   4  128.81    5.65
   1   5  -4  128.79    5.64
  -1  -6   4  158.99    6.90
   1   6  -4  163.99    9.19
  -1  -7   4   95.54    4.63
   1   7  -4   94.51    5.96
  -1  -8   4    4.87    1.28
   1   8  -4    5.17    1.70
  -1  -9   4  118.14    5.69
   1   9  -4  120.59    9.06
  -1 -10   4   42.36    3.02
   1  10  -4   33.54   24.27
  -1 -11   4   11.64    1.77
   1  11  -4   11.32    2.30
  -1 -12   4   74.63    4.35
   1  12  -4   70.49    6.59
  -1 -13   4   18.40    2.72
   1  13  -4   17.61    3.93
  -1 -14   4   47.89    8.72
   1  14  -4   64.90    5.48
  -1 -15   4   38.46    4.57
   1  15  -4   45.78    4.86
  -1 -16   4    6.33    1.97
   1  16  -4    5.72    2.53
  -1 -17   4    8.94    2.55
   1  17  -4    9.55    2.92
  -1 -18   4    8.63    2.98
   1  18  -4    6.87    3.31
  -1 -19   4    5.67    2.95
   1  19  -4    4.55    4.70
  -1 -20   4   28.36    5.08
  -1 -21   4    1.57    3.61
  -2   0   4   44.49    5.20
   2   0  -4   45.65    5.27
  -2  -1   4  464.10   20.76
   2   1  -4  481.55   30.28
  -2  -2   4   29.00    2.11
   2   2  -4   28.50    2.08
  -2  -3   4   90.86    4.10
   2   3  -4   94.18    4.78
  -2  -4   4   81.42    3.78
   2   4  -4   85.76    4.40
  -2  -5   4   32.50    2.05
   2   5  -4   32.58    2.26
  -2  -6   4   59.90    3.15
   2   6  -4   60.89    4.17
  -2  -7   4   11.85    1.69
   2   7  -4   13.03    2.21
  -2  -8   4   87.82    4.48
   2   8  -4   88.38    7.06
  -2  -9   4   45.18    3.03
   2   9  -4   42.70    3.82
  -2 -10   4  136.05    6.42
   2  10  -4  147.68    8.91
  -2 -11   4   57.69    4.03
   2  11  -4   59.46    4.78
  -2 -12   4    3.91    1.56
   2  12  -4    4.28    1.84
  -2 -13   4   13.76    2.10
   2  13  -4   15.31    3.61
  -2 -14   4   10.98    1.97
   2  14  -4   10.49    3.07
  -2 -15   4   16.24    2.47
   2  15  -4   17.51    3.37
  -2 -16   4   10.87    2.21
   2  16  -4   11.97    2.95
  -2 -17   4    8.12    2.15
   2  17  -4    8.90    2.85
  -2 -18   4    4.74    2.75
   2  18  -4    5.28    3.27
  -2 -19   4    4.41    2.86
   2  19  -4    1.18   17.63
  -2 -20   4   10.88    4.28
   2  20  -4   10.21   23.70
  -2 -21   4    3.09    3.85
  -3   0   4    0.37    1.12
   3   0  -4    0.65    1.58
  -3  -1   4  112.01    5.51
   3   1  -4  115.12    5.63
  -3  -2   4   83.32    4.31
   3   2  -4   82.41    4.91
  -3  -3   4  141.62    6.84
   3   3  -4  138.88    6.72
  -3  -4   4   59.38    2.96
   3   4  -4   57.78    3.29
  -3  -5   4   66.38    3.29
   3   5  -4   69.46    3.76
  -3  -6   4   34.03    2.23
   3   6  -4   33.54    3.47
  -3  -7   4   53.92    4.55
   3   7  -4   52.49    6.47
  -3  -8   4   11.67    1.66
   3   8  -4   14.88    2.89
  -3  -9   4   31.98    2.85
   3   9  -4   32.95    3.40
  -3 -10   4   11.97    2.00
   3  10  -4   12.04    2.34
  -3 -11   4   18.79    3.04
   3  11  -4   23.67    3.18
  -3 -12   4   83.42    4.68
   3  12  -4   85.27    6.12
  -3 -13   4   13.04    2.07
   3  13  -4   13.89    2.82
  -3 -14   4   18.48    2.57
   3  14  -4   18.29    3.27
  -3 -15   4    6.12    1.86
   3  15  -4    2.16    1.59
  -3 -16   4    4.63    1.83
   3  16  -4    5.44    2.94
  -3 -17   4   16.90    2.65
   3  17  -4   15.69    3.28
  -3 -18   4   15.47    3.80
   3  18  -4   14.75    4.56
  -3 -19   4    1.10    2.63
   3  19  -4    2.29   18.60
  -3 -20   4    3.57    3.69
   3  20  -4    2.73   20.13
  -3 -21   4    0.67    3.63
  -4   0   4  142.69    9.64
   4   0  -4  151.38   14.25
  -4  -1   4  306.58   13.96
   4   1  -4  316.59   14.40
  -4  -2   4  296.00   13.53
   4   2  -4  297.98   15.69
  -4  -3   4  353.04   16.07
   4   3  -4  360.33   18.86
  -4  -4   4   28.26    1.81
   4   4  -4   29.78    2.49
  -4  -5   4    1.45    0.70
   4   5  -4    1.23    0.66
  -4  -6   4  340.33   14.00
   4   6  -4  351.69   22.67
  -4  -7   4   41.22    2.90
   4   7  -4   43.18    3.62
  -4  -8   4   63.85    3.92
   4   8  -4   64.44    4.69
  -4  -9   4    3.37    1.15
   4   9  -4    2.52    1.45
  -4 -10   4    3.82    1.22
   4  10  -4    3.50    1.60
  -4 -11   4   21.99    2.33
   4  11  -4   23.45    3.19
  -4 -12   4   19.35    2.32
   4  12  -4   18.94    3.00
  -4 -13   4   23.09    2.70
   4  13  -4   25.16    3.59
  -4 -14   4    3.26    1.58
   4  14  -4    4.17    2.12
  -4 -15   4    7.28    1.89
   4  15  -4    6.26    2.39
  -4 -16   4    2.31    1.70
   4  16  -4    3.09    2.21
  -4 -17   4   25.44    3.76
   4  17  -4   24.75    7.23
  -4 -18   4    1.81    2.28
   4  18  -4    3.19   18.80
  -4 -19   4    9.60    4.02
   4  19  -4   15.00   26.38
  -4 -20   4    0.77    3.41
   4  20  -4    3.95   21.56
  -4 -21   4    3.92    3.93
   4  21  -4    0.43   28.61
  -5   0   4    2.49    1.76
   5   0  -4    2.07    1.67
  -5  -1   4   13.21    1.58
   5   1  -4   14.02    1.63
  -5  -2   4   69.60    3.81
   5   2  -4   71.98    3.92
  -5  -3   4   76.81    4.15
   5   3  -4   76.12    4.73
  -5  -4   4    6.51    0.89
   5   4  -4    6.71    1.28
  -5  -5   4    8.26    2.17
   5   5  -4    7.37    1.68
  -5  -6   4   11.72    2.94
   5   6  -4   11.06    2.73
  -5  -7   4   32.41    2.25
   5   7  -4   32.51    3.16
  -5  -8   4   11.37    1.58
   5   8  -4   11.71    2.07
  -5  -9   4   17.12    1.95
   5   9  -4   17.00    2.54
  -5 -10   4   29.03    2.44
   5  10  -4   27.25    3.18
  -5 -11   4   21.64    2.33
   5  11  -4   23.64    3.16
  -5 -12   4   74.54    4.31
   5  12  -4   73.34    5.58
  -5 -13   4    0.79    1.31
   5  13  -4    0.32    1.68
  -5 -14   4   65.74    4.28
   5  14  -4   64.28    5.53
  -5 -15   4    0.73    1.52
   5  15  -4    1.03    1.96
  -5 -16   4   10.90    2.14
   5  16  -4   11.41    3.33
  -5 -17   4    8.19    2.49
   5  17  -4    9.44    4.65
  -5 -18   4    5.13    2.43
   5  18  -4    0.78   19.30
  -5 -19   4    4.34    3.65
   5  19  -4    5.12   22.27
  -5 -20   4    4.91    3.78
   5  20  -4    5.89   23.67
  -5 -21   4    2.89    3.75
   5  21  -4    1.55   22.81
  -6   0   4   61.77    7.00
   6   0  -4   68.74    5.46
  -6  -1   4   16.00    1.80
   6   1  -4   16.87    1.84
  -6  -2   4   20.20    1.96
   6   2  -4   19.69    1.97
  -6  -3   4   32.63    2.79
   6   3  -4   34.18    2.85
  -6  -4   4   77.87    5.24
  -6  -5   4   18.63    2.90
   6   5  -4   17.86    2.88
  -6  -6   4    2.32    1.63
   6   6  -4    1.99    2.01
  -6  -7   4   14.22    2.85
   6   7  -4   14.62    3.33
  -6  -8   4    7.69    2.15
   6   8  -4    7.96    2.57
  -6  -9   4   16.77    1.73
   6   9  -4   14.63    2.20
  -6 -10   4    8.74    1.47
   6  10  -4    8.54    1.99
  -6 -11   4   28.86    2.48
   6  11  -4   27.66    3.36
  -6 -12   4    4.53    1.36
   6  12  -4    3.94    1.83
  -6 -13   4    3.76    1.41
   6  13  -4    2.99    1.86
  -6 -14   4   18.34    2.54
   6  14  -4   20.87    3.67
  -6 -15   4    2.86    1.56
   6  15  -4    3.05    2.43
  -6 -16   4   39.03    3.58
   6  16  -4   37.32    5.46
  -6 -17   4    1.65    2.34
   6  17  -4    1.68   19.51
  -6 -18   4    7.89    3.65
   6  18  -4   10.16   24.84
  -6 -19   4    8.00    3.91
   6  19  -4    9.05   26.13
  -6 -20   4    3.29    3.63
   6  20  -4    4.37   23.96
  -6 -21   4    4.36    4.05
   6  21  -4    4.10   25.69
  -7   0   4    0.54    1.40
   7   0  -4    0.36    1.47
  -7  -1   4   68.77    3.98
   7   1  -4   73.72    4.21
  -7  -2   4   29.32    2.46
   7   2  -4   30.01    2.51
  -7  -3   4   43.79    2.75
   7   3  -4   45.06    3.54
  -7  -4   4  103.32    6.64
   7   4  -4  105.85    7.77
  -7  -5   4   31.51    3.58
   7   5  -4   31.05    4.30
  -7  -6   4   75.14    5.54
   7   6  -4   77.27    6.85
  -7  -7   4   29.98    3.62
   7   7  -4   33.40    6.88
  -7  -8   4   29.96    3.69
   7   8  -4   31.72    4.49
  -7  -9   4   24.40    3.53
   7   9  -4   24.09    4.26
  -7 -10   4   37.72    5.44
   7  10  -4   48.14    4.05
  -7 -11   4   32.54    2.45
   7  11  -4   33.42    3.54
  -7 -12   4    9.96    1.69
   7  12  -4   10.66    2.31
  -7 -13   4    1.74    1.27
   7  13  -4    1.69    2.03
  -7 -14   4    8.18    1.76
   7  14  -4   10.37    3.09
  -7 -15   4   20.35    3.21
   7  15  -4   24.23    4.60
  -7 -16   4    2.23    1.71
   7  16  -4    3.95    3.77
  -7 -17   4    0.83    2.28
   7  17  -4    3.21   21.47
  -7 -18   4    4.54    3.42
   7  18  -4    6.92   24.45
  -7 -19   4   11.23    4.03
   7  19  -4   14.90   29.65
  -7 -20   4   24.29    5.56
   7  20  -4   21.39   32.71
  -8   0   4   24.30    3.55
   8   0  -4   28.12    3.86
  -8  -1   4    9.08    1.45
   8   1  -4    9.79    1.70
  -8  -2   4   26.51    2.58
   8   2  -4   27.54    2.63
  -8  -3   4    6.94    1.37
   8   3  -4    5.77    1.58
  -8  -4   4   50.86    3.11
   8   4  -4   50.06    3.17
  -8  -5   4   13.19    3.20
   8   5  -4   15.44    3.23
  -8  -6   4  100.16    6.75
   8   6  -4  105.06    8.46
  -8  -7   4    4.20    1.85
   8   7  -4    4.52    2.34
  -8  -8   4   54.43    4.82
   8   8  -4   56.67    5.95
  -8  -9   4   32.86    3.92
   8   9  -4   34.95    4.87
  -8 -10   4   73.41    5.94
   8  10  -4   70.02    6.97
  -8 -11   4   56.65    5.34
   8  11  -4   58.01    6.52
  -8 -12   4    6.41    2.43
   8  12  -4    8.90    2.43
  -8 -13   4   97.13    7.59
   8  13  -4   89.83    7.66
  -8 -14   4    8.88    1.83
   8  14  -4   10.53    2.98
  -8 -15   4   23.53    2.72
   8  15  -4   24.14    4.45
  -8 -16   4    8.43    2.02
   8  16  -4    7.96   23.81
  -8 -17   4    2.26    2.87
   8  17  -4    0.60   21.26
  -8 -18   4   11.53    7.07
   8  18  -4   15.11   28.96
  -8 -19   4    4.40    3.42
   8  19  -4    4.27   25.26
  -8 -20   4    5.47    3.76
   8  20  -4    7.49   27.70
  -9   0   4    1.18    1.82
   9   0  -4    1.04    1.83
  -9  -1   4   10.12    1.63
   9   1  -4   11.50    1.83
  -9  -2   4   11.19    1.89
   9   2  -4   11.70    1.92
  -9  -3   4   15.25    2.02
   9   3  -4   16.69    2.61
  -9  -4   4   47.57    3.01
   9   4  -4   48.26    3.15
  -9  -5   4   47.75    3.68
   9   5  -4   46.99    7.17
  -9  -6   4   29.10    3.63
   9   6  -4   27.68    4.27
  -9  -7   4   70.80    5.55
   9   7  -4   64.48    6.29
  -9  -8   4    8.95    2.30
   9   8  -4    9.63    2.80
  -9  -9   4   32.86    4.09
   9   9  -4   29.76    4.78
  -9 -10   4   26.62    3.95
   9  10  -4   26.05    5.33
  -9 -11   4    8.64    2.60
   9  11  -4    9.06    4.28
  -9 -12   4   28.67    5.43
   9  12  -4   25.12    7.11
  -9 -13   4   19.05    4.47
   9  13  -4   19.09    6.18
  -9 -14   4    2.78    3.12
   9  14  -4    1.10    3.92
  -9 -15   4   16.14    7.21
   9  15  -4    7.31    2.63
  -9 -16   4   10.61    6.67
   9  16  -4    8.80   25.74
  -9 -17   4   35.83   11.20
   9  17  -4   32.14   42.58
  -9 -18   4   14.63    7.54
   9  18  -4   14.36   29.98
  -9 -19   4   11.45    7.67
   9  19  -4   13.97   31.09
  -9 -20   4    1.38   25.09
 -10   0   4  151.83   11.00
  10   0  -4  151.68   10.97
 -10  -1   4    1.29    1.19
  10   1  -4    1.74    1.20
 -10  -2   4   27.12    2.46
  10   2  -4   29.00    3.20
 -10  -3   4  199.74    9.78
  10   3  -4  200.12    8.71
 -10  -4   4   42.67    2.91
  10   4  -4   41.42    2.96
 -10  -5   4   85.46    5.25
  10   5  -4   79.59    4.97
 -10  -6   4   18.05    2.54
  10   6  -4   17.11    3.56
 -10  -7   4   80.88    5.20
  10   7  -4   86.03    7.62
 -10  -8   4    6.69    2.25
  10   8  -4    7.57    2.71
 -10  -9   4    1.19    1.94
  10   9  -4    2.33    3.22
 -10 -10   4    8.71    3.36
  10  10  -4   10.13    4.77
 -10 -11   4    5.47    2.98
  10  11  -4    6.05    3.95
 -10 -12   4    6.38    3.25
  10  12  -4    4.91    4.10
 -10 -13   4    1.30    2.87
  10  13  -4    0.91    3.91
 -10 -14   4    9.42    3.75
  10  14  -4   10.30    5.06
 -10 -15   4    6.26    3.72
  10  15  -4    5.65   23.60
 -10 -16   4    1.55    5.71
  10  16  -4    4.67   24.58
 -10 -17   4    8.36    6.98
  10  17  -4    4.23   25.40
 -10 -18   4    0.58    6.14
  10  18  -4    0.52   25.14
 -10 -19   4   23.58    9.25
  10  19  -4   21.13   36.61
 -11   0   4    0.39    1.79
  11   0  -4    1.02    1.90
 -11  -1   4   59.56    3.64
  11   1  -4   59.11    3.61
 -11  -2   4   34.33    2.76
  11   2  -4   33.88    2.90
 -11  -3   4   27.70    2.77
  11   3  -4   28.56    2.64
 -11  -4   4   12.29    1.78
  11   4  -4   12.39    1.81
 -11  -5   4   25.24    2.99
  11   5  -4   25.10    2.22
 -11  -6   4    5.82    1.76
  11   6  -4    6.42    3.56
 -11  -7   4   38.61    3.66
  11   7  -4   39.17    7.20
 -11  -8   4   16.30    3.06
  11   8  -4   16.86    5.26
 -11  -9   4   11.77    2.89
  11   9  -4   13.08    5.00
 -11 -10   4   17.60    4.14
  11  10  -4   20.55    5.96
 -11 -11   4   33.74    5.87
  11  11  -4   37.78    7.91
 -11 -12   4    9.27    3.54
  11  12  -4    8.45    4.48
 -11 -13   4    9.07    3.65
  11  13  -4   10.50    4.85
 -11 -14   4    1.21    3.13
  11  14  -4    1.62   22.13
 -11 -15   4    3.06    5.91
  11  15  -4    0.00   21.74
 -11 -16   4   11.77    7.25
  11  16  -4   14.35   29.74
 -11 -17   4    7.59    7.08
  11  17  -4    0.46   25.58
 -11 -18   4   14.99    8.48
  11  18  -4   19.05   35.16
 -11 -19   4    1.54    6.98
  11  19  -4    2.64   27.17
 -12   0   4   18.28    3.77
  12   0  -4   20.56    3.90
 -12  -1   4   10.78    1.70
  12   1  -4   12.40    1.84
 -12  -2   4   23.88    2.50
  12   2  -4   26.29    2.73
 -12  -3   4   32.64    2.77
  12   3  -4   33.87    2.93
 -12  -4   4   33.80    3.04
  12   4  -4   34.96    2.90
 -12  -5   4    7.34    1.93
  12   5  -4    7.85    1.49
 -12  -6   4   23.59    3.53
  12   6  -4   26.61    6.41
 -12  -7   4    2.21    1.91
  12   7  -4    2.89    3.39
 -12  -8   4   23.39    3.63
  12   8  -4   21.65    6.44
 -12  -9   4    0.66    1.95
  12   9  -4    0.88    3.41
 -12 -10   4    4.35    2.27
  12  10  -4    3.21    3.75
 -12 -11   4   50.42    5.24
  12  11  -4   47.79    8.86
 -12 -12   4    1.60    2.99
  12  12  -4    1.32    3.84
 -12 -13   4   29.21    6.04
  12  13  -4   25.46    6.84
 -12 -14   4    5.22    6.27
  12  14  -4    2.34   24.03
 -12 -15   4    0.54    5.99
  12  15  -4    0.81   23.58
 -12 -16   4    4.57    6.75
  12  16  -4    6.12   26.35
 -12 -17   4    2.73    6.70
  12  17  -4    1.12   25.65
 -12 -18   4   11.55    8.18
  12  18  -4   11.68   32.28
 -13   0   4    0.26    1.96
  13   0  -4    1.46    1.64
 -13  -1   4   70.94    4.23
  13   1  -4   74.01    4.28
 -13  -2   4    8.68    1.70
  13   2  -4    8.60    1.77
 -13  -3   4   60.97    4.30
  13   3  -4   61.39    4.14
 -13  -4   4    8.80    1.82
  13   4  -4    8.39    1.80
 -13  -5   4    9.67    2.41
  13   5  -4    9.36    2.00
 -13  -6   4    5.78    2.18
  13   6  -4    5.68    3.78
 -13  -7   4    5.58    2.23
  13   7  -4    5.02    3.96
 -13  -8   4    6.94    2.36
  13   8  -4    6.32    4.10
 -13  -9   4   10.89    2.68
  13   9  -4    7.61    4.29
 -13 -10   4    3.07    2.25
  13  10  -4    3.01    3.88
 -13 -11   4    5.38    3.37
  13  11  -4    5.80    4.27
 -13 -12   4    3.23    3.18
  13  12  -4    3.05    4.07
 -13 -13   4    1.97    5.70
  13  13  -4    2.92   24.72
 -13 -14   4    7.60    6.89
  13  14  -4    3.52   25.79
 -13 -15   4    5.49    6.76
  13  15  -4    6.15   28.05
 -13 -16   4    3.96    6.79
  13  16  -4    4.07   28.96
 -13 -17   4    0.37    6.71
  13  17  -4    7.45   29.97
 -14   0   4   53.72    8.28
  14   0  -4   57.63    6.03
 -14  -1   4    0.97    1.85
  14   1  -4    1.74    1.25
 -14  -2   4    6.40    1.88
  14   2  -4    6.57    1.98
 -14  -3   4    2.50    1.61
  14   3  -4    1.63    1.65
 -14  -4   4   16.98    2.53
  14   4  -4   16.72    2.63
 -14  -5   4   26.69    3.98
  14   5  -4   30.11    3.23
 -14  -6   4   14.36    2.84
  14   6  -4   12.41    2.07
 -14  -7   4    2.58    2.11
  14   7  -4    0.24    3.50
 -14  -8   4   19.71    3.62
  14   8  -4   18.64    6.05
 -14  -9   4    7.75    3.52
  14   9  -4    6.31    4.26
 -14 -10   4   12.27    3.88
  14  10  -4    8.84    4.63
 -14 -11   4    2.62    3.15
  14  11  -4    1.19    3.84
 -14 -12   4    6.07    6.08
  14  12  -4    4.94   24.85
 -14 -13   4    1.29    5.92
  14  13  -4    3.22   25.50
 -14 -14   4    0.00    6.15
  14  14  -4    0.40   25.54
 -14 -15   4    4.45    6.93
  14  15  -4    0.51   26.40
 -14 -16   4    4.50    7.06
  14  16  -4    2.68   27.89
 -14 -17   4    2.04    7.04
  14  17  -4    8.45   31.13
 -15   0   4    0.00    3.27
  15   0  -4    1.14    3.38
 -15  -1   4   11.90    2.64
  15   1  -4   12.64    2.70
 -15  -2   4    5.51    2.24
  15   2  -4    5.42    2.09
 -15  -3   4    2.35    2.06
  15   3  -4    2.02    1.60
 -15  -4   4   13.90    2.70
  15   4  -4   13.62    2.68
 -15  -5   4    6.77    3.19
  15   5  -4    7.84    1.91
 -15  -6   4   13.82    3.72
  15   6  -4   12.10    2.19
 -15  -7   4   12.05    3.74
  15   7  -4   12.03    4.90
 -15  -8   4    6.12    3.31
  15   8  -4    6.25    4.37
 -15  -9   4   24.94    5.46
  15   9  -4   27.80    6.87
 -15 -10   4   12.14    3.97
  15  10  -4   12.51    5.93
 -15 -11   4    1.43    5.68
  15  11  -4    4.50   24.76
 -15 -12   4   10.12    6.88
  15  12  -4   10.33   27.85
 -15 -13   4    4.21    6.60
  15  13  -4    6.10   27.27
 -15 -14   4   12.95    7.80
  15  14  -4   14.95   32.85
 -15 -15   4    6.16    7.19
  15  15  -4   10.55   30.75
 -15 -16   4    1.69    6.85
  15  16  -4    0.78   27.97
 -16   0   4   10.85    4.68
  16   0  -4   11.98    4.84
 -16  -1   4   17.74    3.49
  16   1  -4   17.95    4.02
 -16  -2   4   29.00    4.31
  16   2  -4   30.11    5.14
 -16  -3   4   30.60    4.30
  16   3  -4   30.03    3.95
 -16  -4   4    4.68    2.32
  16   4  -4    3.50    1.98
 -16  -5   4   10.20    3.66
  16   5  -4    9.90    1.97
 -16  -6   4    4.74    3.24
  16   6  -4    6.11    1.59
 -16  -7   4   25.46    5.79
  16   7  -4   25.05    7.51
 -16  -8   4    4.52    3.28
  16   8  -4    4.44    4.36
 -16  -9   4    2.41    5.52
  16   9  -4    3.52   23.03
 -16 -10   4    2.71    5.68
  16  10  -4    0.00   22.15
 -16 -11   4    4.03    6.24
  16  11  -4   10.04   27.87
 -16 -12   4    0.70    6.13
  16  12  -4    3.97   26.21
 -16 -13   4   22.53    9.08
  16  13  -4   20.93   35.39
 -16 -14   4    0.11    6.65
  16  14  -4    0.56    6.15
 -16 -15   4    1.21    6.89
  16  15  -4    4.41    7.06
 -17   0   4    0.47    3.76
  17   0  -4    2.08    4.03
 -17  -1   4   54.49    5.52
  17   1  -4   49.03    6.38
 -17  -2   4    4.42    2.46
  17   2  -4    3.75    2.89
 -17  -3   4   20.72    3.73
  17   3  -4   21.15    4.73
 -17  -4   4    9.22    2.69
  17   4  -4    8.81    2.44
 -17  -5   4   10.31    3.75
  17   5  -4    9.91    2.56
 -17  -6   4    8.51    3.64
  17   6  -4    8.31    2.05
 -17  -7   4   21.87    5.04
  17   7  -4   16.89    6.86
 -17  -8   4    1.74    5.39
  17   8  -4    0.18    5.10
 -17  -9   4    9.84    6.70
  17   9  -4   11.73    6.76
 -17 -10   4    1.65    5.66
  17  10  -4    2.75    5.82
 -17 -11   4    4.41    6.51
  17  11  -4    4.49    6.37
 -17 -12   4   14.01    8.08
  17  12  -4    9.62    7.18
 -17 -13   4    0.41    6.38
  17  13  -4    1.63    6.40
 -17 -14   4    6.78    7.74
  17  14  -4    5.34    7.29
 -18   0   4   27.06    8.00
  18   0  -4   26.55    7.84
 -18  -1   4   11.99    3.01
  18   1  -4   13.25    4.03
 -18  -2   4   26.80    4.67
  18   2  -4   24.46    5.10
 -18  -3   4    9.85    2.84
  18   3  -4   10.55    3.51
 -18  -4   4    2.16    3.20
  18   4  -4    2.20    4.86
 -18  -5   4    6.97    3.63
  18   5  -4    8.56    5.81
 -18  -6   4    2.84    5.29
  18   6  -4    2.57    2.66
 -18  -7   4   11.74    6.67
  18   7  -4   12.24    6.57
 -18  -8   4    6.05    6.15
  18   8  -4    4.99    6.00
 -18  -9   4    1.70    5.79
  18   9  -4    2.21    5.92
 -18 -10   4   12.42    7.43
  18  10  -4   12.61    7.35
 -18 -11   4   20.52    8.50
  18  11  -4   13.94    7.85
 -18 -12   4    0.00    6.32
  18  12  -4    0.51    6.41
 -18 -13   4    9.50    7.91
  18  13  -4   10.01    7.87
 -19   0   4    0.83    4.20
  19   0  -4    0.48    4.22
 -19  -1   4   23.97    4.42
  19   1  -4   27.57    5.90
 -19  -2   4    5.36    2.72
  19   2  -4    5.34    5.12
 -19  -3   4    7.51    2.82
  19   3  -4    9.63    5.70
 -19  -4   4    5.96    5.53
  19   4  -4    8.05    5.68
 -19  -5   4   11.49    6.25
  19   5  -4   13.63    6.46
 -19  -6   4    7.05    6.03
  19   6  -4    9.90    6.44
 -19  -7   4   42.03   11.20
  19   7  -4   42.39   11.45
 -19  -8   4    9.73    6.87
  19   8  -4    7.10    6.37
 -19  -9   4    5.94    6.51
  19   9  -4    3.42    6.26
 -19 -10   4    5.11    6.78
  19  10  -4    3.06    6.49
 -19 -11   4    2.19    6.75
  19  11  -4    1.75    6.34
 -20   0   4   24.65    8.39
 -20  -1   4    2.40    2.81
  20   1  -4    3.22   20.84
 -20  -2   4   23.16    5.48
  20   2  -4   24.45   30.76
 -20  -3   4    4.39    3.48
  20   3  -4    5.05    5.36
 -20  -4   4   14.88    6.63
  20   4  -4   18.69    7.26
 -20  -5   4    2.42    5.54
  20   5  -4    0.79    5.23
 -20  -6   4    4.43    6.00
  20   6  -4    5.20    6.01
 -20  -7   4    2.43    5.83
  20   7  -4    0.47    5.68
 -20  -8   4    9.11    7.04
  20   8  -4   11.66    7.28
 -20  -9   4    0.45    6.31
  20   9  -4    2.01    6.14
 -20 -10   4    0.95    6.25
  20  10  -4    2.44    6.51
 -21   0   4    0.00   17.20
 -21  -1   4    0.99    4.56
  21   1  -4    2.15   22.12
 -21  -2   4    3.56    3.77
  21   2  -4    3.84   23.44
 -21  -3   4    5.88    5.62
  21   3  -4    7.98   25.60
 -21  -4   4   10.24    6.34
  21   4  -4    7.24   25.77
 -21  -5   4    8.68    6.44
  21   5  -4    8.21   26.66
 -21  -6   4    2.09    5.83
  21   6  -4    2.26   23.57
 -21  -7   4   15.02    7.51
  21   7  -4   11.73    7.59
 -21  -8   4    3.22   25.05
  21   8  -4    3.37   24.01
 -22   0   4    1.90   19.28
 -22  -1   4    3.62    5.00
 -22  -2   4    5.38    5.21
  22   2  -4    4.55   23.97
 -22  -3   4    0.71   20.24
  22   3  -4    1.93   24.65
 -22  -4   4    6.60   23.70
  22   4  -4    6.86   26.94
   0   0   5    0.00    6.27
   0   0  -5    0.11    6.08
   0  -1   5  262.27   23.79
   0  -2   5    1.03    1.18
   0   2  -5    0.79    1.51
   0  -3   5  110.62    7.75
   0   3  -5  113.95   11.20
   0  -4   5    0.86    1.13
   0   4  -5    0.57    1.11
   0  -5   5   18.69    2.68
   0   5  -5   19.82    2.68
   0  -6   5    5.64    1.72
   0   6  -5    6.12    1.77
   0  -7   5   22.58    3.40
   0   7  -5   24.71    5.09
   0  -8   5   14.29    2.89
   0   8  -5   14.20    3.99
   0  -9   5   41.02    4.68
   0 -10   5    1.10    1.84
   0  10  -5    0.69    1.78
   0 -11   5  437.69   28.60
   0  11  -5  436.47   40.05
   0 -12   5    4.04    2.32
   0  12  -5    4.75    3.32
   0 -13   5  134.55   10.60
   0  13  -5  133.23   14.80
   0 -14   5   11.54    3.23
   0  14  -5   11.60    4.52
   0 -15   5   54.93    6.46
   0  15  -5   59.45    9.40
   0 -16   5    5.64    4.63
   0  16  -5    7.76    4.61
   0 -17   5   17.23    6.15
   0  17  -5   14.03    5.53
   0 -18   5    3.02    4.71
   0  18  -5    3.47    5.18
   0 -19   5   10.28    5.65
   0  19  -5   10.57   20.99
   0 -20   5    6.45    5.59
   0 -21   5   12.78   25.09
  -1   0   5    0.78    1.73
   1   0  -5    1.10    6.75
  -1  -1   5   53.70    3.64
   1   1  -5   56.52    3.72
  -1  -2   5   14.06    1.62
   1   2  -5    8.26    2.78
  -1  -3   5   44.11    2.45
   1   3  -5   47.75    3.38
  -1  -4   5  161.30    6.92
   1   4  -5  159.39    6.84
  -1  -5   5  103.19    4.75
   1   5  -5  109.30    4.98
  -1  -6   5  117.96    5.41
   1   6  -5  116.43    5.33
  -1  -7   5  169.32    7.48
   1   7  -5  179.56   10.19
  -1  -8   5   69.47    3.87
   1   8  -5   74.43    6.34
  -1  -9   5  291.29   12.35
   1   9  -5  300.06   19.94
  -1 -10   5   29.78    2.65
   1  10  -5   30.98    3.40
  -1 -11   5   24.60    2.57
   1  11  -5   26.15    4.03
  -1 -12   5   16.94    2.32
   1  12  -5   16.83    3.04
  -1 -13   5    6.52    1.62
   1  13  -5    7.61    2.28
  -1 -14   5   39.29    3.86
   1  14  -5   41.21    4.54
  -1 -15   5   10.34    2.09
   1  15  -5    9.51    2.64
  -1 -16   5   20.93    2.95
   1  16  -5   19.08    3.56
  -1 -17   5    7.47    2.15
   1  17  -5    8.17    2.86
  -1 -18   5    4.40    2.80
   1  18  -5    3.31    3.15
  -1 -19   5   15.17    3.65
   1  19  -5   12.36   22.82
  -1 -20   5   14.02    3.74
  -1 -21   5    8.45    4.33
  -2   0   5  617.31   54.28
   2   0  -5  623.87   54.82
  -2  -1   5   46.31    2.85
   2   1  -5   45.22    3.93
  -2  -2   5  104.82    5.29
   2   2  -5  107.02    5.38
  -2  -3   5  181.26    7.67
   2   3  -5  185.62    8.78
  -2  -4   5   88.89    4.14
   2   4  -5   89.76    5.41
  -2  -5   5   24.34    1.87
   2   5  -5   24.10    2.03
  -2  -6   5    3.36    1.00
   2   6  -5    2.92    1.05
  -2  -7   5   24.59    2.23
   2   7  -5   26.94    3.61
  -2  -8   5   12.00    1.71
   2   8  -5   10.10    2.08
  -2  -9   5   89.97    4.65
   2   9  -5   89.42    6.06
  -2 -10   5   94.21    4.89
   2  10  -5   98.53    6.56
  -2 -11   5   58.50    4.13
   2  11  -5   59.40    4.84
  -2 -12   5   22.60    2.89
   2  12  -5   21.28    4.01
  -2 -13   5   42.74    3.39
   2  13  -5   46.66    5.56
  -2 -14   5   73.51    4.61
   2  14  -5   73.82    6.00
  -2 -15   5   20.24    2.73
   2  15  -5   20.44    3.57
  -2 -16   5    7.70    2.06
   2  16  -5    7.65    2.68
  -2 -17   5    6.14    2.17
   2  17  -5    5.76    2.65
  -2 -18   5    1.96    2.66
   2  18  -5    2.42    2.99
  -2 -19   5    3.46    2.84
   2  19  -5    2.94   18.98
  -2 -20   5    5.95    3.97
   2  20  -5    6.87   24.32
  -2 -21   5    8.89    4.30
  -3   0   5    0.02    1.57
   3   0  -5    0.00    1.55
  -3  -1   5  145.24    7.04
   3   1  -5  139.28    7.78
  -3  -2   5  227.04   10.58
   3   2  -5  228.74   12.26
  -3  -3   5   34.29    2.45
   3   3  -5   37.55    2.52
  -3  -4   5   65.63    3.28
   3   4  -5   67.40    4.36
  -3  -5   5   62.30    3.25
   3   5  -5   62.76    5.10
  -3  -6   5   33.16    2.35
   3   6  -5   31.57    2.80
  -3  -7   5   76.84    4.01
   3   7  -5   76.46    5.24
  -3  -8   5   58.74    3.43
   3   8  -5   57.48    4.45
  -3  -9   5   22.28    2.55
   3   9  -5   22.48    3.04
  -3 -10   5    9.81    1.91
   3  10  -5    8.51    2.10
  -3 -11   5    7.75    1.52
   3  11  -5    6.88    1.99
  -3 -12   5   94.26    5.10
   3  12  -5   94.14    6.63
  -3 -13   5   10.65    1.96
   3  13  -5    8.58    2.30
  -3 -14   5   23.18    2.94
   3  14  -5   25.56    4.71
  -3 -15   5   52.63    4.03
   3  15  -5   50.56    5.05
  -3 -16   5   19.49    2.77
   3  16  -5   17.61    3.64
  -3 -17   5   10.71    2.68
   3  17  -5   11.15    3.06
  -3 -18   5    9.18    3.15
   3  18  -5    9.14    5.37
  -3 -19   5    5.05    2.98
   3  19  -5    4.99   21.29
  -3 -20   5    9.93    4.25
   3  20  -5   10.23   24.40
  -3 -21   5    0.64    3.57
  -4   0   5  695.94   43.61
   4   0  -5  703.96   61.79
  -4  -1   5   17.60    1.82
   4   1  -5   17.90    2.05
  -4  -2   5   75.69    4.13
   4   2  -5   76.77    4.80
  -4  -3   5   27.54    2.20
   4   3  -5   29.11    2.56
  -4  -4   5   82.46    3.95
  -4  -5   5    6.67    1.11
   4   5  -5    6.27    1.42
  -4  -6   5   36.57    2.44
   4   6  -5   39.69    3.01
  -4  -7   5   34.39    2.75
   4   7  -5   38.14    3.55
  -4  -8   5   88.52    4.99
   4   8  -5   88.35    5.89
  -4  -9   5   16.85    2.01
   4   9  -5   15.55    2.61
  -4 -10   5    3.31    1.21
   4  10  -5    3.19    1.62
  -4 -11   5   10.93    1.76
   4  11  -5   12.38    2.43
  -4 -12   5   31.91    2.84
   4  12  -5   33.74    3.81
  -4 -13   5    7.40    1.71
   4  13  -5    6.79    2.16
  -4 -14   5    7.60    1.81
   4  14  -5    6.84    2.31
  -4 -15   5    1.68    1.61
   4  15  -5    0.61    1.56
  -4 -16   5   15.04    2.48
   4  16  -5   14.07    4.02
  -4 -17   5    7.05    2.42
   4  17  -5    6.61    4.42
  -4 -18   5    4.45    2.75
   4  18  -5    2.50   19.83
  -4 -19   5    7.72    3.96
   4  19  -5    5.41   21.83
  -4 -20   5    2.36    3.67
   4  20  -5    0.00   20.18
  -4 -21   5    2.55    3.81
  -5   0   5    3.33    1.99
   5   0  -5    3.88    2.03
  -5  -1   5  118.82    6.89
   5   1  -5  118.72    5.99
  -5  -2   5   29.86    2.68
   5   2  -5   30.27    2.33
  -5  -3   5   35.23    2.97
   5   3  -5   36.29    2.99
  -5  -4   5    8.62    1.73
   5   4  -5    9.55    3.14
  -5  -5   5   34.00    3.06
   5   5  -5   34.32    2.72
  -5  -6   5    6.52    1.14
   5   6  -5    8.10    1.56
  -5  -7   5   20.84    1.96
   5   7  -5   19.88    3.94
  -5  -8   5   24.44    2.13
   5   8  -5   24.68    2.94
  -5  -9   5   18.21    1.96
   5   9  -5   20.39    2.90
  -5 -10   5   36.87    2.73
   5  10  -5   38.86    3.75
  -5 -11   5   26.34    2.49
   5  11  -5   27.60    3.41
  -5 -12   5   21.23    2.42
   5  12  -5   21.12    3.14
  -5 -13   5   24.42    2.69
   5  13  -5   24.56    3.51
  -5 -14   5   36.69    3.33
   5  14  -5   37.97    4.41
  -5 -15   5    0.40    1.52
   5  15  -5    1.19    2.41
  -5 -16   5    4.12    1.78
   5  16  -5    5.04    2.84
  -5 -17   5   12.62    2.77
   5  17  -5    9.84    5.04
  -5 -18   5    0.70    2.48
   5  18  -5    6.42   22.18
  -5 -19   5   13.45    4.39
   5  19  -5   11.39   25.81
  -5 -20   5    2.16    3.64
   5  20  -5    4.76   23.29
  -5 -21   5    9.27    4.33
   5  21  -5   10.94   32.05
  -6   0   5   24.79   16.96
   6   0  -5   35.37    5.21
  -6  -1   5    0.90    0.71
   6   1  -5    1.67    1.01
  -6  -2   5   28.14    2.43
   6   2  -5   29.06    2.45
  -6  -3   5  124.17    6.37
  -6  -4   5   20.47    3.52
   6   4  -5   20.11    2.50
  -6  -5   5   12.43    2.38
   6   5  -5   14.55    1.97
  -6  -6   5   51.07    4.46
   6   6  -5   51.66    4.43
  -6  -7   5    4.85    1.91
   6   7  -5    5.86    2.40
  -6  -8   5    3.87    1.84
   6   8  -5    4.29    2.30
  -6  -9   5    5.96    1.14
   6   9  -5    6.60    2.48
  -6 -10   5    7.24    1.34
   6  10  -5    7.53    1.83
  -6 -11   5   38.32    2.82
   6  11  -5   39.04    3.91
  -6 -12   5   13.26    1.92
   6  12  -5   13.37    2.54
  -6 -13   5    8.31    2.08
   6  13  -5    8.37    2.38
  -6 -14   5   12.23    2.06
   6  14  -5   11.97    3.33
  -6 -15   5    7.72    1.85
   6  15  -5    7.97    2.96
  -6 -16   5    4.56    1.78
   6  16  -5    4.62    2.80
  -6 -17   5    4.38    2.52
   6  17  -5    4.46   20.83
  -6 -18   5    4.18    3.44
   6  18  -5    1.29   21.21
  -6 -19   5    5.04    3.74
   6  19  -5    3.01   22.44
  -6 -20   5    9.85    4.22
   6  20  -5    9.32   26.58
  -7   0   5    0.16    1.07
   7   0  -5    0.43    2.13
  -7  -1   5   68.07    4.07
   7   1  -5   70.99    4.23
  -7  -2   5    7.22    1.32
   7   2  -5    7.22    1.48
  -7  -3   5   83.64    4.29
   7   3  -5   84.45    5.50
  -7  -4   5   17.46    2.20
   7   4  -5   17.49    2.53
  -7  -5   5  136.12    8.43
   7   5  -5  137.07    8.47
  -7  -6   5   27.56    3.59
   7   6  -5   30.68    6.43
  -7  -7   5   90.18    6.43
   7   7  -5   90.47    7.78
  -7  -8   5   14.70    2.72
   7   8  -5   16.93    3.77
  -7  -9   5   61.06    5.18
   7   9  -5   64.54    6.58
  -7 -10   5   37.65    4.35
   7  10  -5   40.13    5.35
  -7 -11   5    7.92    2.40
   7  11  -5    6.79    2.83
  -7 -12   5    8.25    1.62
   7  12  -5    8.51    2.16
  -7 -13   5    4.21    1.36
   7  13  -5    4.51    2.31
  -7 -14   5    3.97    1.50
   7  14  -5    3.62    2.43
  -7 -15   5   69.59    6.08
   7  15  -5   68.81    9.00
  -7 -16   5    9.34    2.10
   7  16  -5   10.92    4.77
  -7 -17   5   10.82    2.93
   7  17  -5    8.01   24.01
  -7 -18   5    8.93    3.85
   7  18  -5   12.48   27.07
  -7 -19   5   18.25    4.92
   7  19  -5   16.30   29.93
  -7 -20   5    4.63    3.79
   7  20  -5    4.73   26.12
  -8   0   5  249.82   16.74
   8   0  -5  266.70   17.78
  -8  -1   5    7.28    1.59
   8   1  -5    8.25    1.63
  -8  -2   5   28.55    2.48
   8   2  -5   27.60    3.11
  -8  -3   5    6.16    1.32
   8   3  -5    6.68    1.51
  -8  -4   5   46.82    3.65
   8   4  -5   42.44    3.18
  -8  -5   5  145.02    8.92
   8   5  -5  142.57    8.76
  -8  -6   5   11.21    2.43
   8   6  -5   13.22    3.11
  -8  -7   5   11.65    2.44
   8   7  -5   11.91    2.96
  -8  -8   5   30.82    3.87
   8   8  -5   30.66    4.72
  -8  -9   5   18.33    3.16
   8   9  -5   21.70    4.42
  -8 -10   5    4.31    2.16
   8  10  -5    4.77    2.65
  -8 -11   5   30.62    4.35
   8  11  -5   29.97    7.08
  -8 -12   5    8.62    2.72
   8  12  -5    9.94    4.59
  -8 -13   5    9.48    3.13
   8  13  -5   10.60    4.90
  -8 -14   5   27.36    5.88
   8  14  -5   29.65    4.50
  -8 -15   5   11.35    2.59
   8  15  -5   13.02    3.29
  -8 -16   5   21.07    2.67
   8  16  -5   24.49   31.62
  -8 -17   5    2.20    2.76
   8  17  -5    5.46   23.98
  -8 -18   5   22.65    4.85
   8  18  -5   28.55   35.38
  -8 -19   5    8.00    3.63
   8  19  -5   13.57   29.97
  -8 -20   5    2.04    6.29
   8  20  -5    2.54   25.90
  -9   0   5    0.27    1.79
   9   0  -5    0.49    1.80
  -9  -1   5   30.61    2.61
   9   1  -5   31.24    2.92
  -9  -2   5   16.64    2.43
   9   2  -5   15.95    2.56
  -9  -3   5   32.25    2.60
   9   3  -5   35.07    3.04
  -9  -4   5   58.46    3.47
   9   4  -5   61.65    4.01
  -9  -5   5   49.02    3.80
   9   5  -5   55.31    8.10
  -9  -6   5   37.69    4.06
   9   6  -5   34.68    4.72
  -9  -7   5   69.21    5.57
   9   7  -5   68.42    6.68
  -9  -8   5   25.14    3.74
   9   8  -5   26.28    4.57
  -9  -9   5   15.65    2.89
   9   9  -5   17.12    3.79
  -9 -10   5    5.87    2.36
   9  10  -5    5.61    3.98
  -9 -11   5    5.19    2.43
   9  11  -5    5.59    4.14
  -9 -12   5   17.23    4.32
   9  12  -5   17.59    6.00
  -9 -13   5    8.51    3.55
   9  13  -5    9.90    4.89
  -9 -14   5   24.10    5.10
   9  14  -5   27.98    7.26
  -9 -15   5   12.66    4.20
   9  15  -5   14.07   27.18
  -9 -16   5    2.42    5.79
   9  16  -5    1.11   21.83
  -9 -17   5   13.04    7.45
   9  17  -5   15.47   29.34
  -9 -18   5   15.58    7.99
   9  18  -5   17.54   32.34
  -9 -19   5    3.26    6.47
   9  19  -5    1.48   25.35
 -10   0   5  357.46   23.50
  10   0  -5  360.59   23.69
 -10  -1   5    3.30    1.30
  10   1  -5    4.65    1.73
 -10  -2   5   75.39    4.62
  10   2  -5   72.41    4.53
 -10  -3   5    6.66    1.39
  10   3  -5    8.08    1.78
 -10  -4   5   11.79    1.68
  10   4  -5   13.11    2.05
 -10  -5   5    4.30    1.60
  10   5  -5    4.62    1.00
 -10  -6   5    0.78    1.42
  10   6  -5    0.17    1.85
 -10  -7   5    6.01    2.18
  10   7  -5    7.08    2.66
 -10  -8   5    3.59    2.10
  10   8  -5    5.20    3.64
 -10  -9   5    4.31    2.28
  10   9  -5    2.08    3.52
 -10 -10   5   24.17    5.08
  10  10  -5   21.51    6.68
 -10 -11   5   12.79    3.75
  10  11  -5   14.93    5.77
 -10 -12   5   17.33    4.26
  10  12  -5   17.06    5.73
 -10 -13   5    5.98    3.45
  10  13  -5    5.09    4.54
 -10 -14   5   11.88    4.12
  10  14  -5   12.33    5.45
 -10 -15   5    1.24    3.39
  10  15  -5    0.00   21.71
 -10 -16   5   26.17    8.77
  10  16  -5   28.52   35.39
 -10 -17   5    2.23    6.23
  10  17  -5    1.05   24.04
 -10 -18   5    4.43    6.80
  10  18  -5    6.21   27.63
 -10 -19   5    0.00    6.36
  10  19  -5    2.40   26.48
 -11   0   5    0.46    1.89
  11   0  -5    0.17    1.87
 -11  -1   5    8.06    1.58
  11   1  -5    7.45    1.97
 -11  -2   5   46.80    3.22
  11   2  -5   49.40    3.72
 -11  -3   5    1.82    1.13
  11   3  -5    4.38    1.50
 -11  -4   5   35.62    2.78
  11   4  -5   36.08    2.86
 -11  -5   5   21.38    2.96
  11   5  -5   21.16    2.08
 -11  -6   5   27.34    3.25
  11   6  -5   24.74    6.30
 -11  -7   5   57.61    4.62
  11   7  -5   57.77    8.82
 -11  -8   5   35.96    4.29
  11   8  -5   39.20    7.65
 -11  -9   5   53.70    6.65
  11   9  -5   52.36    8.86
 -11 -10   5   23.31    5.09
  11  10  -5   20.98    6.16
 -11 -11   5   13.37    3.89
  11  11  -5   14.06    5.18
 -11 -12   5   19.67    4.73
  11  12  -5   22.67    6.52
 -11 -13   5    0.56    3.08
  11  13  -5    0.96    4.07
 -11 -14   5    3.98    3.52
  11  14  -5    1.05   23.50
 -11 -15   5    2.90    6.04
  11  15  -5    3.32   24.36
 -11 -16   5   18.27    8.08
  11  16  -5   20.76   33.97
 -11 -17   5    1.35    6.29
  11  17  -5    1.55   25.39
 -11 -18   5    7.32    7.47
  11  18  -5   12.24   31.50
 -12   0   5   61.47    6.05
  12   0  -5   63.80    8.64
 -12  -1   5    8.02    1.62
  12   1  -5    7.15    1.74
 -12  -2   5   97.45    5.14
  12   2  -5   99.27    5.84
 -12  -3   5    9.55    1.84
  12   3  -5   10.73    1.96
 -12  -4   5   15.65    2.00
  12   4  -5   15.71    2.11
 -12  -5   5   27.39    3.77
  12   5  -5   27.52    2.75
 -12  -6   5    0.82    1.82
  12   6  -5    0.00    3.25
 -12  -7   5    9.47    2.53
  12   7  -5    9.37    4.30
 -12  -8   5    5.15    2.29
  12   8  -5    4.52    3.92
 -12  -9   5    1.45    2.15
  12   9  -5    2.22    3.76
 -12 -10   5   11.06    3.71
  12  10  -5    9.47    4.78
 -12 -11   5    7.59    3.57
  12  11  -5    7.38    4.61
 -12 -12   5    0.51    2.98
  12  12  -5    1.18    3.93
 -12 -13   5    2.30    3.31
  12  13  -5    0.56   21.58
 -12 -14   5    6.40    6.13
  12  14  -5    2.14   24.09
 -12 -15   5    0.31    5.98
  12  15  -5    0.00   24.00
 -12 -16   5   12.52    7.70
  12  16  -5   14.24   31.13
 -12 -17   5    4.58    6.80
  12  17  -5    3.79   26.87
 -12 -18   5    6.11    7.57
  12  18  -5    5.16   29.05
 -13   0   5    0.41    2.03
  13   0  -5    0.27    1.44
 -13  -1   5    1.57    1.55
  13   1  -5    1.84    1.54
 -13  -2   5    0.65    1.45
  13   2  -5    0.69    1.35
 -13  -3   5   39.59    3.55
  13   3  -5   41.29    3.82
 -13  -4   5   15.74    2.34
  13   4  -5   15.40    2.54
 -13  -5   5    3.71    2.10
  13   5  -5    4.45    1.46
 -13  -6   5   19.48    3.56
  13   6  -5   17.36    5.85
 -13  -7   5   23.59    3.62
  13   7  -5   21.13    6.01
 -13  -8   5    2.83    2.42
  13   8  -5    1.97    3.78
 -13  -9   5    8.76    3.58
  13   9  -5    8.50    4.59
 -13 -10   5   10.88    3.82
  13  10  -5    9.24    4.77
 -13 -11   5    3.27    3.29
  13  11  -5    3.11    4.24
 -13 -12   5    4.27    3.45
  13  12  -5    4.16   24.30
 -13 -13   5    2.20    5.81
  13  13  -5    0.00   23.06
 -13 -14   5    7.07    6.81
  13  14  -5    7.31   27.37
 -13 -15   5    2.19    6.41
  13  15  -5    3.07   24.91
 -13 -16   5    6.45    7.35
  13  16  -5    5.41   28.20
 -13 -17   5    0.95    6.82
  13  17  -5    0.67   26.78
 -14   0   5    1.78    3.32
  14   0  -5    0.93    2.17
 -14  -1   5    0.09    1.79
  14   1  -5    0.65    1.35
 -14  -2   5   10.99    2.50
  14   2  -5   10.09    2.27
 -14  -3   5   33.99    4.01
  14   3  -5   32.85    3.68
 -14  -4   5   20.51    3.15
  14   4  -5   22.56    2.99
 -14  -5   5   30.04    5.51
  14   5  -5   30.58    3.29
 -14  -6   5   19.64    4.34
  14   6  -5   18.60    6.04
 -14  -7   5   25.59    5.57
  14   7  -5   22.11    7.24
 -14  -8   5   20.01    4.72
  14   8  -5   20.01    6.25
 -14  -9   5    2.42    3.13
  14   9  -5    4.01    4.19
 -14 -10   5   16.60    4.69
  14  10  -5   18.77    6.36
 -14 -11   5    3.26    3.42
  14  11  -5    4.91   24.00
 -14 -12   5    0.58    5.64
  14  12  -5    0.00   21.45
 -14 -13   5    6.13    6.84
  14  13  -5    4.35   24.67
 -14 -14   5    1.19    6.33
  14  14  -5    2.70   26.19
 -14 -15   5    1.79    6.75
  14  15  -5    0.97   26.32
 -14 -16   5    0.02    6.42
  14  16  -5    0.00   26.72
 -15   0   5    0.97    3.47
  15   0  -5    2.78    3.64
 -15  -1   5   45.64    4.79
  15   1  -5   46.26    4.60
 -15  -2   5    1.53    2.03
  15   2  -5    3.00    1.95
 -15  -3   5   13.51    2.90
  15   3  -5   14.36    2.82
 -15  -4   5   17.27    3.17
  15   4  -5   18.53    2.99
 -15  -5   5    0.00    2.58
  15   5  -5    0.34    1.48
 -15  -6   5    7.51    3.38
  15   6  -5    8.45    1.90
 -15  -7   5   23.43    4.91
  15   7  -5   21.50    6.57
 -15  -8   5    0.49    2.92
  15   8  -5    0.00    3.76
 -15  -9   5   10.26    3.91
  15   9  -5   10.68    5.02
 -15 -10   5    3.81    3.49
  15  10  -5    4.42   23.16
 -15 -11   5    0.06    5.49
  15  11  -5    0.43   22.53
 -15 -12   5   20.25    8.18
  15  12  -5   22.99   33.38
 -15 -13   5    6.49    7.05
  15  13  -5    5.56   27.29
 -15 -14   5   14.61    8.10
  15  14  -5   13.48   32.31
 -15 -15   5    4.16    7.19
  15  15  -5    2.38   27.08
 -15 -16   5    3.06    7.25
  15  16  -5    2.86   28.91
 -16   0   5   17.84    6.07
  16   0  -5   17.23    5.47
 -16  -1   5    7.37    2.57
  16   1  -5    6.55    2.98
 -16  -2   5    6.85    2.49
  16   2  -5    8.63    3.17
 -16  -3   5   18.84    3.45
  16   3  -5   21.79    3.11
 -16  -4   5    2.82    2.18
  16   4  -5    2.05    1.79
 -16  -5   5    3.90    3.15
  16   5  -5    4.17    1.81
 -16  -6   5   21.77    4.85
  16   6  -5   26.11    2.92
 -16  -7   5    3.38    3.27
  16   7  -5    2.64    4.21
 -16  -8   5   27.65    5.58
  16   8  -5   26.71   32.32
 -16  -9   5    4.64    5.84
  16   9  -5    4.59   23.79
 -16 -10   5   14.79    7.39
  16  10  -5   13.94   28.83
 -16 -11   5    5.95    6.43
  16  11  -5    9.41   28.00
 -16 -12   5    8.53    7.04
  16  12  -5    4.12   26.65
 -16 -13   5    5.22    6.93
  16  13  -5    7.41   28.59
 -16 -14   5    4.42    7.13
  16  14  -5    7.76   29.62
 -16 -15   5    3.01    7.21
  16  15  -5    1.33   28.47
 -17   0   5    1.87    3.98
  17   0  -5    1.76    3.95
 -17  -1   5   27.48    4.54
  17   1  -5   28.78    5.24
 -17  -2   5   38.62    4.89
  17   2  -5   37.69    5.83
 -17  -3   5    5.94    2.54
  17   3  -5    7.28    3.10
 -17  -4   5   29.67    4.45
  17   4  -5   31.41    4.12
 -17  -5   5    3.67    3.26
  17   5  -5    2.62    1.79
 -17  -6   5    9.58    3.83
  17   6  -5   13.71    2.79
 -17  -7   5    7.25    3.77
  17   7  -5    9.32   25.18
 -17  -8   5    4.09    5.76
  17   8  -5    2.36   22.09
 -17  -9   5    9.78    6.71
  17   9  -5    7.35   26.41
 -17 -10   5    1.58    5.83
  17  10  -5    3.70   25.76
 -17 -11   5    4.06    6.63
  17  11  -5    6.03   27.18
 -17 -12   5    5.38    6.94
  17  12  -5    1.73   26.72
 -17 -13   5    4.07    6.88
  17  13  -5    5.74   27.83
 -17 -14   5    3.39    7.16
  17  14  -5    3.06   29.18
 -18   0   5    2.42    4.30
  18   0  -5    4.03   15.19
 -18  -1   5    2.86    2.47
  18   1  -5    2.77    2.90
 -18  -2   5    8.35    2.80
  18   2  -5    7.48    3.35
 -18  -3   5   15.67    3.45
  18   3  -5   19.61    4.80
 -18  -4   5   10.54    2.88
  18   4  -5    9.59    5.85
 -18  -5   5   20.04    5.03
  18   5  -5   23.23    4.52
 -18  -6   5    9.59    6.18
  18   6  -5   12.59    6.61
 -18  -7   5    4.55    5.75
  18   7  -5    7.19    6.05
 -18  -8   5   14.48    7.23
  18   8  -5   16.17    7.37
 -18  -9   5   13.44    7.47
  18   9  -5   12.34    7.07
 -18 -10   5   20.10    8.22
  18  10  -5   14.41    7.54
 -18 -11   5    4.97    6.81
  18  11  -5    6.72    6.98
 -18 -12   5    5.07    7.22
  18  12  -5    4.98    7.03
 -19   0   5    0.76    4.33
  19   0  -5    0.41   15.69
 -19  -1   5   12.48    3.21
  19   1  -5   14.14    5.96
 -19  -2   5   10.61    3.04
  19   2  -5    8.82    5.64
 -19  -3   5    4.17    2.65
  19   3  -5    4.37    5.20
 -19  -4   5   27.33    8.49
  19   4  -5   23.69    7.55
 -19  -5   5    0.96    5.03
  19   5  -5    0.68    5.06
 -19  -6   5   21.61    7.76
  19   6  -5   18.77    7.42
 -19  -7   5    1.98    5.78
  19   7  -5    4.08    5.88
 -19  -8   5    2.69    5.95
  19   8  -5    0.12    5.64
 -19  -9   5   12.74    7.41
  19   9  -5   12.34    7.33
 -19 -10   5    2.66    6.51
  19  10  -5    1.20    6.12
 -19 -11   5    1.28    6.51
  19  11  -5    1.65    6.65
 -20   0   5    2.95    4.57
 -20  -1   5    0.33    2.57
  20   1  -5    2.26   21.81
 -20  -2   5    0.88    3.15
  20   2  -5    0.80   20.91
 -20  -3   5    4.02    3.42
  20   3  -5    3.55   23.40
 -20  -4   5    0.13    5.08
  20   4  -5    0.96    5.26
 -20  -5   5    6.79    6.06
  20   5  -5    6.49    6.10
 -20  -6   5    7.02    6.14
  20   6  -5    4.71    6.03
 -20  -7   5    3.34    5.98
  20   7  -5    1.07    5.80
 -20  -8   5   10.46    7.26
  20   8  -5   10.13    7.03
 -20  -9   5    8.55    7.23
  20   9  -5    9.50    7.22
 -21   0   5    0.00   16.79
 -21  -1   5    5.49    4.97
 -21  -2   5    5.82    3.80
  21   2  -5    6.07   24.76
 -21  -3   5    2.49    3.45
  21   3  -5    0.73   23.57
 -21  -4   5    6.19    6.02
  21   4  -5    4.71   24.95
 -21  -5   5    0.89    5.54
  21   5  -5    0.00   22.70
 -21  -6   5    3.06    5.97
  21   6  -5    1.21   25.33
 -21  -7   5    8.28    6.91
  21   7  -5    9.67   28.57
 -22   0   5   23.41   27.42
 -22  -1   5    5.57    5.00
 -22  -2   5    5.30    4.97
  22   2  -5    6.82   25.79
 -22  -3   5    0.00   19.56
  22   3  -5    0.00   22.97
   0   0   6  895.18   80.73
   0   0  -6  803.21  106.08
   0  -1   6    7.42    2.45
   0   1  -6   10.20   12.98
   0  -2   6   28.67    4.51
   0   2  -6   14.15   10.80
   0  -3   6    0.88    1.21
   0   3  -6    1.24    1.69
   0  -4   6   25.58    3.07
   0   4  -6   26.77    3.10
   0  -5   6    2.02    1.47
   0   5  -6    1.72    1.41
   0  -6   6  381.65   24.64
   0   6  -6  393.07   25.32
   0  -7   6    2.27    1.81
   0   7  -6    1.27    1.65
   0  -8   6  755.62   47.70
   0  -9   6    2.33    1.98
   0   9  -6    1.28    2.36
   0 -10   6   11.83    2.72
   0  10  -6   11.15    3.90
   0 -11   6   16.29    3.49
   0  11  -6   16.08    5.21
   0 -12   6    4.09    2.38
   0  12  -6    5.22    3.47
   0 -13   6    3.92    2.51
   0  13  -6    3.31    3.50
   0 -14   6    3.37    2.61
   0  14  -6    2.46    3.58
   0 -15   6    3.16    2.73
   0  15  -6    2.06    3.82
   0 -16   6   52.24    9.77
   0  16  -6   52.18    9.37
   0 -17   6    3.36    2.76
   0  17  -6    4.64    4.52
   0 -18   6   45.74   10.11
   0  18  -6   41.87   34.38
   0 -19   6    8.25    5.64
   0  19  -6    6.61   22.92
   0 -20   6   23.53    7.58
   0 -21   6    3.69   20.78
  -1   0   6    2.24    1.94
   1   0  -6    1.93    7.25
  -1  -1   6   38.79    3.08
   1   1  -6   39.77    3.03
  -1  -2   6   29.94    2.31
   1   2  -6   32.44    3.34
  -1  -3   6   10.91    1.47
   1   3  -6    9.30    2.12
  -1  -4   6   49.84    2.80
   1   4  -6   50.71    3.70
  -1  -5   6   16.19    2.28
   1   5  -6   16.06    2.26
  -1  -6   6   37.39    2.61
   1   6  -6   39.04    2.89
  -1  -7   6  103.57    5.08
   1   7  -6  106.81    5.74
  -1  -8   6   28.49    2.52
   1   8  -6   27.62    3.23
  -1  -9   6   51.11    3.32
   1   9  -6   51.62    5.24
  -1 -10   6   43.48    3.15
   1  10  -6   43.42    4.85
  -1 -11   6    6.89    1.55
   1  11  -6    7.39    2.12
  -1 -12   6   60.90    3.96
   1  12  -6   62.68    5.17
  -1 -13   6   18.33    2.76
   1  13  -6   20.47    3.51
  -1 -14   6   27.20    3.54
   1  14  -6   26.28    4.03
  -1 -15   6   20.39    2.82
   1  15  -6   23.05    3.88
  -1 -16   6   27.94    3.49
   1  16  -6   30.09    4.51
  -1 -17   6   16.04    3.02
   1  17  -6   15.16    3.35
  -1 -18   6   11.93    3.40
   1  18  -6   10.92    3.83
  -1 -19   6    8.01    3.25
   1  19  -6    6.23   18.68
  -1 -20   6   19.67    4.53
  -1 -21   6    2.99    3.78
  -2   0   6  951.75   83.20
   2   0  -6 1000.00   87.28
  -2  -1   6    9.98    1.82
   2   1  -6    8.85    2.02
  -2  -2   6  429.30   19.43
   2   2  -6  422.87   22.05
  -2  -3   6  171.55    8.28
   2   3  -6  169.74    9.44
  -2  -4   6   35.71    2.31
   2   4  -6   37.00    3.06
  -2  -5   6   18.91    1.89
   2   5  -6   17.49    2.82
  -2  -6   6   13.25    1.76
   2   6  -6   13.36    1.87
  -2  -7   6    3.27    1.21
   2   7  -6    3.08    1.20
  -2  -8   6   49.73    3.21
   2   8  -6   50.62    4.25
  -2  -9   6   30.10    2.62
   2   9  -6   28.53    3.32
  -2 -10   6   10.72    1.79
   2  10  -6   10.15    2.61
  -2 -11   6   14.17    2.32
   2  11  -6   10.93    2.86
  -2 -12   6   35.63    3.46
   2  12  -6   35.01    3.91
  -2 -13   6   38.04    3.28
   2  13  -6   37.22    4.27
  -2 -14   6   43.85    3.66
   2  14  -6   44.24    4.78
  -2 -15   6    8.16    2.06
   2  15  -6    6.93    2.59
  -2 -16   6   25.12    3.22
   2  16  -6   24.88    4.18
  -2 -17   6    2.20    2.20
   2  17  -6    2.60    2.47
  -2 -18   6   17.46    3.74
   2  18  -6   14.75    5.55
  -2 -19   6    3.47    2.93
   2  19  -6    3.62   19.15
  -2 -20   6    3.49    3.79
  -2 -21   6    6.40    4.13
  -3   0   6    7.21    2.50
   3   0  -6    7.71    2.46
  -3  -1   6   59.56    3.52
   3   1  -6   60.79    4.98
  -3  -2   6  183.12    8.78
   3   2  -6  196.06   13.11
  -3  -3   6   58.91    3.55
  -3  -4   6   35.89    2.35
  -3  -5   6   70.30    3.67
  -3  -6   6    3.75    1.15
   3   6  -6    3.80    1.51
  -3  -7   6   79.97    4.22
   3   7  -6   83.88    4.84
  -3  -8   6    4.30    1.22
   3   8  -6    4.56    1.69
  -3  -9   6   24.42    2.61
   3   9  -6   23.70    3.18
  -3 -10   6   27.91    2.87
   3  10  -6   27.26    3.36
  -3 -11   6   23.06    2.52
   3  11  -6   24.54    3.30
  -3 -12   6   53.57    3.65
   3  12  -6   53.86    5.87
  -3 -13   6   32.28    3.11
   3  13  -6   33.12    4.97
  -3 -14   6   24.45    2.96
   3  14  -6   25.93    4.00
  -3 -15   6   65.32    4.53
   3  15  -6   65.27    5.89
  -3 -16   6    3.25    1.83
   3  16  -6    2.58    2.36
  -3 -17   6   19.70    3.37
   3  17  -6   17.60    4.30
  -3 -18   6    6.55    2.98
   3  18  -6   10.08   21.99
  -3 -19   6    8.45    3.23
   3  19  -6    4.82   20.86
  -3 -20   6    4.37    3.83
   3  20  -6    5.05   22.51
  -3 -21   6    1.94    3.86
  -4   0   6  140.23    9.78
   4   0  -6  148.04   14.36
  -4  -1   6  115.73    5.90
   4   1  -6  115.74    6.78
  -4  -2   6  112.39    5.79
   4   2  -6  116.84    6.88
  -4  -3   6    5.20    1.21
   4   3  -6    6.28    1.88
  -4  -4   6   37.35    2.45
   4   4  -6   38.04    3.91
  -4  -5   6   14.65    1.78
   4   5  -6   14.21    2.31
  -4  -6   6    7.45    1.51
   4   6  -6    8.15    1.63
  -4  -7   6   15.47    2.04
   4   7  -6   15.87    2.36
  -4  -8   6   17.24    2.05
   4   8  -6   16.61    2.63
  -4  -9   6    7.25    1.38
   4   9  -6    6.73    1.85
  -4 -10   6   20.31    2.30
   4  10  -6   18.60    2.96
  -4 -11   6   49.95    3.39
   4  11  -6   51.03    4.52
  -4 -12   6    6.66    1.59
   4  12  -6    7.92    2.20
  -4 -13   6   57.10    3.93
   4  13  -6   58.34    6.34
  -4 -14   6   16.74    2.68
   4  14  -6    8.89    4.82
  -4 -15   6   21.46    2.97
   4  15  -6   23.10    4.95
  -4 -16   6   14.98    2.59
   4  16  -6   14.88    3.96
  -4 -17   6    1.19    2.08
   4  17  -6    1.48    3.84
  -4 -18   6   24.07    4.41
   4  18  -6   22.58   29.13
  -4 -19   6    1.37    3.47
   4  19  -6    4.89   22.18
  -4 -20   6    7.79    4.21
   4  20  -6    6.96   24.04
  -4 -21   6    0.54    3.72
  -5   0   6    0.23    1.01
   5   0  -6    1.18    1.92
  -5  -1   6   40.00    3.29
   5   1  -6   39.23    3.22
  -5  -2   6    7.30    1.60
   5   2  -6    6.87    1.43
  -5  -3   6  126.99    7.51
  -5  -4   6   31.06    3.13
   5   4  -6   33.95    2.77
  -5  -5   6   12.55    1.70
   5   5  -6   13.02    2.02
  -5  -6   6   15.78    1.84
   5   6  -6   17.70    2.22
  -5  -7   6   30.80    2.39
   5   7  -6   29.57    2.82
  -5  -8   6    5.52    1.29
   5   8  -6    5.62    2.47
  -5  -9   6    2.12    1.10
   5   9  -6    2.78    2.21
  -5 -10   6    4.24    1.24
   5  10  -6    4.11    1.71
  -5 -11   6    9.19    1.61
   5  11  -6    9.12    2.15
  -5 -12   6    5.12    1.48
   5  12  -6    5.89    2.05
  -5 -13   6    9.07    1.80
   5  13  -6    9.75    2.48
  -5 -14   6    8.87    1.87
   5  14  -6    9.31    2.54
  -5 -15   6    8.40    1.96
   5  15  -6    8.85    4.24
  -5 -16   6    6.84    1.97
   5  16  -6    6.34    4.22
  -5 -17   6    3.71    2.26
   5  17  -6    3.52   20.10
  -5 -18   6    4.08    2.74
   5  18  -6    6.94   22.69
  -5 -19   6    3.48    3.62
   5  19  -6    3.87   22.50
  -5 -20   6    5.54    3.97
   5  20  -6    7.36   24.56
  -6   0   6   25.04    4.88
   6   0  -6   26.03    4.85
  -6  -1   6   16.72    2.17
   6   1  -6   19.68    2.59
  -6  -2   6    2.29    1.23
   6   2  -6    2.70    1.43
  -6  -3   6    4.04    1.34
   6   3  -6    3.15    1.17
  -6  -4   6   50.66    3.55
   6   4  -6   53.57    4.17
  -6  -5   6   15.47    2.12
   6   5  -6   17.31    2.90
  -6  -6   6  104.07    5.03
   6   6  -6  108.10    5.96
  -6  -7   6    5.94    1.11
   6   7  -6    6.67    2.06
  -6  -8   6   98.69    4.87
   6   8  -6  101.25    8.49
  -6  -9   6   23.81    2.12
   6   9  -6   23.38    4.36
  -6 -10   6   40.48    2.84
   6  10  -6   42.69    5.54
  -6 -11   6   21.25    2.33
   6  11  -6   23.58    3.31
  -6 -12   6    4.00    1.38
   6  12  -6    3.34    1.86
  -6 -13   6   26.48    2.78
   6  13  -6   28.27    4.64
  -6 -14   6    0.42    1.42
   6  14  -6    1.11    2.35
  -6 -15   6   17.12    2.53
   6  15  -6   16.29    3.97
  -6 -16   6    1.32    1.64
   6  16  -6    1.76    2.88
  -6 -17   6    4.47    2.58
   6  17  -6    9.39   23.97
  -6 -18   6    0.62    3.14
   6  18  -6    0.00   19.83
  -6 -19   6    5.02    3.76
   6  19  -6    7.76   25.16
  -6 -20   6    6.78    4.00
   6  20  -6    6.27   24.27
  -7   0   6    2.42    2.65
   7   0  -6    2.18    2.50
  -7  -1   6   16.41    2.06
   7   1  -6   17.81    2.45
  -7  -2   6   14.05    1.96
   7   2  -6   15.25    2.53
  -7  -3   6    1.17    1.29
   7   3  -6    2.11    1.28
  -7  -4   6   11.66    1.80
   7   4  -6   11.49    2.11
  -7  -5   6    9.66    1.40
   7   5  -6   11.58    1.89
  -7  -6   6   23.80    3.48
   7   6  -6   23.49    2.44
  -7  -7   6   47.25    4.51
   7   7  -6   49.57    5.56
  -7  -8   6   39.01    4.19
   7   8  -6   42.38    5.32
  -7  -9   6   18.99    3.32
   7   9  -6   19.83    4.25
  -7 -10   6   40.73    4.55
   7  10  -6   42.56    5.62
  -7 -11   6    5.04    2.35
   7  11  -6    4.56    2.80
  -7 -12   6   43.13    3.08
   7  12  -6   43.39    8.41
  -7 -13   6    3.17    1.35
   7  13  -6    3.26    2.35
  -7 -14   6   11.07    2.07
   7  14  -6   10.24    3.04
  -7 -15   6    8.05    1.94
   7  15  -6    7.88    2.95
  -7 -16   6   23.67    3.08
   7  16  -6   21.52   29.96
  -7 -17   6    5.63    2.59
   7  17  -6   10.53   25.98
  -7 -18   6    1.77    5.90
   7  18  -6    4.38   23.09
  -7 -19   6    3.39    3.51
   7  19  -6    1.23   22.90
  -7 -20   6    0.64    3.40
   7  20  -6    1.15   23.92
  -8   0   6    1.07    1.56
   8   0  -6    0.42    2.46
  -8  -1   6    3.82    1.26
   8   1  -6    1.88    1.13
  -8  -2   6  146.63    6.78
   8   2  -6  151.29    8.92
  -8  -3   6   79.77    4.32
   8   3  -6   81.73    4.88
  -8  -4   6   25.67    2.66
   8   4  -6   24.42    2.62
  -8  -5   6   17.12    2.92
   8   5  -6   14.47    2.05
  -8  -6   6    6.19    2.18
   8   6  -6    6.19    2.07
  -8  -7   6    6.06    2.06
   8   7  -6    6.46    2.57
  -8  -8   6   49.50    4.83
   8   8  -6   48.47    5.76
  -8  -9   6   14.37    2.86
   8   9  -6   13.24    3.52
  -8 -10   6   19.73    3.62
   8  10  -6   16.59    5.78
  -8 -11   6    7.44    2.67
   8  11  -6    9.32    4.62
  -8 -12   6    6.07    2.62
   8  12  -6    6.67    4.39
  -8 -13   6    3.04    3.12
   8  13  -6    2.08    4.08
  -8 -14   6    1.78    3.15
   8  14  -6    3.53    4.50
  -8 -15   6    5.64    3.66
   8  15  -6    8.99    5.85
  -8 -16   6    2.06    3.48
   8  16  -6    4.55   22.30
  -8 -17   6    9.04    3.24
   8  17  -6    6.00   24.48
  -8 -18   6    1.97    2.88
   8  18  -6    0.00   20.55
  -8 -19   6    6.69    4.02
   8  19  -6    8.85   27.67
  -8 -20   6    1.86    6.62
   8  20  -6    3.29   25.94
  -9   0   6    0.41    1.82
   9   0  -6    0.86    2.40
  -9  -1   6   27.83    2.88
   9   1  -6   28.58    3.33
  -9  -2   6   20.44    2.27
   9   2  -6   21.51    2.66
  -9  -3   6   47.99    3.22
   9   3  -6   48.44    3.64
  -9  -4   6   69.47    3.97
   9   4  -6   70.32    4.48
  -9  -5   6   94.45    5.70
   9   5  -6   98.96    6.45
  -9  -6   6   50.29    4.75
   9   6  -6   49.44    5.62
  -9  -7   6   27.86    4.82
   9   7  -6   36.53    5.05
  -9  -8   6    6.46    2.32
   9   8  -6    5.73    2.70
  -9  -9   6   25.44    4.05
   9   9  -6   29.78    7.02
  -9 -10   6   16.95    3.34
   9  10  -6   19.61    5.99
  -9 -11   6   27.45    5.60
   9  11  -6   27.52    7.44
  -9 -12   6   29.56    5.92
   9  12  -6   28.26    7.86
  -9 -13   6   13.69    4.14
   9  13  -6   14.44    5.67
  -9 -14   6   18.19    4.64
   9  14  -6   17.11    6.04
  -9 -15   6   15.97    4.68
   9  15  -6   12.94   26.61
  -9 -16   6    2.05    5.76
   9  16  -6    3.19   22.42
  -9 -17   6    7.35    6.72
   9  17  -6    9.87   26.95
  -9 -18   6   13.78    7.98
   9  18  -6   13.82   30.26
  -9 -19   6    1.51    6.67
   9  19  -6    1.82   25.45
 -10   0   6   16.06    3.59
  10   0  -6   15.63   17.42
 -10  -1   6   46.57    3.20
  10   1  -6   50.88    4.32
 -10  -2   6    2.25    1.12
  10   2  -6    2.79    1.42
 -10  -3   6   48.42    3.29
  10   3  -6   49.83    3.74
 -10  -4   6    4.29    1.28
  10   4  -6    3.71    1.44
 -10  -5   6   24.30    3.10
  10   5  -6   24.98    2.65
 -10  -6   6    5.94    1.83
  10   6  -6    5.17    3.53
 -10  -7   6    4.73    2.14
  10   7  -6    4.87    2.63
 -10  -8   6   10.99    2.68
  10   8  -6   11.75    4.56
 -10  -9   6   11.21    3.50
  10   9  -6    9.89    4.44
 -10 -10   6   10.83    3.52
  10  10  -6   10.11    4.64
 -10 -11   6  113.16   10.32
  10  11  -6  114.80   14.19
 -10 -12   6    6.13    3.46
  10  12  -6    6.62    4.68
 -10 -13   6   29.54    6.01
  10  13  -6   30.18    8.31
 -10 -14   6    5.08    3.63
  10  14  -6    3.84   22.38
 -10 -15   6   34.32    7.22
  10  15  -6   34.16   42.93
 -10 -16   6    2.06    6.20
  10  16  -6    0.57   22.86
 -10 -17   6    0.31    6.12
  10  17  -6    3.55   25.28
 -10 -18   6    0.54    6.44
  10  18  -6    1.94   25.31
 -10 -19   6    1.18    6.82
  10  19  -6    1.11   25.26
 -11   0   6    0.00    1.84
  11   0  -6    0.17    1.68
 -11  -1   6   35.40    2.94
  11   1  -6   35.88    3.27
 -11  -2   6   33.33    3.16
  11   2  -6   35.36    3.30
 -11  -3   6   35.96    2.90
  11   3  -6   34.86    3.21
 -11  -4   6   35.02    2.82
  11   4  -6   33.39    3.16
 -11  -5   6   20.62    3.05
  11   5  -6   19.85    2.16
 -11  -6   6   14.75    2.46
  11   6  -6   12.73    4.50
 -11  -7   6   31.41    4.14
  11   7  -6   32.76    7.40
 -11  -8   6   28.30    4.18
  11   8  -6   27.57    7.16
 -11  -9   6   19.33    4.44
  11   9  -6   22.37    6.86
 -11 -10   6    0.87    2.86
  11  10  -6    2.16    3.93
 -11 -11   6   20.25    4.87
  11  11  -6   20.38    6.74
 -11 -12   6    3.53    3.40
  11  12  -6    3.42    4.37
 -11 -13   6    9.86    4.07
  11  13  -6   10.24    5.23
 -11 -14   6    3.13    3.52
  11  14  -6    3.98   23.50
 -11 -15   6   27.23    9.05
  11  15  -6   22.52   33.09
 -11 -16   6    3.59    6.61
  11  16  -6    2.43   25.12
 -11 -17   6    1.22    6.46
  11  17  -6    3.01   26.48
 -11 -18   6    7.37    7.47
  11  18  -6   10.79   31.14
 -12   0   6   28.44    4.53
  12   0  -6   15.30   19.84
 -12  -1   6   10.27    1.80
  12   1  -6   10.83    2.28
 -12  -2   6   22.28    2.65
  12   2  -6   22.47    2.97
 -12  -3   6   10.54    1.95
  12   3  -6    9.91    2.08
 -12  -4   6   19.16    2.67
  12   4  -6   18.17    2.28
 -12  -5   6   14.19    2.78
  12   5  -6   12.77    2.06
 -12  -6   6   24.32    3.90
  12   6  -6   23.34    6.24
 -12  -7   6   10.37    2.67
  12   7  -6   11.63    4.80
 -12  -8   6    5.79    3.18
  12   8  -6    6.98    4.42
 -12  -9   6   30.16    5.83
  12   9  -6   32.35    8.02
 -12 -10   6   16.53    4.53
  12  10  -6   15.12    6.03
 -12 -11   6    2.26    3.24
  12  11  -6    1.37    3.99
 -12 -12   6    0.40    3.12
  12  12  -6    0.31    3.98
 -12 -13   6    2.56    3.44
  12  13  -6    0.00   21.48
 -12 -14   6    0.27    5.83
  12  14  -6    1.56   23.45
 -12 -15   6    2.80    6.39
  12  15  -6    7.50   26.78
 -12 -16   6    1.57    6.28
  12  16  -6    0.00   24.62
 -12 -17   6    6.32    7.36
  12  17  -6    3.80   28.28
 -12 -18   6    4.26    7.36
  12  18  -6    3.87   28.28
 -13   0   6    0.33    3.04
  13   0  -6    0.08    2.81
 -13  -1   6    3.69    2.01
  13   1  -6    5.06    2.03
 -13  -2   6    7.78    2.20
  13   2  -6    8.13    1.96
 -13  -3   6    1.84    1.69
  13   3  -6    2.36    1.48
 -13  -4   6   10.24    2.25
  13   4  -6   10.72    2.05
 -13  -5   6   17.77    4.18
  13   5  -6   14.53    2.39
 -13  -6   6   14.73    3.84
  13   6  -6   16.44    5.96
 -13  -7   6   22.79    4.83
  13   7  -6   21.32    6.34
 -13  -8   6   11.22    3.73
  13   8  -6    9.17    4.79
 -13  -9   6   16.63    4.38
  13   9  -6   18.27    5.85
 -13 -10   6    7.45    3.68
  13  10  -6   10.78    5.19
 -13 -11   6    5.79    3.64
  13  11  -6    5.69    4.71
 -13 -12   6    9.91    4.07
  13  12  -6    4.46   23.83
 -13 -13   6    1.10    5.71
  13  13  -6    0.62   22.55
 -13 -14   6    1.12    6.03
  13  14  -6    1.93   24.21
 -13 -15   6    5.43    6.93
  13  15  -6    8.38   28.21
 -13 -16   6   11.62    7.95
  13  16  -6   11.68   30.70
 -13 -17   6    0.51    6.77
  13  17  -6    0.00   23.97
 -14   0   6    2.45    3.46
  14   0  -6    5.41    3.63
 -14  -1   6    7.50    2.33
  14   1  -6    6.59    2.22
 -14  -2   6    8.82    2.41
  14   2  -6    9.08    2.28
 -14  -3   6    7.62    2.31
  14   3  -6    7.34    2.03
 -14  -4   6    8.52    2.29
  14   4  -6    9.17    2.07
 -14  -5   6   14.49    3.81
  14   5  -6    9.13    1.89
 -14  -6   6    3.38    3.01
  14   6  -6    4.09    4.24
 -14  -7   6    7.02    3.45
  14   7  -6    6.04    4.48
 -14  -8   6    6.26    3.51
  14   8  -6    4.10    4.43
 -14  -9   6    6.45    3.57
  14   9  -6    4.48    4.60
 -14 -10   6    2.72    3.35
  14  10  -6    3.98    4.53
 -14 -11   6    2.41    3.35
  14  11  -6    3.93   23.81
 -14 -12   6    1.61    5.78
  14  12  -6    1.97   23.82
 -14 -13   6    1.17    6.05
  14  13  -6    4.44   26.04
 -14 -14   6    0.88    6.10
  14  14  -6    0.71   25.05
 -14 -15   6    0.87    6.58
  14  15  -6    5.52   28.00
 -14 -16   6    2.32    6.81
  14  16  -6    1.57   26.68
 -15   0   6    0.28    3.44
  15   0  -6    0.47   15.11
 -15  -1   6   53.54    5.18
  15   1  -6   57.25    5.46
 -15  -2   6   31.98    4.30
  15   2  -6   33.46    4.95
 -15  -3   6   17.68    3.17
  15   3  -6   18.41    3.20
 -15  -4   6   15.73    3.07
  15   4  -6   16.04    2.82
 -15  -5   6    3.62    3.13
  15   5  -6    5.80    1.82
 -15  -6   6   44.27    6.69
  15   6  -6   53.82    9.85
 -15  -7   6   17.10    4.70
  15   7  -6   16.21    6.42
 -15  -8   6    2.50    3.29
  15   8  -6    2.54    4.39
 -15  -9   6    7.52    3.76
  15   9  -6    1.26   21.85
 -15 -10   6   16.95    5.12
  15  10  -6   12.61   28.41
 -15 -11   6    3.63    6.03
  15  11  -6    5.96   25.83
 -15 -12   6    7.93    6.89
  15  12  -6    2.46   24.98
 -15 -13   6    0.26    5.98
  15  13  -6    2.42   25.76
 -15 -14   6    4.43    7.09
  15  14  -6    3.67   26.69
 -15 -15   6   11.81    8.15
  15  15  -6    8.57   31.03
 -16   0   6   43.86    8.59
  16   0  -6   43.22   31.39
 -16  -1   6    6.56    2.56
  16   1  -6    7.02    2.50
 -16  -2   6   16.49    3.09
  16   2  -6   17.74    6.01
 -16  -3   6   19.30    3.40
  16   3  -6   17.44    3.19
 -16  -4   6    1.17    2.16
  16   4  -6    2.19    1.83
 -16  -5   6   13.12    4.00
  16   5  -6   12.97    2.67
 -16  -6   6    8.94    3.75
  16   6  -6    7.83    2.76
 -16  -7   6    2.97    3.28
  16   7  -6    1.75   21.33
 -16  -8   6    0.98    3.27
  16   8  -6    2.58   22.91
 -16  -9   6    1.11    5.48
  16   9  -6    4.16   22.96
 -16 -10   6    8.49    6.63
  16  10  -6   11.24   28.50
 -16 -11   6    4.70    6.32
  16  11  -6    2.83   25.55
 -16 -12   6    1.00    6.08
  16  12  -6    2.25   25.19
 -16 -13   6    5.48    7.01
  16  13  -6   10.38   30.71
 -16 -14   6    3.70    7.01
  16  14  -6    3.86   29.84
 -17   0   6    2.49    4.02
  17   0  -6    1.22   13.27
 -17  -1   6   49.00    5.44
  17   1  -6   49.49    6.50
 -17  -2   6   24.26    4.41
  17   2  -6   20.87    3.58
 -17  -3   6    7.73    2.68
  17   3  -6    7.98    4.45
 -17  -4   6    5.51    2.50
  17   4  -6    4.68    2.15
 -17  -5   6    2.60    3.27
  17   5  -6    3.49    2.33
 -17  -6   6   12.10    4.11
  17   6  -6   10.28    4.29
 -17  -7   6   11.95    4.22
  17   7  -6   15.34   28.05
 -17  -8   6    4.48    5.80
  17   8  -6    2.08   22.88
 -17  -9   6   10.72    6.94
  17   9  -6   15.34   30.37
 -17 -10   6    0.52    5.95
  17  10  -6    1.34   23.69
 -17 -11   6    2.61    6.26
  17  11  -6    0.66   25.47
 -17 -12   6    7.82    7.24
  17  12  -6    9.28   29.83
 -17 -13   6    5.76    7.26
  17  13  -6    7.24   30.45
 -18   0   6   66.66   10.78
  18   0  -6   74.33   42.08
 -18  -1   6    1.62    2.47
  18   1  -6    1.39    2.93
 -18  -2   6   36.66    5.04
  18   2  -6   38.20    6.17
 -18  -3   6   23.71    4.30
  18   3  -6   28.55    9.29
 -18  -4   6    1.89    2.40
  18   4  -6    1.16    4.89
 -18  -5   6   15.17    4.47
  18   5  -6   16.38    4.10
 -18  -6   6    4.17    5.68
  18   6  -6    5.69   23.77
 -18  -7   6    8.92    6.37
  18   7  -6    7.46   25.98
 -18  -8   6   22.23    8.12
  18   8  -6   20.07   31.90
 -18  -9   6    1.07    5.83
  18   9  -6    0.00   22.50
 -18 -10   6    2.20    6.23
  18  10  -6    1.48   26.46
 -18 -11   6    8.22    7.22
  18  11  -6    3.44   25.87
 -18 -12   6    2.39    6.71
  18  12  -6    4.71   28.73
 -19   0   6    0.32    4.20
 -19  -1   6    5.87    2.80
  19   1  -6    8.45   19.66
 -19  -2   6    1.78    2.49
  19   2  -6    0.32    4.67
 -19  -3   6    9.34    3.01
  19   3  -6    7.98    5.75
 -19  -4   6   12.05    3.87
  19   4  -6   13.38    6.56
 -19  -5   6   14.26    6.73
  19   5  -6    9.82    6.19
 -19  -6   6   14.66    7.01
  19   6  -6   13.60    6.97
 -19  -7   6    8.11    6.45
  19   7  -6    5.80    6.16
 -19  -8   6    3.50    6.11
  19   8  -6    3.04    6.01
 -19  -9   6   11.83    7.40
  19   9  -6   14.98    7.62
 -19 -10   6    5.02    6.80
  19  10  -6    5.50    6.71
 -19 -11   6    3.08    6.86
  19  11  -6    5.46    7.02
 -20   0   6    3.39    4.79
 -20  -1   6    2.87    2.83
 -20  -2   6    1.76    3.32
  20   2  -6    0.68   22.73
 -20  -3   6    5.81    3.57
  20   3  -6    6.35   24.96
 -20  -4   6    1.93    5.37
  20   4  -6    1.18   23.51
 -20  -5   6    1.50    5.50
  20   5  -6    1.91    5.63
 -20  -6   6    4.36    6.19
  20   6  -6    6.97    6.41
 -20  -7   6    3.91    6.18
  20   7  -6    5.53    6.37
 -20  -8   6   18.90    8.21
  20   8  -6   19.08    8.12
 -20  -9   6    3.75    6.58
  20   9  -6    2.28    6.37
 -21   0   6    3.27   18.21
 -21  -1   6   13.33    5.46
 -21  -2   6    2.46    3.53
  21   2  -6    2.61   23.68
 -21  -3   6    4.61    3.62
  21   3  -6    8.19   26.71
 -21  -4   6    6.63    6.08
  21   4  -6    6.69   27.23
 -21  -5   6    1.00    5.67
  21   5  -6    2.20   24.99
 -21  -6   6    4.87    6.29
  21   6  -6    4.84   26.41
 -21  -7   6    6.19    6.71
 -22   0   6    4.04   19.30
 -22  -1   6    2.65    4.83
 -22  -2   6    7.59    5.09
   0   0   7    0.30    7.35
   0   0  -7    0.00    4.56
   0  -1   7   63.02    7.38
   0  -2   7    2.46    2.14
   0   2  -7    2.62    8.32
   0  -3   7  353.39   22.83
   0   3  -7  358.20   32.44
   0  -4   7    0.28    1.45
   0   4  -7    0.50    1.88
   0  -5   7  264.01   17.50
   0   5  -7  251.44   16.69
   0  -6   7    6.12    2.15
   0   6  -7    6.19    2.76
   0  -7   7  211.53   14.55
   0   7  -7  214.24   20.36
   0  -8   7   19.22    3.66
   0   8  -7   19.68    3.68
   0  -9   7   31.80    4.25
   0   9  -7   29.79    6.05
   0 -10   7    0.11    1.79
   0  10  -7    1.17    2.77
   0 -11   7   98.07    8.25
   0  11  -7   96.52   11.57
   0 -12   7    2.52    2.27
   0  12  -7    1.92    3.25
   0 -13   7    6.84    2.77
   0  13  -7    8.72    4.27
   0 -14   7    2.04    2.56
   0  14  -7    3.55    3.85
   0 -15   7   22.95    4.87
   0  15  -7   23.15    7.29
   0 -16   7    8.94    5.05
   0  16  -7    9.04    5.00
   0 -17   7   24.56    7.58
   0  17  -7   20.94    6.55
   0 -18   7    5.93    5.19
   0  18  -7    6.85   18.76
   0 -19   7   39.31   10.04
   0 -20   7    7.63    5.87
   0 -21   7   28.39   37.27
  -1   0   7    0.88    1.97
   1   0  -7    1.00    7.02
  -1  -1   7   37.76    3.18
   1   1  -7   26.95   15.83
  -1  -2   7   34.64    2.62
   1   2  -7   35.97    3.69
  -1  -3   7   57.14    3.16
   1   3  -7   52.59    4.66
  -1  -4   7   81.08    4.08
   1   4  -7   29.34    4.53
  -1  -5   7   10.05    1.55
   1   5  -7   10.23    2.00
  -1  -6   7    5.76    1.33
   1   6  -7    5.21    1.23
  -1  -7   7   76.80    4.19
   1   7  -7   80.05    4.74
  -1  -8   7    5.99    1.41
   1   8  -7    6.64    1.60
  -1  -9   7    6.78    1.48
   1   9  -7    6.41    1.93
  -1 -10   7   75.73    4.30
   1  10  -7   79.11    5.81
  -1 -11   7   23.39    2.61
   1  11  -7   24.63    3.46
  -1 -12   7   59.46    3.95
   1  12  -7   64.91    5.41
  -1 -13   7   30.19    3.53
   1  13  -7   30.85    4.10
  -1 -14   7   29.57    3.72
   1  14  -7   32.11    4.34
  -1 -15   7   27.89    3.32
   1  15  -7   29.36    4.44
  -1 -16   7    1.65    1.80
   1  16  -7    0.75    2.25
  -1 -17   7   30.00    5.06
   1  17  -7   26.90    4.71
  -1 -18   7    4.82    2.99
   1  18  -7    4.45    3.52
  -1 -19   7   23.72    4.55
   1  19  -7   17.87   26.39
  -1 -20   7    2.72    3.08
  -1 -21   7    6.20    4.18
  -2   0   7   64.86    7.54
   2   0  -7   30.66   16.82
  -2  -1   7   99.71    6.10
   2   1  -7  100.68    7.45
  -2  -2   7   17.17    2.07
   2   2  -7   14.80   15.56
  -2  -3   7    3.27    1.15
   2   3  -7    4.51    2.24
  -2  -4   7    4.99    1.13
   2   4  -7    5.52    1.79
  -2  -5   7   55.47    3.26
   2   5  -7   52.53    4.11
  -2  -6   7   69.92    3.90
   2   6  -7   70.17    4.40
  -2  -7   7   31.19    2.60
   2   7  -7   32.19    2.62
  -2  -8   7   14.92    1.97
   2   8  -7   14.36    2.12
  -2  -9   7   10.32    1.63
   2   9  -7   12.65    3.00
  -2 -10   7    3.96    1.32
   2  10  -7    3.53    1.75
  -2 -11   7   13.20    2.28
   2  11  -7   13.42    2.63
  -2 -12   7    4.19    1.71
   2  12  -7    3.48    1.95
  -2 -13   7   12.72    2.20
   2  13  -7   14.04    3.02
  -2 -14   7   18.31    2.71
   2  14  -7   19.22    3.56
  -2 -15   7   26.45    3.34
   2  15  -7   24.62    4.22
  -2 -16   7   38.06    3.83
   2  16  -7   40.66    5.02
  -2 -17   7   11.72    2.92
   2  17  -7    9.42    3.52
  -2 -18   7    4.78    2.94
   2  18  -7    3.85   18.12
  -2 -19   7    8.70    3.35
   2  19  -7    7.77   21.07
  -2 -20   7    2.04    3.67
  -2 -21   7    7.50    4.32
  -3   0   7    0.76    2.02
   3   0  -7    1.09    1.88
  -3  -1   7  237.18   11.22
   3   1  -7  242.57   16.10
  -3  -2   7   46.98    3.17
  -3  -3   7  126.03    6.51
  -3  -4   7   12.79    1.71
   3   4  -7   12.62    2.14
  -3  -5   7  120.64    5.70
   3   5  -7  122.66    6.48
  -3  -6   7   11.57    1.74
   3   6  -7   11.75    2.22
  -3  -7   7  139.15    7.21
   3   7  -7  148.72    8.90
  -3  -8   7   22.36    2.58
   3   8  -7   21.90    2.28
  -3  -9   7   89.13    5.26
   3   9  -7   91.56    7.63
  -3 -10   7   27.11    2.59
   3  10  -7   25.10    4.02
  -3 -11   7   35.08    2.98
   3  11  -7   36.69    4.74
  -3 -12   7   37.47    3.19
   3  12  -7   37.54    4.16
  -3 -13   7    7.54    1.78
   3  13  -7    6.78    2.32
  -3 -14   7   15.71    2.52
   3  14  -7   13.74    3.02
  -3 -15   7   15.60    2.51
   3  15  -7   15.21    3.18
  -3 -16   7   14.24    2.57
   3  16  -7   19.40    4.47
  -3 -17   7    6.88    2.52
   3  17  -7    6.05    4.44
  -3 -18   7    8.02    3.15
   3  18  -7    3.55   19.42
  -3 -19   7    3.93    2.99
   3  19  -7    5.61   21.09
  -3 -20   7    5.97    4.01
  -3 -21   7    2.42    3.85
  -4   0   7   79.08    8.93
   4   0  -7   75.74    8.53
  -4  -1   7    0.98    0.97
   4   1  -7    1.30    1.17
  -4  -2   7   15.87    2.48
   4   2  -7   18.75   18.00
  -4  -3   7    8.16    1.86
   4   3  -7    7.49    1.63
  -4  -4   7    4.25    1.65
   4   4  -7    3.85    1.33
  -4  -5   7   12.20    1.87
   4   5  -7   14.26    2.13
  -4  -6   7    5.47    1.41
   4   6  -7    6.41    1.53
  -4  -7   7   34.39    2.63
   4   7  -7   33.57    3.05
  -4  -8   7    4.84    1.27
   4   8  -7    5.31    1.49
  -4  -9   7    7.98    1.54
   4   9  -7    7.93    2.18
  -4 -10   7   32.90    2.75
   4  10  -7   31.76    3.66
  -4 -11   7    7.65    1.58
   4  11  -7    6.49    2.47
  -4 -12   7   12.05    2.06
   4  12  -7   10.41    2.94
  -4 -13   7    9.91    1.96
   4  13  -7    8.98    2.45
  -4 -14   7    9.13    1.99
   4  14  -7    9.38    2.65
  -4 -15   7    2.60    1.75
   4  15  -7    2.63    2.72
  -4 -16   7   25.53    3.29
   4  16  -7   28.31    5.37
  -4 -17   7    8.52    2.58
   4  17  -7   10.06   22.42
  -4 -18   7    3.98    2.81
   4  18  -7    4.48   20.82
  -4 -19   7    2.12    3.45
   4  19  -7    0.00   18.12
  -4 -20   7    1.24    3.58
   4  20  -7    0.06   20.18
  -5   0   7    0.57    1.47
   5   0  -7    0.94    2.16
  -5  -1   7   23.03    2.47
   5   1  -7   24.37    3.40
  -5  -2   7   24.81    2.58
   5   2  -7   26.70    3.54
  -5  -3   7   30.65    2.88
   5   3  -7   35.27    3.42
  -5  -4   7   15.29    2.32
   5   4  -7   13.16    1.93
  -5  -5   7   10.09    1.54
   5   5  -7   11.73    2.01
  -5  -6   7   15.91    1.96
   5   6  -7   17.12    2.43
  -5  -7   7   32.84    2.53
   5   7  -7   34.70    3.10
  -5  -8   7    4.49    1.23
   5   8  -7    7.13    2.14
  -5  -9   7   37.66    2.77
   5   9  -7   39.88    5.24
  -5 -10   7    5.59    1.38
   5  10  -7    5.92    2.74
  -5 -11   7    5.98    1.45
   5  11  -7    6.75    2.08
  -5 -12   7   24.73    3.14
   5  12  -7   18.31    2.97
  -5 -13   7   18.57    2.53
   5  13  -7   18.47    3.94
  -5 -14   7   15.46    2.48
   5  14  -7   18.23    5.51
  -5 -15   7    1.19    1.61
   5  15  -7    0.99    2.50
  -5 -16   7    3.44    1.88
   5  16  -7    3.13    2.83
  -5 -17   7    8.86    2.65
   5  17  -7    9.72   23.18
  -5 -18   7   11.87    3.38
   5  18  -7   11.33   25.32
  -5 -19   7    1.63    3.43
   5  19  -7    6.55   23.04
  -5 -20   7    7.13    4.09
   5  20  -7   10.07   26.49
  -6   0   7   17.44    3.50
   6   0  -7   19.13    4.65
  -6  -1   7    2.85    1.11
   6   1  -7    4.27    1.95
  -6  -2   7  270.68   12.85
   6   2  -7  275.68   15.03
  -6  -3   7    5.06    1.52
   6   3  -7    5.43    1.48
  -6  -4   7   21.29    2.69
   6   4  -7   19.80    2.43
  -6  -5   7    4.00    1.47
   6   5  -7    5.34    1.59
  -6  -6   7   34.37    2.54
   6   6  -7   34.45    3.05
  -6  -7   7    4.36    1.11
   6   7  -7    4.76    1.42
  -6  -8   7    8.79    1.39
   6   8  -7    8.48    2.20
  -6  -9   7   10.78    1.64
   6   9  -7   10.15    3.03
  -6 -10   7    3.42    1.21
   6  10  -7    4.62    2.67
  -6 -11   7   53.74    3.53
   6  11  -7   54.81    6.48
  -6 -12   7    1.53    1.29
   6  12  -7    1.52    2.79
  -6 -13   7   39.22    3.30
   6  13  -7   40.92    5.28
  -6 -14   7    4.65    1.66
   6  14  -7    2.86    2.12
  -6 -15   7   10.52    2.03
   6  15  -7   10.81    4.43
  -6 -16   7    2.98    2.17
   6  16  -7    4.30    4.90
  -6 -17   7    3.38    2.58
   6  17  -7    2.81   21.09
  -6 -18   7    1.75    3.27
   6  18  -7    1.43   21.36
  -6 -19   7    2.86    3.50
   6  19  -7    0.60   21.31
  -6 -20   7    2.60    3.68
   6  20  -7    1.36   22.86
  -7   0   7    0.12    1.81
   7   0  -7    0.64    1.94
  -7  -1   7  142.38    7.43
   7   1  -7  152.79   10.92
  -7  -2   7   18.56    2.35
   7   2  -7   18.31    2.58
  -7  -3   7   43.90    3.49
   7   3  -7   47.10    3.60
  -7  -4   7   51.95    3.76
   7   4  -7   50.46    4.22
  -7  -5   7   80.45    4.21
   7   5  -7   83.33    5.00
  -7  -6   7   20.31    1.89
   7   6  -7   21.42    2.50
  -7  -7   7   37.17    4.11
   7   7  -7   38.75    3.19
  -7  -8   7    8.84    2.34
   7   8  -7    8.22    2.84
  -7  -9   7   45.70    4.66
   7   9  -7   47.20    5.84
  -7 -10   7   22.56    5.02
   7  10  -7   26.17    7.23
  -7 -11   7   19.98    2.11
   7  11  -7   22.50    6.88
  -7 -12   7   10.92    1.81
   7  12  -7   11.56    5.06
  -7 -13   7   22.06    2.45
   7  13  -7   21.59    6.57
  -7 -14   7    9.51    1.77
   7  14  -7   12.37    5.42
  -7 -15   7    4.55    1.75
   7  15  -7    4.95    4.83
  -7 -16   7    1.44    1.91
   7  16  -7    5.57   21.64
  -7 -17   7    5.60    2.65
   7  17  -7    3.33   22.60
  -7 -18   7    0.47    3.05
   7  18  -7    2.03   22.01
  -7 -19   7    2.03    3.26
   7  19  -7    3.61   23.36
  -7 -20   7    2.12    3.54
   7  20  -7    0.00   22.71
  -8   0   7   70.99    8.89
  -8  -1   7   31.60    2.73
   8   1  -7   30.44    3.32
  -8  -2   7    3.41    1.36
   8   2  -7    3.76    1.52
  -8  -3   7   33.85    2.83
   8   3  -7   37.16    3.22
  -8  -4   7    3.35    1.43
   8   4  -7    3.35    1.41
  -8  -5   7   73.99    4.63
   8   5  -7   75.10    5.36
  -8  -6   7   98.84    6.95
   8   6  -7  103.52    5.88
  -8  -7   7    2.06    1.85
   8   7  -7    2.86    1.90
  -8  -8   7   58.23    5.28
   8   8  -7   55.80    6.24
  -8  -9   7   38.41    4.50
   8   9  -7   38.73    5.49
  -8 -10   7   25.93    4.22
   8  10  -7   23.02    6.98
  -8 -11   7   12.62    3.02
   8  11  -7   13.48    5.22
  -8 -12   7    5.37    2.59
   8  12  -7    3.49    4.23
  -8 -13   7   16.79    4.68
   8  13  -7   15.96    5.80
  -8 -14   7    5.24    3.57
   8  14  -7    5.91    4.85
  -8 -15   7    7.78    3.92
   8  15  -7    4.93   22.05
  -8 -16   7   28.27    6.14
   8  16  -7   21.37   29.71
  -8 -17   7    4.05    6.24
   8  17  -7    2.03   21.80
  -8 -18   7    3.70    3.04
   8  18  -7    0.38   22.01
  -8 -19   7    8.05    7.23
   8  19  -7    7.50   26.42
  -9   0   7    0.02    1.43
   9   0  -7    0.26    1.76
  -9  -1   7   26.19    2.55
   9   1  -7   25.90    3.93
  -9  -2   7   15.03    2.09
   9   2  -7   15.65    2.44
  -9  -3   7   60.55    3.74
   9   3  -7   62.24    4.25
  -9  -4   7   78.49    4.36
   9   4  -7   86.45    5.21
  -9  -5   7    8.69    1.75
   9   5  -7    8.09    2.02
  -9  -6   7   14.93    2.96
   9   6  -7   13.96    1.99
  -9  -7   7   11.61    2.70
   9   7  -7    9.17    2.96
  -9  -8   7   19.52    3.48
   9   8  -7   18.95    4.47
  -9  -9   7    8.16    2.57
   9   9  -7    8.53    4.43
  -9 -10   7   17.37    3.42
   9  10  -7   19.92    6.32
  -9 -11   7    5.69    3.26
   9  11  -7    6.35    4.56
  -9 -12   7   39.16    6.49
   9  12  -7   39.64    8.74
  -9 -13   7    1.89    3.19
   9  13  -7    0.76    4.22
  -9 -14   7   24.09    5.50
   9  14  -7   24.82    8.23
  -9 -15   7   13.87    4.59
   9  15  -7   14.75   27.18
  -9 -16   7   16.91    7.70
   9  16  -7   16.92   28.56
  -9 -17   7    4.79    6.56
   9  17  -7    5.61   24.78
  -9 -18   7    8.56    7.29
   9  18  -7    7.72   26.97
  -9 -19   7    2.91    6.86
   9  19  -7    1.56   25.12
 -10   0   7    5.74    2.35
  10   0  -7    6.32    3.31
 -10  -1   7   15.24    2.38
  10   1  -7   14.61    2.52
 -10  -2   7    9.70    1.67
  10   2  -7   12.49    2.21
 -10  -3   7    5.32    1.44
  10   3  -7    5.55    1.64
 -10  -4   7   33.58    2.81
  10   4  -7   33.88    3.19
 -10  -5   7    5.63    1.43
  10   5  -7    5.28    1.52
 -10  -6   7   27.81    3.39
  10   6  -7   29.86    5.04
 -10  -7   7    4.33    2.23
  10   7  -7    3.11    3.55
 -10  -8   7   45.64    5.21
  10   8  -7   51.59    8.87
 -10  -9   7   11.83    3.61
  10   9  -7   14.12    5.21
 -10 -10   7   18.92    4.47
  10  10  -7   22.11    6.58
 -10 -11   7    2.76    3.17
  10  11  -7    4.27    4.41
 -10 -12   7   33.91    6.46
  10  12  -7   33.58    8.62
 -10 -13   7    8.64    3.85
  10  13  -7   12.24    5.58
 -10 -14   7    0.96    3.26
  10  14  -7    0.54   20.45
 -10 -15   7    7.15    4.35
  10  15  -7    8.56   25.27
 -10 -16   7    0.21    5.92
  10  16  -7    0.00   21.46
 -10 -17   7    4.37    6.66
  10  17  -7    3.55   24.83
 -10 -18   7    5.73    7.12
  10  18  -7    3.56   26.20
 -11   0   7    1.79    2.09
  11   0  -7    1.49    2.79
 -11  -1   7  128.06    6.33
  11   1  -7  141.91    8.82
 -11  -2   7   11.48    2.14
  11   2  -7    7.82    1.77
 -11  -3   7   52.66    3.58
  11   3  -7   53.23    4.04
 -11  -4   7   39.79    3.10
  11   4  -7   38.73    3.45
 -11  -5   7   24.54    2.49
  11   5  -7   24.96    3.06
 -11  -6   7   14.16    3.01
  11   6  -7   14.29    4.95
 -11  -7   7    7.47    2.49
  11   7  -7    8.33    4.43
 -11  -8   7    6.57    3.20
  11   8  -7    8.55    4.54
 -11  -9   7    2.03    2.88
  11   9  -7    2.88    3.97
 -11 -10   7    9.94    3.69
  11  10  -7    7.40    4.75
 -11 -11   7    7.12    3.66
  11  11  -7    9.48    5.14
 -11 -12   7   16.10    4.42
  11  12  -7   19.03    6.73
 -11 -13   7    6.00    3.76
  11  13  -7    6.72   24.36
 -11 -14   7   28.15    5.91
  11  14  -7   24.79   32.79
 -11 -15   7   26.87    8.94
  11  15  -7   26.22   35.58
 -11 -16   7    0.00    6.21
  11  16  -7    2.71   24.65
 -11 -17   7    0.70    6.15
  11  17  -7    1.14   25.29
 -11 -18   7    0.13    6.51
  11  18  -7    5.27   27.34
 -12   0   7   80.28    7.46
  12   0  -7   78.14   10.06
 -12  -1   7    4.55    1.60
  12   1  -7    3.72    1.65
 -12  -2   7    8.27    1.90
  12   2  -7    8.06    2.24
 -12  -3   7    4.79    1.69
  12   3  -7    5.62    1.75
 -12  -4   7   25.17    3.00
  12   4  -7   25.34    3.64
 -12  -5   7   24.88    2.90
  12   5  -7   23.74    2.61
 -12  -6   7   16.99    4.16
  12   6  -7   17.06    5.91
 -12  -7   7    6.56    3.23
  12   7  -7    7.08    4.43
 -12  -8   7    1.16    2.78
  12   8  -7    2.01    3.99
 -12  -9   7   23.83    5.38
  12   9  -7   22.22    6.80
 -12 -10   7   61.18    7.77
  12  10  -7   63.59   10.70
 -12 -11   7   12.79    4.23
  12  11  -7   14.80    5.74
 -12 -12   7    0.82    3.27
  12  12  -7    1.77   22.05
 -12 -13   7   13.41    4.50
  12  13  -7    9.50   26.66
 -12 -14   7    7.73    6.86
  12  14  -7    6.56   26.22
 -12 -15   7    2.54    6.42
  12  15  -7    6.37   25.90
 -12 -16   7    7.30    7.32
  12  16  -7    3.03   26.14
 -12 -17   7    7.25    7.49
  12  17  -7    4.66   28.30
 -13   0   7    0.57    3.14
  13   0  -7    0.96    2.95
 -13  -1   7    1.32    1.90
  13   1  -7    3.69    1.77
 -13  -2   7   10.36    2.63
  13   2  -7   12.15    3.17
 -13  -3   7    0.88    1.85
  13   3  -7    1.12    1.75
 -13  -4   7   28.49    3.81
  13   4  -7   27.30    3.65
 -13  -5   7   19.74    2.93
  13   5  -7   22.08    2.81
 -13  -6   7   17.69    4.13
  13   6  -7   18.29    5.80
 -13  -7   7    1.36    2.91
  13   7  -7    0.89    3.94
 -13  -8   7   12.08    3.93
  13   8  -7   10.49    5.16
 -13  -9   7   28.33    6.08
  13   9  -7   26.88    7.99
 -13 -10   7    3.67    3.45
  13  10  -7    4.66    4.71
 -13 -11   7    3.22    3.51
  13  11  -7    1.73   22.87
 -13 -12   7    1.08    3.38
  13  12  -7    0.00   22.19
 -13 -13   7    1.38    5.82
  13  13  -7    2.67   24.20
 -13 -14   7    1.35    6.22
  13  14  -7    1.56   24.75
 -13 -15   7    1.04    6.43
  13  15  -7    0.87   24.87
 -13 -16   7    2.36    6.73
  13  16  -7    0.74   25.81
 -13 -17   7    0.32    6.66
  13  17  -7    0.00   25.73
 -14   0   7   34.88    7.44
  14   0  -7   39.55    7.96
 -14  -1   7    9.17    2.50
  14   1  -7   11.52    2.73
 -14  -2   7   65.69    5.58
  14   2  -7   66.93    7.07
 -14  -3   7   13.19    2.89
  14   3  -7   13.54    3.40
 -14  -4   7   13.39    2.87
  14   4  -7   14.51    2.76
 -14  -5   7    4.62    1.96
  14   5  -7    4.35    1.64
 -14  -6   7    4.98    3.28
  14   6  -7    6.37    4.66
 -14  -7   7    8.38    3.70
  14   7  -7    9.76    5.18
 -14  -8   7   11.12    3.95
  14   8  -7   12.59    5.48
 -14  -9   7    3.62    3.52
  14   9  -7    6.16    4.89
 -14 -10   7    0.85    3.40
  14  10  -7    0.00   21.17
 -14 -11   7    1.85    3.47
  14  11  -7    2.40   23.44
 -14 -12   7    2.13    6.13
  14  12  -7    3.44   24.85
 -14 -13   7    1.83    6.11
  14  13  -7    1.28   24.91
 -14 -14   7    0.50    6.13
  14  14  -7    0.00   24.30
 -14 -15   7    0.90    6.46
  14  15  -7    1.42   26.87
 -14 -16   7    1.08    6.72
  14  16  -7    1.87   27.98
 -15   0   7    1.34    3.64
  15   0  -7    0.83   15.03
 -15  -1   7   11.63    2.74
  15   1  -7   14.29    5.50
 -15  -2   7   46.56    5.00
  15   2  -7   45.16    4.14
 -15  -3   7    4.65    2.33
  15   3  -7    5.82    2.50
 -15  -4   7   13.60    2.77
  15   4  -7   13.48    2.63
 -15  -5   7   10.29    2.59
  15   5  -7   11.61    2.56
 -15  -6   7   30.64    6.17
  15   6  -7   32.12    8.62
 -15  -7   7   18.17    4.84
  15   7  -7   22.13    7.24
 -15  -8   7   13.13    4.25
  15   8  -7   12.14    5.89
 -15  -9   7    9.57    4.06
  15   9  -7    7.62   25.24
 -15 -10   7   17.94    5.50
  15  10  -7   21.71   31.23
 -15 -11   7   12.07    7.22
  15  11  -7   10.34   27.55
 -15 -12   7    3.31    6.48
  15  12  -7    1.58   25.35
 -15 -13   7    5.41    6.93
  15  13  -7    3.93   27.25
 -15 -14   7   23.70    9.37
  15  14  -7   19.30   35.26
 -15 -15   7    6.17    7.34
  15  15  -7    2.14   27.84
 -16   0   7   88.11   11.99
  16   0  -7   94.14   51.31
 -16  -1   7    1.93    2.29
  16   1  -7    1.33    2.67
 -16  -2   7    8.56    2.71
  16   2  -7    8.80    3.30
 -16  -3   7    0.62    2.17
  16   3  -7    0.98    1.67
 -16  -4   7   10.43    2.69
  16   4  -7    8.70    2.15
 -16  -5   7   14.65    4.24
  16   5  -7   14.16    2.78
 -16  -6   7   16.22    4.41
  16   6  -7   15.86    6.27
 -16  -7   7    2.39    3.40
  16   7  -7    1.38   21.87
 -16  -8   7    2.97    3.49
  16   8  -7    2.34   22.97
 -16  -9   7    0.70    5.46
  16   9  -7    0.00   22.77
 -16 -10   7   15.89    7.62
  16  10  -7    9.39   28.13
 -16 -11   7    0.49    5.71
  16  11  -7    0.00   22.77
 -16 -12   7    0.00    6.15
  16  12  -7    3.39   25.68
 -16 -13   7    0.00    6.47
  16  13  -7    0.30   25.96
 -16 -14   7   21.00    9.47
  16  14  -7   21.14   36.61
 -17   0   7    2.12    4.13
  17   0  -7    2.88   14.15
 -17  -1   7   18.04    3.60
  17   1  -7   18.13    5.63
 -17  -2   7   10.07    2.91
  17   2  -7    9.08    3.48
 -17  -3   7    0.57    2.26
  17   3  -7    1.39    2.64
 -17  -4   7    8.58    2.71
  17   4  -7    9.93    4.64
 -17  -5   7    3.55    3.50
  17   5  -7    1.88    3.60
 -17  -6   7   14.86    4.47
  17   6  -7   10.05   25.70
 -17  -7   7    9.77    4.20
  17   7  -7    4.79   23.37
 -17  -8   7    2.34    5.64
  17   8  -7    1.96   24.56
 -17  -9   7   10.66    6.90
  17   9  -7    9.93   28.06
 -17 -10   7    0.45    5.88
  17  10  -7    4.35   25.94
 -17 -11   7    4.82    6.65
  17  11  -7    1.26   26.04
 -17 -12   7    2.66    6.64
  17  12  -7    2.59   26.42
 -17 -13   7    7.65    7.58
  17  13  -7    4.63   28.20
 -18   0   7   19.63    6.26
  18   0  -7   19.98   22.28
 -18  -1   7    4.11    2.58
  18   1  -7    2.22    3.70
 -18  -2   7   14.74    3.27
  18   2  -7   15.96    6.27
 -18  -3   7    8.98    2.90
  18   3  -7   14.14    6.15
 -18  -4   7   12.62    3.01
  18   4  -7   14.98   27.93
 -18  -5   7   36.87    6.96
  18   5  -7   40.09    8.20
 -18  -6   7    4.48    5.68
  18   6  -7    3.23   24.60
 -18  -7   7   14.36    7.10
  18   7  -7   15.58   29.78
 -18  -8   7    2.01    5.80
  18   8  -7    6.23   25.12
 -18  -9   7    5.58    6.46
  18   9  -7    6.31   26.44
 -18 -10   7    0.91    6.16
  18  10  -7    5.12   27.60
 -18 -11   7    4.20    6.82
  18  11  -7    7.40   29.39
 -18 -12   7    2.70    6.93
  18  12  -7    4.28   28.99
 -19   0   7    0.00    4.30
 -19  -1   7    1.37    2.53
 -19  -2   7    2.17    2.61
  19   2  -7    1.97    5.09
 -19  -3   7    5.16    2.84
  19   3  -7    6.08    5.47
 -19  -4   7   22.84    5.12
  19   4  -7   24.37    7.79
 -19  -5   7    4.97    5.85
  19   5  -7    2.65    5.38
 -19  -6   7    4.32    5.89
  19   6  -7    4.49    5.76
 -19  -7   7    0.91    5.49
  19   7  -7    2.44   24.49
 -19  -8   7    2.65    6.16
  19   8  -7    3.12   25.61
 -19  -9   7    3.17    6.50
  19   9  -7    4.45   26.79
 -19 -10   7   16.79    8.37
  19  10  -7   21.75   36.71
 -20   0   7   12.72    5.81
 -20  -1   7    3.45    2.97
 -20  -2   7    4.28    3.43
 -20  -3   7   17.40    4.72
  20   3  -7   16.70   29.88
 -20  -4   7    3.53    3.28
  20   4  -7    6.15   25.92
 -20  -5   7   12.47    6.82
  20   5  -7    9.97   28.77
 -20  -6   7    5.92    6.24
  20   6  -7    6.52    7.30
 -20  -7   7   12.47    7.40
  20   7  -7   15.01    7.53
 -20  -8   7    4.78    6.60
  20   8  -7    4.57    6.57
 -21   0   7    1.91   17.72
 -21  -1   7   13.45    5.59
 -21  -2   7    1.45    3.46
 -21  -3   7    4.72    3.63
  21   3  -7    4.71   25.59
 -21  -4   7    4.62    5.93
  21   4  -7    1.76   25.54
 -21  -5   7    0.96    5.74
  21   5  -7    0.00   24.66
 -21  -6   7    2.27    6.09
  21   6  -7    5.24   26.72
   0   0   8   19.06   17.82
   0   0  -8    0.25    3.47
   0  -1   8    1.79    2.32
   0   1  -8    0.15    0.68
   0  -2   8  112.36   11.77
   0   2  -8    0.00    0.72
   0  -3   8    1.22    1.61
   0   3  -8    0.39    1.53
   0  -4   8    7.52    2.20
   0   4  -8    8.36   11.88
   0  -5   8    8.89    2.43
   0   5  -8    7.28    2.96
   0  -6   8   47.17    4.99
   0   6  -8   50.39    5.19
   0  -7   8   12.59    2.90
   0   7  -8   14.37    3.35
   0  -8   8    6.42    2.34
   0   8  -8    5.63    2.29
   0  -9   8    4.89    2.21
   0   9  -8    5.46    2.27
   0 -10   8   38.58    4.88
   0  10  -8   39.77    7.03
   0 -11   8    6.20    2.52
   0  11  -8    7.33    3.93
   0 -12   8   16.32    3.64
   0  12  -8   17.06    5.61
   0 -13   8    0.12    2.27
   0  13  -8    1.18    3.31
   0 -14   8   23.56    4.74
   0  14  -8   22.26    6.96
   0 -15   8    0.91    2.42
   0  15  -8    1.10    3.88
   0 -16   8   10.91    5.41
   0  16  -8    7.53    4.98
   0 -17   8    5.47    5.07
   0  17  -8    4.73    4.86
   0 -18   8    7.81    5.52
   0  18  -8    4.82   18.80
   0 -19   8    8.12    5.86
   0 -20   8    5.03    5.82
   0 -21   8    4.18   21.20
  -1   0   8    0.37    2.06
   1   0  -8    0.00    0.55
  -1  -1   8   66.75    4.70
   1   1  -8    0.60    0.58
  -1  -2   8   51.71    4.06
   1   2  -8   23.29   16.80
  -1  -3   8  171.01    8.51
  -1  -4   8  147.15    6.72
   1   4  -8  103.30   11.09
  -1  -5   8   32.06    2.64
   1   5  -8   36.06    4.33
  -1  -6   8   22.88    2.47
   1   6  -8   24.60    3.15
  -1  -7   8   47.60    3.22
   1   7  -8   48.05    3.24
  -1  -8   8  108.13    5.45
   1   8  -8  110.38    5.53
  -1  -9   8   27.40    2.63
   1   9  -8   28.43    2.68
  -1 -10   8   15.02    3.35
   1  10  -8   15.61    5.14
  -1 -11   8   21.79    2.62
   1  11  -8   22.49    3.54
  -1 -12   8   18.45    4.16
   1  12  -8   19.35    6.26
  -1 -13   8    1.29    1.23
   1  13  -8    2.71    2.14
  -1 -14   8   14.40    2.86
   1  14  -8   13.85    3.18
  -1 -15   8   13.01    2.37
   1  15  -8   11.86    3.08
  -1 -16   8    9.87    2.26
   1  16  -8    9.17    2.94
  -1 -17   8    7.58    3.11
   1  17  -8    8.24    3.13
  -1 -18   8    6.23    3.16
   1  18  -8    6.51    5.16
  -1 -19   8    4.91    3.19
  -1 -20   8   10.75    3.73
  -2   0   8   75.07    8.74
  -2  -1   8   44.47    3.74
  -2  -2   8   35.78    2.94
  -2  -3   8  123.72    6.52
   2   3  -8  117.42    8.68
  -2  -4   8   57.82    3.45
   2   4  -8   28.41   19.71
  -2  -5   8    5.23    1.35
   2   5  -8    5.35    2.11
  -2  -6   8  318.81   13.41
   2   6  -8  335.14   18.10
  -2  -7   8   10.53    1.64
   2   7  -8   10.91    2.23
  -2  -8   8  272.49   11.73
   2   8  -8  263.26   11.36
  -2  -9   8    0.84    1.12
   2   9  -8    1.43    1.24
  -2 -10   8   84.63    5.25
   2  10  -8   85.38    6.23
  -2 -11   8    7.74    1.89
   2  11  -8    8.68    2.30
  -2 -12   8    8.30    1.81
   2  12  -8    8.14    2.37
  -2 -13   8   32.04    3.26
   2  13  -8   35.17    4.43
  -2 -14   8    3.05    1.77
   2  14  -8    4.63    2.42
  -2 -15   8    2.70    1.79
   2  15  -8    2.90    2.44
  -2 -16   8   10.99    2.35
   2  16  -8    9.47    3.55
  -2 -17   8    9.47    3.21
   2  17  -8   11.84    3.99
  -2 -18   8    7.01    3.17
   2  18  -8    6.67   20.37
  -2 -19   8    8.58    3.41
   2  19  -8    5.21   20.97
  -2 -20   8    0.93    3.72
  -3   0   8    1.89    2.41
   3   0  -8    0.35    1.43
  -3  -1   8  303.32   16.39
   3   1  -8  162.13   63.20
  -3  -2   8   38.73    3.04
   3   2  -8   39.00    4.13
  -3  -3   8    2.35    1.31
   3   3  -8    2.96    1.45
  -3  -4   8    6.06    1.35
   3   4  -8    6.67    1.58
  -3  -5   8    3.20    1.24
   3   5  -8    3.34    1.45
  -3  -6   8   13.61    2.16
   3   6  -8   16.08    3.33
  -3  -7   8   17.04    2.42
   3   7  -8   18.30    3.56
  -3  -8   8   19.34    2.56
   3   8  -8   21.77    3.07
  -3  -9   8    2.15    1.23
   3   9  -8    1.89    1.38
  -3 -10   8   25.59    2.61
   3  10  -8   27.11    3.54
  -3 -11   8   10.01    1.81
   3  11  -8   10.63    2.48
  -3 -12   8    6.62    1.72
   3  12  -8    5.29    2.20
  -3 -13   8   11.05    2.06
   3  13  -8   10.52    2.71
  -3 -14   8   29.15    3.30
   3  14  -8   27.48    4.20
  -3 -15   8    5.33    1.94
   3  15  -8    4.88    2.99
  -3 -16   8   15.01    2.67
   3  16  -8   16.54    4.15
  -3 -17   8    3.05    2.74
   3  17  -8    3.79    4.38
  -3 -18   8    3.07    2.87
   3  18  -8    3.05   19.36
  -3 -19   8    0.26    2.79
   3  19  -8    0.00   18.53
  -3 -20   8    1.27    3.73
  -4   0   8    3.52    2.83
   4   0  -8    1.69    1.68
  -4  -1   8   14.41    2.72
   4   1  -8   14.56    4.14
  -4  -2   8   14.49    2.62
   4   2  -8   14.62    3.06
  -4  -3   8    4.88    1.79
   4   3  -8    5.64    1.65
  -4  -4   8   66.70    5.08
   4   4  -8   67.92    4.39
  -4  -5   8   13.32    1.86
   4   5  -8   14.09    2.28
  -4  -6   8   33.29    2.71
   4   6  -8   31.85    3.03
  -4  -7   8   14.41    1.91
   4   7  -8   17.13    2.83
  -4  -8   8   16.71    2.08
   4   8  -8   15.55    3.03
  -4  -9   8   46.93    3.24
  -4 -10   8    6.42    1.51
   4  10  -8    2.11    1.94
  -4 -11   8   10.13    1.77
   4  11  -8   10.31    2.41
  -4 -12   8    6.42    1.68
   4  12  -8    6.30    2.28
  -4 -13   8    4.62    1.62
   4  13  -8    4.34    2.21
  -4 -14   8   19.35    2.79
   4  14  -8   19.04    4.13
  -4 -15   8    2.77    1.80
   4  15  -8    3.33    2.81
  -4 -16   8   12.84    2.82
   4  16  -8    9.35    3.47
  -4 -17   8    1.02    2.54
   4  17  -8    0.06   18.42
  -4 -18   8   10.39    3.38
   4  18  -8   12.02   24.45
  -4 -19   8    6.43    3.96
   4  19  -8    3.66   21.13
  -4 -20   8    9.63    4.36
  -5   0   8    0.74    1.93
   5   0  -8    0.16    1.57
  -5  -1   8   25.65    2.86
   5   1  -8   25.70    3.76
  -5  -2   8   34.47    3.17
   5   2  -8   35.65    3.50
  -5  -3   8   43.22    3.51
   5   3  -8   41.26    4.58
  -5  -4   8    7.54    1.73
   5   4  -8    9.98    1.93
  -5  -5   8    4.36    1.32
   5   5  -8    4.80    1.54
  -5  -6   8    4.66    1.29
   5   6  -8    5.82    1.56
  -5  -7   8  120.86    5.86
   5   7  -8  117.68    6.52
  -5  -8   8   16.54    2.07
   5   8  -8   18.27    2.54
  -5  -9   8   27.62    2.55
   5   9  -8   31.63    4.88
  -5 -10   8    9.55    1.61
   5  10  -8   11.48    4.59
  -5 -11   8   24.62    2.63
   5  11  -8   19.75    5.88
  -5 -12   8   29.72    2.96
   5  12  -8   40.28    8.73
  -5 -13   8    1.27    1.50
   5  13  -8    1.33    2.43
  -5 -14   8    9.21    1.97
   5  14  -8    9.03    3.11
  -5 -15   8   17.55    2.66
   5  15  -8   14.19    3.96
  -5 -16   8    7.19    2.41
   5  16  -8    7.40    4.39
  -5 -17   8   15.13    3.77
   5  17  -8   13.09   25.22
  -5 -18   8    4.13    2.79
   5  18  -8    5.78   22.09
  -5 -19   8    6.14    3.96
   5  19  -8    5.39   22.62
  -5 -20   8    9.34    4.23
   5  20  -8    6.24   24.45
  -6   0   8  183.87   13.00
  -6  -1   8   45.21    3.21
   6   1  -8   48.18    4.99
  -6  -2   8  162.11    8.34
   6   2  -8  167.51   11.93
  -6  -3   8   50.00    3.78
   6   3  -8   51.26    3.76
  -6  -4   8  220.71   10.89
   6   4  -8  224.59   12.70
  -6  -5   8    7.38    1.41
   6   5  -8    7.19    1.65
  -6  -6   8    5.01    1.26
   6   6  -8    5.72    1.53
  -6  -7   8   10.83    1.59
   6   7  -8   11.44    1.97
  -6  -8   8    8.17    1.42
   6   8  -8    9.41    1.92
  -6  -9   8   45.90    3.78
   6   9  -8   59.89    6.54
  -6 -10   8    2.01    1.19
   6  10  -8    2.31    2.41
  -6 -11   8    4.85    1.42
   6  11  -8    2.92    2.22
  -6 -12   8   23.39    2.64
   6  12  -8   26.85   31.46
  -6 -13   8   47.62    3.66
  -6 -14   8   10.62    1.99
   6  14  -8   10.59    5.33
  -6 -15   8   11.34    2.12
   6  15  -8   10.43    3.33
  -6 -16   8   12.91    3.00
   6  16  -8   11.37   24.40
  -6 -17   8    8.96    3.05
   6  17  -8   11.30   24.90
  -6 -18   8   15.93    4.41
   6  18  -8   19.55   29.18
  -6 -19   8    2.61    3.54
   6  19  -8    4.23   22.97
  -6 -20   8    1.63    3.57
   6  20  -8    3.71   24.32
  -7   0   8    1.71    2.04
   7   0  -8    1.93    2.71
  -7  -1   8  109.21    5.50
   7   1  -8  110.04    8.56
  -7  -2   8    3.07    1.54
   7   2  -8    1.73    1.33
  -7  -3   8   65.10    4.37
   7   3  -8   67.49    4.42
  -7  -4   8   28.51    3.01
   7   4  -8   30.71    3.49
  -7  -5   8   23.30    2.81
   7   5  -8   24.52    2.79
  -7  -6   8   15.46    1.93
   7   6  -8   16.81    2.41
  -7  -7   8    8.77    1.50
   7   7  -8    9.72    1.90
  -7  -8   8    8.21    1.48
   7   8  -8    9.78    1.91
  -7  -9   8   15.90    1.93
   7   9  -8   18.44    4.01
  -7 -10   8   11.64    1.69
   7  10  -8   13.20    5.01
  -7 -11   8    1.40    1.16
   7  11  -8    0.64    3.63
  -7 -12   8    9.78    1.82
   7  12  -8    6.06    4.26
  -7 -13   8    1.38    1.34
   7  13  -8    0.50    2.74
  -7 -14   8   15.75    2.39
   7  14  -8   13.11   24.60
  -7 -15   8   18.33    2.80
   7  15  -8   26.81   36.76
  -7 -16   8    0.72    2.27
   7  16  -8    1.22   20.02
  -7 -17   8    9.46    2.95
   7  17  -8    6.54   24.57
  -7 -18   8    1.01    3.02
   7  18  -8    0.75   22.29
  -7 -19   8    3.17    3.33
   7  19  -8    1.55   23.63
  -8   0   8  105.59    8.49
   8   0  -8  116.45   12.75
  -8  -1   8   11.43    2.09
   8   1  -8    9.49    3.73
  -8  -2   8   32.04    2.86
   8   2  -8   36.90    4.51
  -8  -3   8   44.69    3.26
   8   3  -8   48.44    4.28
  -8  -4   8   31.16    3.97
   8   4  -8   30.82    3.54
  -8  -5   8   17.32    2.36
   8   5  -8   19.28    3.98
  -8  -6   8    2.93    1.06
   8   6  -8    3.67    1.43
  -8  -7   8    0.75    1.78
   8   7  -8    1.06    1.24
  -8  -8   8    6.01    2.32
   8   8  -8    5.04    2.24
  -8  -9   8   21.74    3.81
   8   9  -8   26.56    7.16
  -8 -10   8    4.16    2.41
   8  10  -8    6.25    4.34
  -8 -11   8   39.89    5.10
   8  11  -8   37.90    8.53
  -8 -12   8    2.00    2.58
   8  12  -8    1.10    4.08
  -8 -13   8   11.62    4.10
   8  13  -8    8.29    5.09
  -8 -14   8    2.39    3.41
   8  14  -8    3.30    4.45
  -8 -15   8    8.20    4.05
   8  15  -8   12.43   25.70
  -8 -16   8    6.09    4.05
   8  16  -8    4.31   22.84
  -8 -17   8    1.27    5.96
   8  17  -8    1.36   22.41
  -8 -18   8    0.28    5.80
   8  18  -8    1.11   23.27
  -8 -19   8    5.85    7.11
   8  19  -8    2.78   25.25
  -9   0   8    0.35    1.29
   9   0  -8    0.76    2.75
  -9  -1   8   90.13    4.85
   9   1  -8   98.40    6.59
  -9  -2   8   12.01    1.94
   9   2  -8   12.31    2.44
  -9  -3   8   40.81    3.19
   9   3  -8   43.47    4.09
  -9  -4   8   74.38    4.33
   9   4  -8   80.92    5.10
  -9  -5   8    7.79    1.69
   9   5  -8    7.69    1.73
  -9  -6   8    2.02    0.90
   9   6  -8    2.18    1.31
  -9  -7   8    4.32    2.18
   9   7  -8    4.74    2.33
  -9  -8   8   28.61    4.27
   9   8  -8   29.41    7.31
  -9  -9   8    7.01    2.61
   9   9  -8    7.27    4.45
  -9 -10   8   64.39    7.64
   9  10  -8   67.45   10.60
  -9 -11   8    4.26    3.34
   9  11  -8    2.43    4.37
  -9 -12   8   13.78    4.22
   9  12  -8   14.92    5.80
  -9 -13   8   10.68    4.12
   9  13  -8   10.99    5.60
  -9 -14   8   34.10    6.96
   9  14  -8   28.98   39.51
  -9 -15   8    2.17    3.62
   9  15  -8    1.29   21.65
  -9 -16   8    2.60    5.83
   9  16  -8    4.19   23.23
  -9 -17   8   13.20    7.58
   9  17  -8   13.14   29.80
  -9 -18   8    4.84    6.80
   9  18  -8    5.01   25.79
  -9 -19   8    3.86    6.93
   9  19  -8    2.52   26.22
 -10   0   8   10.03    3.82
  10   0  -8   11.46    4.37
 -10  -1   8    9.35    1.73
  10   1  -8   11.76    2.30
 -10  -2   8    4.16    1.46
  10   2  -8    4.28    1.86
 -10  -3   8  273.78   11.94
  10   3  -8  287.47   16.04
 -10  -4   8    2.77    1.37
  10   4  -8    2.56    1.52
 -10  -5   8   17.67    2.39
  10   5  -8   19.91    2.75
 -10  -6   8    6.17    2.32
  10   6  -8    4.99    1.71
 -10  -7   8   49.72    5.31
  10   7  -8   52.02    6.46
 -10  -8   8    2.51    2.87
  10   8  -8    4.25    4.10
 -10  -9   8    1.96    2.96
  10   9  -8    0.45    3.71
 -10 -10   8    2.49    3.11
  10  10  -8    3.69    4.20
 -10 -11   8    1.86    3.21
  10  11  -8    2.70    4.40
 -10 -12   8    9.75    4.03
  10  12  -8    9.51    5.43
 -10 -13   8   27.96    6.07
  10  13  -8   28.24    8.84
 -10 -14   8    7.20    4.15
  10  14  -8   10.61   26.58
 -10 -15   8    0.00    5.61
  10  15  -8    0.00   21.51
 -10 -16   8   12.60    7.56
  10  16  -8   11.47   29.88
 -10 -17   8   29.85    9.71
  10  17  -8   29.89   38.34
 -10 -18   8    6.58    7.63
  10  18  -8    6.94   28.28
 -11   0   8    0.91    2.03
  11   0  -8    1.68    2.97
 -11  -1   8   44.31    3.81
  11   1  -8   48.72    4.49
 -11  -2   8    6.94    1.68
  11   2  -8    7.78    1.91
 -11  -3   8   11.36    1.98
  11   3  -8   11.88    2.57
 -11  -4   8   11.11    2.04
  11   4  -8    8.50    1.98
 -11  -5   8    2.81    1.49
  11   5  -8    3.61    1.84
 -11  -6   8    7.70    3.20
  11   6  -8    9.23    2.19
 -11  -7   8    2.08    2.82
  11   7  -8    2.59    3.93
 -11  -8   8   22.41    4.78
  11   8  -8   22.37    6.64
 -11  -9   8    0.80    2.97
  11   9  -8    0.00    3.74
 -11 -10   8   26.66    5.39
  11  10  -8   27.95    8.15
 -11 -11   8    0.33    3.20
  11  11  -8    0.98    4.30
 -11 -12   8   30.72    6.67
  11  12  -8   31.03    8.88
 -11 -13   8    6.04    3.82
  11  13  -8   11.27   26.85
 -11 -14   8   21.68    5.47
  11  14  -8   22.54   32.69
 -11 -15   8   12.73    7.43
  11  15  -8    9.17   27.93
 -11 -16   8    3.45    6.73
  11  16  -8    2.49   26.28
 -11 -17   8   12.88    8.10
  11  17  -8    9.17   28.96
 -11 -18   8    3.47    7.22
  11  18  -8    3.11   27.28
 -12   0   8   12.89    4.36
  12   0  -8   14.15    4.59
 -12  -1   8    6.65    2.16
  12   1  -8    7.65    2.24
 -12  -2   8    9.00    2.33
  12   2  -8    9.68    2.14
 -12  -3   8   12.02    2.50
  12   3  -8   14.06    3.52
 -12  -4   8   16.60    2.81
  12   4  -8   20.36    3.79
 -12  -5   8   14.78    2.68
  12   5  -8   13.79    2.89
 -12  -6   8   22.16    4.89
  12   6  -8   21.84    2.35
 -12  -7   8    2.13    2.96
  12   7  -8    3.58    4.24
 -12  -8   8    5.41    3.37
  12   8  -8    7.08    4.73
 -12  -9   8   13.94    4.22
  12   9  -8   11.65    5.34
 -12 -10   8   15.63    4.39
  12  10  -8   18.63    6.43
 -12 -11   8    3.77    3.60
  12  11  -8    4.11    4.78
 -12 -12   8    3.24    3.69
  12  12  -8    0.79   22.42
 -12 -13   8    5.02    3.91
  12  13  -8    1.79   23.76
 -12 -14   8    2.38    6.31
  12  14  -8    0.69   23.70
 -12 -15   8    6.01    6.89
  12  15  -8    4.78   26.70
 -12 -16   8    2.52    6.77
  12  16  -8    3.65   27.23
 -12 -17   8    0.01    6.57
  12  17  -8    1.61   26.04
 -13   0   8    0.42    3.29
  13   0  -8    0.07    3.01
 -13  -1   8   19.07    3.24
  13   1  -8   15.75    3.51
 -13  -2   8    3.85    2.14
  13   2  -8    5.66    2.34
 -13  -3   8   14.14    2.93
  13   3  -8   15.09    3.02
 -13  -4   8   20.43    3.18
  13   4  -8   19.76    4.03
 -13  -5   8    3.43    1.84
  13   5  -8    4.03    2.04
 -13  -6   8   15.45    4.01
  13   6  -8   16.78    3.05
 -13  -7   8    1.55    3.00
  13   7  -8    0.00    4.06
 -13  -8   8    6.67    3.62
  13   8  -8    7.22    5.00
 -13  -9   8   12.39    4.14
  13   9  -8   13.40    5.75
 -13 -10   8   10.28    4.11
  13  10  -8   10.31    5.61
 -13 -11   8    2.22    3.61
  13  11  -8    3.00   22.62
 -13 -12   8    8.78    4.26
  13  12  -8    7.55   26.05
 -13 -13   8    4.82    6.61
  13  13  -8    1.46   24.14
 -13 -14   8    1.01    6.23
  13  14  -8    1.46   24.59
 -13 -15   8    6.74    7.45
  13  15  -8    7.28   29.20
 -13 -16   8    2.79    7.01
  13  16  -8    2.15   27.42
 -14   0   8    2.51    3.70
  14   0  -8    4.72   16.93
 -14  -1   8   16.04    3.31
  14   1  -8   16.86    3.89
 -14  -2   8    1.98    2.16
  14   2  -8    1.91    2.20
 -14  -3   8    8.95    2.57
  14   3  -8    8.51    2.66
 -14  -4   8   35.88    4.38
  14   4  -8   36.52    5.57
 -14  -5   8    2.39    1.93
  14   5  -8    1.98    1.52
 -14  -6   8   15.33    4.22
  14   6  -8   14.97    3.07
 -14  -7   8   13.61    4.17
  14   7  -8   11.78    5.53
 -14  -8   8   23.59    5.35
  14   8  -8   21.31    6.74
 -14  -9   8    2.13    3.43
  14   9  -8    3.08    4.95
 -14 -10   8    3.34    3.65
  14  10  -8    1.57   22.27
 -14 -11   8    9.43    4.62
  14  11  -8    8.72   27.07
 -14 -12   8    3.12    6.31
  14  12  -8    0.66   23.36
 -14 -13   8   25.65    9.32
  14  13  -8   30.25   38.27
 -14 -14   8    1.17    6.52
  14  14  -8    1.16   25.82
 -14 -15   8   10.40    8.15
  14  15  -8    9.89   29.91
 -14 -16   8    0.06    6.84
  14  16  -8    0.18   27.15
 -15   0   8    0.55    3.77
  15   0  -8    3.38   16.70
 -15  -1   8    7.17    2.59
  15   1  -8    8.56    5.09
 -15  -2   8   12.18    2.87
  15   2  -8   13.04    4.09
 -15  -3   8   21.31    3.60
  15   3  -8   19.09    3.51
 -15  -4   8    5.19    2.37
  15   4  -8    4.45    1.81
 -15  -5   8   19.62    3.20
  15   5  -8   17.00    3.41
 -15  -6   8    5.44    3.57
  15   6  -8    8.50    5.29
 -15  -7   8   27.15    6.03
  15   7  -8   26.68    7.76
 -15  -8   8    4.48    3.63
  15   8  -8    2.73   22.41
 -15  -9   8   13.79    4.56
  15   9  -8   14.09   28.38
 -15 -10   8    1.89    5.86
  15  10  -8    0.16   22.90
 -15 -11   8    7.14    6.83
  15  11  -8    7.58   27.18
 -15 -12   8    1.54    6.45
  15  12  -8    1.90   25.83
 -15 -13   8    0.00    6.28
  15  13  -8    0.00   23.55
 -15 -14   8    2.87    6.78
  15  14  -8    2.07   26.83
 -15 -15   8    8.23    7.78
  15  15  -8    7.38   30.38
 -16   0   8    0.96    3.93
  16   0  -8    0.76   17.51
 -16  -1   8    1.46    2.31
  16   1  -8    0.64    4.46
 -16  -2   8    3.48    2.47
  16   2  -8    5.11    4.87
 -16  -3   8    4.89    2.51
  16   3  -8    4.60    2.95
 -16  -4   8   25.96    3.87
  16   4  -8   25.68    3.60
 -16  -5   8   15.67    2.98
  16   5  -8   14.14    3.33
 -16  -6   8    9.26    3.97
  16   6  -8    8.51   24.63
 -16  -7   8    4.70    3.65
  16   7  -8    4.16   24.27
 -16  -8   8    4.65    3.75
  16   8  -8    5.80   23.81
 -16  -9   8    3.92    6.00
  16   9  -8    3.01   24.03
 -16 -10   8    0.65    5.66
  16  10  -8    1.24   24.72
 -16 -11   8    0.74    5.94
  16  11  -8    0.00   24.48
 -16 -12   8    1.02    6.37
  16  12  -8    3.47   26.37
 -16 -13   8    5.49    7.12
  16  13  -8    4.92   28.81
 -16 -14   8    3.08    7.14
  16  14  -8    5.92   30.98
 -17   0   8    0.00    3.79
  17   0  -8    2.40   17.96
 -17  -1   8   22.98    4.26
  17   1  -8   21.74    4.94
 -17  -2   8   16.07    3.31
  17   2  -8   13.31    5.11
 -17  -3   8   10.77    2.96
  17   3  -8   12.15    5.13
 -17  -4   8    7.67    2.65
  17   4  -8   12.23   26.37
 -17  -5   8   16.43    4.57
  17   5  -8   16.09    5.40
 -17  -6   8    5.40    3.80
  17   6  -8    4.07   23.71
 -17  -7   8   47.34    8.57
  17   7  -8   33.04   42.79
 -17  -8   8    0.99    5.41
  17   8  -8    0.00   22.04
 -17  -9   8   24.17    8.59
  17   9  -8   22.98   33.10
 -17 -10   8    0.00    5.75
  17  10  -8    3.96   26.24
 -17 -11   8   16.56    8.20
  17  11  -8   11.19   30.52
 -17 -12   8    0.09    6.31
  17  12  -8    2.82   26.83
 -17 -13   8    2.84    7.13
  17  13  -8    9.15   31.45
 -18   0   8    3.51    4.54
  18   0  -8    2.76   15.61
 -18  -1   8    1.34    2.47
  18   1  -8    0.00   13.68
 -18  -2   8    3.60    2.67
 -18  -3   8   25.21    4.25
  18   3  -8   28.08   33.09
 -18  -4   8    5.49    2.64
  18   4  -8    1.30   23.24
 -18  -5   8    7.70    4.09
  18   5  -8   12.16   28.00
 -18  -6   8   28.13    9.04
  18   6  -8   33.44   43.18
 -18  -7   8    2.43    5.58
  18   7  -8    0.14   22.86
 -18  -8   8   59.28   12.88
  18   8  -8   52.58   50.53
 -18  -9   8    0.99    5.88
  18   9  -8    1.76   25.02
 -18 -10   8    6.02    6.79
  18  10  -8    5.23   27.00
 -18 -11   8   12.71    7.85
  18  11  -8   14.32   32.85
 -19   0   8    1.46    4.39
 -19  -1   8    4.96    2.85
 -19  -2   8   12.04    3.27
 -19  -3   8   11.35    3.20
  19   3  -8   10.44    6.72
 -19  -4   8    9.10    3.57
  19   4  -8    7.54   26.18
 -19  -5   8    3.15    5.65
  19   5  -8    6.25   25.70
 -19  -6   8    1.71    5.51
  19   6  -8    0.00   22.81
 -19  -7   8    7.16    6.43
  19   7  -8    7.58   26.97
 -19  -8   8    1.30    6.10
  19   8  -8    4.92   26.76
 -19  -9   8    4.85    6.64
  19   9  -8    2.48   26.67
 -19 -10   8    6.72    7.13
  19  10  -8    4.36   28.56
 -20   0   8   12.23    5.82
 -20  -1   8    2.13    2.94
 -20  -2   8    4.71    3.50
 -20  -3   8    2.34    3.32
 -20  -4   8    2.60    3.25
  20   4  -8    1.65   24.65
 -20  -5   8    7.79    6.42
  20   5  -8    6.93   27.44
 -20  -6   8    1.16    5.77
  20   6  -8    0.00   24.42
 -20  -7   8    0.64    5.99
  20   7  -8    1.93   25.74
 -20  -8   8    3.99    6.47
  20   8  -8    5.18   27.70
 -21   0   8    0.00   17.21
 -21  -1   8    6.96    4.99
 -21  -2   8    0.16    3.34
 -21  -3   8    7.31    3.74
 -21  -4   8    5.01    6.14
  21   4  -8    4.59   26.77
 -21  -5   8    2.30    6.03
  21   5  -8    3.34   25.85
   0   0   9    0.52    9.93
   0   0  -9    0.00    4.05
   0  -1   9  135.22   14.06
   0  -2   9    0.00    2.58
   0   2  -9    0.10    1.22
   0  -3   9   75.71    6.62
   0   3  -9   78.54    9.37
   0  -4   9    0.27    1.91
   0   4  -9    0.89    2.76
   0  -5   9  355.36   23.39
   0   5  -9  360.11   33.29
   0  -6   9    1.64    2.01
   0   6  -9    2.36    2.88
   0  -7   9   68.21    6.34
   0   7  -9   69.35    9.14
   0  -8   9    1.59    1.96
   0   8  -9    3.09    2.14
   0  -9   9   22.20    4.00
   0   9  -9   20.79    3.92
   0 -10   9    0.69    2.03
   0  10  -9    0.11    1.94
   0 -11   9   80.55    7.47
   0  11  -9   84.19   10.99
   0 -12   9    5.10    2.70
   0  12  -9    4.83    3.92
   0 -13   9   22.94    4.86
   0  13  -9   25.82    7.18
   0 -14   9    2.61    2.77
   0  14  -9    3.11    4.05
   0 -15   9   24.39    7.41
   0  15  -9   26.75    7.85
   0 -16   9    0.09    1.97
   0  16  -9    0.48    4.02
   0 -17   9   11.02    5.79
   0  17  -9   15.27    6.33
   0 -18   9    0.63    4.70
   0  18  -9    0.00   18.06
   0 -19   9   17.94    7.04
   0 -20   9    1.00    5.20
  -1   0   9    5.45    3.07
   1   0  -9    3.66   10.20
  -1  -1   9   51.88    4.35
   1   1  -9   28.21   19.00
  -1  -2   9  107.69    6.94
   1   2  -9  107.66    8.35
  -1  -3   9   95.69    5.55
   1   3  -9   93.61    7.64
  -1  -4   9  165.79    7.57
   1   4  -9  176.18   10.26
  -1  -5   9   15.04    2.01
   1   5  -9   14.81    2.74
  -1  -6   9   51.98    3.43
   1   6  -9   57.88    4.75
  -1  -7   9   38.28    2.98
   1   7  -9   40.34    3.44
  -1  -8   9   81.78    4.55
   1   8  -9   83.40    5.21
  -1  -9   9   11.68    1.93
   1   9  -9   10.09    1.82
  -1 -10   9   36.67    3.10
   1  10  -9   37.99    3.16
  -1 -11   9   16.50    3.74
   1  11  -9   10.87    2.58
  -1 -12   9    7.23    2.09
   1  12  -9    7.14    2.43
  -1 -13   9    5.76    2.10
   1  13  -9    5.37    2.42
  -1 -14   9   21.95    3.00
   1  14  -9   23.35    4.09
  -1 -15   9   19.38    2.84
   1  15  -9   21.27    3.97
  -1 -16   9   19.59    3.31
   1  16  -9   17.88    3.77
  -1 -17   9   28.70    5.20
   1  17  -9   30.88    6.05
  -1 -18   9   21.41    4.39
   1  18  -9   23.79   32.08
  -1 -19   9   11.82    3.71
  -1 -20   9   13.38    3.97
  -2   0   9   21.70    5.47
   2   0  -9   22.12   20.08
  -2  -1   9   22.46    3.16
   2   1  -9   24.43    3.67
  -2  -2   9    3.28    1.49
   2   2  -9    2.50    1.54
  -2  -3   9    6.67    1.70
   2   3  -9    5.88    1.76
  -2  -4   9   79.70    4.38
   2   4  -9   86.64    7.28
  -2  -5   9   72.92    5.51
   2   5  -9   92.66    7.71
  -2  -6   9   52.15    3.43
   2   6  -9   54.51    3.99
  -2  -7   9   13.86    2.23
   2   7  -9   12.55    2.52
  -2  -8   9   59.86    4.21
   2   8  -9   64.08    4.44
  -2  -9   9   13.27    2.23
   2   9  -9   14.65    2.35
  -2 -10   9    1.56    1.12
   2  10  -9    3.20    1.42
  -2 -11   9    8.27    1.77
   2  11  -9    9.84    2.49
  -2 -12   9    1.63    1.50
   2  12  -9    1.81    2.02
  -2 -13   9   25.47    3.10
   2  13  -9   23.25    3.94
  -2 -14   9    9.15    2.12
   2  14  -9    9.32    2.81
  -2 -15   9    4.34    1.91
   2  15  -9    4.29    2.96
  -2 -16   9    9.44    2.73
   2  16  -9    9.01    3.51
  -2 -17   9    1.98    2.80
   2  17  -9    2.09    4.18
  -2 -18   9    9.56    3.41
   2  18  -9   11.23   22.36
  -2 -19   9   12.00    3.73
  -2 -20   9    1.68    3.82
  -3   0   9    0.74    2.83
   3   0  -9    1.08    2.51
  -3  -1   9  337.35   18.25
   3   1  -9  347.09   22.85
  -3  -2   9   20.54    3.20
   3   2  -9    8.84   12.84
  -3  -3   9  157.70    9.44
   3   3  -9  164.30   11.76
  -3  -4   9   13.08    2.47
   3   4  -9   14.48    3.04
  -3  -5   9   10.74    1.95
   3   5  -9   16.33    2.95
  -3  -6   9   25.38    2.86
   3   6  -9   27.52    3.46
  -3  -7   9   21.72    2.74
   3   7  -9   20.10    3.13
  -3  -8   9    5.33    1.45
   3   8  -9    6.93    1.74
  -3  -9   9    6.50    1.52
   3   9  -9    6.41    1.75
  -3 -10   9    6.49    1.56
   3  10  -9    5.94    2.27
  -3 -11   9   46.44    3.51
   3  11  -9   46.03    4.66
  -3 -12   9    6.56    1.76
   3  12  -9    7.03    2.43
  -3 -13   9   23.32    2.96
   3  13  -9   23.85    3.76
  -3 -14   9    4.80    1.88
   3  14  -9    6.44    3.07
  -3 -15   9   15.73    2.52
   3  15  -9   15.00    3.90
  -3 -16   9    0.28    2.04
   3  16  -9    1.10    2.87
  -3 -17   9    4.13    2.93
   3  17  -9    4.17   19.62
  -3 -18   9    0.99    2.77
   3  18  -9    1.03   18.81
  -3 -19   9    5.40    3.17
   3  19  -9    0.76   19.95
  -3 -20   9    2.97    3.91
  -4   0   9   50.25    7.75
   4   0  -9   51.26    7.45
  -4  -1   9    6.09    1.71
   4   1  -9    7.57    1.92
  -4  -2   9   53.85    3.99
   4   2  -9   25.96   21.13
  -4  -3   9   16.51    2.47
   4   3  -9   17.19    3.55
  -4  -4   9   17.23    2.62
   4   4  -9   21.01    3.74
  -4  -5   9   37.44    2.94
   4   5  -9   37.79    3.81
  -4  -6   9    5.28    1.40
   4   6  -9    6.47    1.92
  -4  -7   9   54.60    3.52
   4   7  -9   54.78    3.98
  -4  -8   9   42.10    3.11
   4   8  -9   46.14    4.30
  -4  -9   9   19.46    2.41
   4   9  -9   21.27    3.29
  -4 -10   9    9.48    1.74
   4  10  -9   10.96    3.30
  -4 -11   9   11.01    1.93
   4  11  -9   10.38    3.39
  -4 -12   9   13.72    2.27
   4  12  -9   13.89    3.77
  -4 -13   9    5.81    1.79
   4  13  -9    6.56    2.91
  -4 -14   9   13.26    2.28
   4  14  -9   14.25    3.70
  -4 -15   9   19.74    2.89
   4  15  -9   18.28    4.38
  -4 -16   9    8.39    2.60
   4  16  -9   10.33    3.74
  -4 -17   9    0.61    2.63
   4  17  -9    1.27   19.34
  -4 -18   9    1.63    2.78
   4  18  -9    7.39   23.03
  -4 -19   9    3.89    3.80
   4  19  -9    2.84   21.74
  -4 -20   9    3.18    3.87
  -5   0   9    3.86    2.26
   5   0  -9    2.96    2.91
  -5  -1   9    7.39    1.78
   5   1  -9    6.53    1.91
  -5  -2   9    7.16    1.79
   5   2  -9    8.70    2.12
  -5  -3   9   25.25    3.01
  -5  -4   9    6.35    1.73
   5   4  -9    6.61    2.06
  -5  -5   9    6.27    1.43
   5   5  -9    7.85    2.04
  -5  -6   9    6.73    1.47
   5   6  -9    7.28    1.98
  -5  -7   9   11.66    1.80
   5   7  -9   18.74    4.11
  -5  -8   9    4.62    1.36
   5   8  -9    4.40    1.53
  -5  -9   9   24.50    2.55
   5   9  -9   25.01    2.96
  -5 -10   9   22.36    2.43
   5  10  -9   17.92    5.87
  -5 -11   9    9.79    1.81
   5  11  -9   10.39    3.41
  -5 -12   9   14.44    2.28
   5  12  -9   13.05    5.34
  -5 -13   9   12.31    2.12
   5  13  -9   12.08    5.34
  -5 -14   9   10.80    2.15
   5  14  -9   11.60    5.67
  -5 -15   9    6.31    1.97
   5  15  -9    7.55    3.26
  -5 -16   9    3.76    2.32
   5  16  -9    2.63   20.03
  -5 -17   9    9.77    3.24
   5  17  -9   14.35   26.37
  -5 -18   9    3.05    2.91
   5  18  -9    3.47   22.75
  -5 -19   9    1.22    3.53
   5  19  -9    1.61   21.40
  -5 -20   9    1.64    3.72
  -6   0   9  104.10    8.54
   6   0  -9  106.45   11.95
  -6  -1   9    5.61    1.53
   6   1  -9    5.92    1.93
  -6  -2   9   25.44    3.00
   6   2  -9   27.11    3.36
  -6  -3   9   96.93    6.73
   6   3  -9   97.90    7.89
  -6  -4   9   12.37    2.09
   6   4  -9   15.17    3.31
  -6  -5   9   29.56    3.11
   6   5  -9   29.42    3.50
  -6  -6   9   46.72    3.21
   6   6  -9   47.83    4.31
  -6  -7   9   18.27    2.23
   6   7  -9   19.89    3.02
  -6  -8   9    5.51    1.39
   6   8  -9    5.53    1.86
  -6  -9   9    9.12    1.71
   6   9  -9    8.55    2.56
  -6 -10   9   35.99    3.00
   6  10  -9   45.71    8.97
  -6 -11   9    8.63    1.72
   6  11  -9    8.66    4.70
  -6 -12   9    3.43    1.51
   6  12  -9    2.83    4.23
  -6 -13   9    5.88    1.70
   6  13  -9    5.65    4.67
  -6 -14   9    5.66    1.81
   6  14  -9    4.62    4.85
  -6 -15   9    6.62    1.93
   6  15  -9    7.73    5.34
  -6 -16   9    3.54    2.69
   6  16  -9    4.12   22.08
  -6 -17   9   17.91    3.91
   6  17  -9   21.60   31.07
  -6 -18   9    1.09    3.32
   6  18  -9    0.18   22.02
  -6 -19   9    1.37    3.51
   6  19  -9    0.97   22.29
  -7   0   9    3.26    2.21
   7   0  -9    2.85    3.03
  -7  -1   9   88.11    4.83
   7   1  -9   90.88    6.27
  -7  -2   9    6.47    1.52
   7   2  -9    6.80    1.96
  -7  -3   9  125.05    6.95
   7   3  -9  125.60    9.60
  -7  -4   9    6.26    1.73
   7   4  -9    6.33    2.35
  -7  -5   9   39.77    3.54
   7   5  -9   47.65    4.28
  -7  -6   9    1.09    1.14
   7   6  -9    1.03    1.08
  -7  -7   9   56.86    3.56
   7   7  -9   57.61    4.77
  -7  -8   9    1.77    1.15
   7   8  -9    0.82    1.07
  -7  -9   9  129.94    5.66
  -7 -10   9   20.36    2.31
   7  10  -9   22.82   29.04
  -7 -11   9   10.21    1.83
   7  11  -9    9.75   19.47
  -7 -12   9   21.02    2.50
   7  12  -9   16.48    5.74
  -7 -13   9   13.21    2.17
   7  13  -9   13.64    5.69
  -7 -14   9    1.35    1.58
   7  14  -9    0.86    4.42
  -7 -15   9   16.89    2.84
   7  15  -9   10.07   24.09
  -7 -16   9    3.71    2.52
   7  16  -9    3.18   22.15
  -7 -17   9    7.36    3.01
   7  17  -9    5.96   24.04
  -7 -18   9    2.41    3.27
   7  18  -9    2.54   23.62
  -7 -19   9    5.00    3.62
   7  19  -9    7.90   27.55
  -8   0   9  118.61    9.39
   8   0  -9  126.54   13.78
  -8  -1   9   39.76    3.19
   8   1  -9   43.56    4.16
  -8  -2   9  145.27    7.81
   8   2  -9  149.47    9.15
  -8  -3   9    8.11    1.68
   8   3  -9    8.26    2.06
  -8  -4   9    9.02    1.88
   8   4  -9    8.65    2.22
  -8  -5   9   42.47    4.59
   8   5  -9   41.66   30.78
  -8  -6   9   12.54    1.82
   8   6  -9   12.83    2.41
  -8  -7   9    2.21    1.12
   8   7  -9    1.78    1.16
  -8  -8   9   21.60    2.16
   8   8  -9   22.16    3.91
  -8  -9   9   30.55    4.47
   8   9  -9   36.82   34.16
  -8 -10   9   29.04    4.58
   8  10  -9   31.61   34.17
  -8 -11   9   70.74    8.26
  -8 -12   9    3.30    3.36
   8  12  -9    0.82    2.75
  -8 -13   9   28.27    6.09
   8  13  -9   28.66   37.22
  -8 -14   9    8.41    4.14
   8  14  -9    6.27    5.10
  -8 -15   9   17.08    5.23
   8  15  -9   17.07   28.55
  -8 -16   9   23.58    5.90
   8  16  -9   23.95   32.32
  -8 -17   9    4.54    6.49
   8  17  -9    3.99   24.08
  -8 -18   9    5.21    6.73
   8  18  -9    2.33   24.17
  -8 -19   9   12.93    8.02
   8  19  -9   12.06   30.60
  -9   0   9    0.96    2.04
   9   0  -9    1.45    2.86
  -9  -1   9   13.81    2.37
   9   1  -9   13.54    2.47
  -9  -2   9    8.32    1.70
   9   2  -9    8.41    2.14
  -9  -3   9    1.12    1.35
   9   3  -9    2.00    1.51
  -9  -4   9   42.67    3.31
   9   4  -9   43.33    4.20
  -9  -5   9    1.47    1.46
   9   5  -9    1.15    1.11
  -9  -6   9   24.25    2.38
   9   6  -9   24.83    6.81
  -9  -7   9    4.82    2.33
   9   7  -9    5.07    2.14
  -9  -8   9   17.56    4.09
   9   8  -9   11.84    3.62
  -9  -9   9    1.78    2.53
   9   9  -9    1.17    3.15
  -9 -10   9   38.97    6.44
   9  10  -9   45.01   38.15
  -9 -11   9   11.33    4.03
   9  11  -9    8.94   22.49
  -9 -12   9   28.70    6.52
   9  12  -9   33.88   38.27
  -9 -13   9   10.55    4.25
   9  13  -9    5.55   22.12
  -9 -14   9   26.53    5.98
   9  14  -9   36.77   41.98
  -9 -15   9    3.40    3.90
   9  15  -9    3.29   22.27
  -9 -16   9    0.54    5.95
   9  16  -9    0.22   22.32
  -9 -17   9    6.13    6.89
   9  17  -9    2.24   23.96
  -9 -18   9   12.62    7.87
   9  18  -9   12.62   30.21
 -10   0   9   65.25    9.08
  10   0  -9   64.78    8.98
 -10  -1   9    3.70    1.45
  10   1  -9    3.31    1.85
 -10  -2   9   15.58    2.26
  10   2  -9   16.56    2.91
 -10  -3   9    4.21    1.53
  10   3  -9    4.27    1.70
 -10  -4   9  189.44    8.80
  10   4  -9  195.37   11.60
 -10  -5   9    9.72    1.89
  10   5  -9   11.10    3.01
 -10  -6   9    2.63    1.16
  10   6  -9    1.59    1.31
 -10  -7   9   13.26    3.75
  10   7  -9   10.75    3.65
 -10  -8   9    9.76    3.60
  10   8  -9   10.67    4.73
 -10  -9   9    3.46    3.25
  10   9  -9    4.43    4.42
 -10 -10   9    7.55    3.70
  10  10  -9    7.87    4.99
 -10 -11   9    4.60    3.57
  10  11  -9    3.55    4.58
 -10 -12   9   14.66    4.54
  10  12  -9    9.25    5.43
 -10 -13   9   11.24    4.77
  10  13  -9   10.38   25.03
 -10 -14   9    3.51    3.89
  10  14  -9    5.18   23.45
 -10 -15   9    2.14    6.09
  10  15  -9    1.34   22.88
 -10 -16   9    0.99    6.18
  10  16  -9    2.96   24.72
 -10 -17   9    0.81    6.44
  10  17  -9    4.61   26.76
 -10 -18   9    8.20    7.82
  10  18  -9    6.89   28.88
 -11   0   9    0.00    1.47
  11   0  -9    1.02    3.08
 -11  -1   9    6.99    2.08
  11   1  -9    8.73    2.31
 -11  -2   9   16.46    3.03
  11   2  -9   15.24    2.90
 -11  -3   9   18.80    3.15
  11   3  -9   20.28    2.90
 -11  -4   9   15.27    2.84
  11   4  -9   16.28    2.96
 -11  -5   9   76.21    5.89
  11   5  -9   82.47    7.62
 -11  -6   9   10.86    3.62
  11   6  -9   11.89    3.21
 -11  -7   9   29.96    5.88
  11   7  -9   13.85    5.40
 -11  -8   9    5.01    3.35
  11   8  -9    5.48    4.43
 -11  -9   9   25.69    5.59
  11   9  -9   27.62    8.33
 -11 -10   9    8.82    3.92
  11  10  -9    9.12    5.40
 -11 -11   9    3.15    3.47
  11  11  -9    1.47    4.49
 -11 -12   9   66.87    8.59
  11  12  -9   68.03   51.55
 -11 -13   9   12.90    4.61
  11  13  -9   11.91   26.30
 -11 -14   9   18.90    6.04
  11  14  -9   12.48   27.39
 -11 -15   9    2.53    6.33
  11  15  -9    4.37   24.76
 -11 -16   9    3.67    6.87
  11  16  -9    5.25   26.70
 -11 -17   9    5.98    7.54
  11  17  -9    7.21   28.57
 -12   0   9   43.99    8.01
  12   0  -9   43.49    7.86
 -12  -1   9    5.17    2.18
  12   1  -9    5.20    2.18
 -12  -2   9    8.87    2.43
  12   2  -9   10.91    3.08
 -12  -3   9    1.71    2.00
  12   3  -9    3.23    2.08
 -12  -4   9   88.01    6.60
  12   4  -9   89.28    6.77
 -12  -5   9   16.03    2.84
  12   5  -9   14.03    3.58
 -12  -6   9    0.44    2.90
  12   6  -9    0.38    1.39
 -12  -7   9    4.23    3.30
  12   7  -9    2.38    3.65
 -12  -8   9   20.57    4.69
  12   8  -9   20.68    7.08
 -12  -9   9   22.11    5.22
  12   9  -9   22.94    7.27
 -12 -10   9   30.26    6.60
  12  10  -9   30.78    8.25
 -12 -11   9   14.15    4.52
  12  11  -9   17.12    7.58
 -12 -12   9    6.25    3.98
  12  12  -9    4.09   24.13
 -12 -13   9    0.26    3.56
  12  13  -9    2.20   23.19
 -12 -14   9   15.31    8.01
  12  14  -9   14.23   29.06
 -12 -15   9    6.20    7.14
  12  15  -9    5.72   26.05
 -12 -16   9    6.78    7.47
  12  16  -9    4.89   27.54
 -12 -17   9    0.95    6.80
  12  17  -9    1.73   26.37
 -13   0   9    0.50    3.40
  13   0  -9    0.34   15.38
 -13  -1   9   22.98    3.76
  13   1  -9   26.81    5.12
 -13  -2   9    4.82    2.30
  13   2  -9    6.15    2.85
 -13  -3   9    3.57    2.17
  13   3  -9    3.35    2.23
 -13  -4   9    1.90    2.07
  13   4  -9    0.74    2.03
 -13  -5   9    3.04    2.02
  13   5  -9    3.18    2.04
 -13  -6   9    4.14    3.28
  13   6  -9    2.24    1.58
 -13  -7   9    9.49    3.97
  13   7  -9    4.61    4.03
 -13  -8   9    1.83    3.25
  13   8  -9    1.35    4.51
 -13  -9   9    5.50    3.70
  13   9  -9    5.02    4.93
 -13 -10   9    3.02    3.62
  13  10  -9    2.89   22.74
 -13 -11   9    9.64    4.31
  13  11  -9   10.78   27.15
 -13 -12   9    1.88    3.88
  13  12  -9    1.71   23.61
 -13 -13   9    2.23    6.25
  13  13  -9    2.44   24.87
 -13 -14   9    0.00    6.13
  13  14  -9    2.15   25.50
 -13 -15   9    5.75    7.22
  13  15  -9    6.17   27.50
 -13 -16   9    4.05    7.38
  13  16  -9    6.28   28.74
 -14   0   9   54.26    9.25
  14   0  -9   67.65   43.99
 -14  -1   9    6.94    2.56
  14   1  -9    9.03    5.07
 -14  -2   9   14.55    3.13
  14   2  -9   20.04    4.36
 -14  -3   9   23.22    4.06
  14   3  -9   24.18    4.13
 -14  -4   9    7.95    2.51
  14   4  -9    8.49    2.65
 -14  -5   9    6.38    2.26
  14   5  -9    7.59    2.90
 -14  -6   9   13.69    4.28
  14   6  -9   16.74    2.83
 -14  -7   9   19.53    4.77
  14   7  -9   17.40   27.44
 -14  -8   9   22.93    5.41
  14   8  -9   23.74    7.40
 -14  -9   9   14.35    4.59
  14   9  -9   17.41   28.25
 -14 -10   9   14.04    4.72
  14  10  -9   13.05   28.26
 -14 -11   9    1.47    5.89
  14  11  -9    1.79   24.32
 -14 -12   9    0.60    6.19
  14  12  -9    0.00   23.34
 -14 -13   9    2.95    6.54
  14  13  -9    1.18   24.91
 -14 -14   9    6.85    7.40
  14  14  -9    7.57   29.19
 -14 -15   9    8.53    7.82
  14  15  -9    6.12   29.70
 -15   0   9    1.28    3.76
  15   0  -9    1.50   16.26
 -15  -1   9    3.80    2.46
  15   1  -9    5.95    4.89
 -15  -2   9   10.07    2.82
  15   2  -9   13.29    5.90
 -15  -3   9    5.39    2.51
  15   3  -9    6.05    2.67
 -15  -4   9    4.84    2.43
  15   4  -9    4.71    2.59
 -15  -5   9    8.20    2.42
  15   5  -9    9.06    2.25
 -15  -6   9    0.80    3.28
  15   6  -9    0.19    1.10
 -15  -7   9    2.24    3.47
  15   7  -9    2.03   22.15
 -15  -8   9    9.41    4.19
  15   8  -9    8.96   26.24
 -15  -9   9    8.67    4.19
  15   9  -9    8.72   26.19
 -15 -10   9    3.45    6.20
  15  10  -9    1.89   23.15
 -15 -11   9    0.13    5.93
  15  11  -9    2.43   24.71
 -15 -12   9   10.95    7.56
  15  12  -9   10.65   29.86
 -15 -13   9    1.31    6.57
  15  13  -9    1.40   26.51
 -15 -14   9    0.88    6.79
  15  14  -9    2.77   28.11
 -16   0   9  100.03   13.17
  16   0  -9  119.69   62.13
 -16  -1   9    2.89    2.46
  16   1  -9    1.09    4.56
 -16  -2   9    7.66    2.79
  16   2  -9   10.28    5.66
 -16  -3   9    0.50    2.29
  16   3  -9    0.23    3.32
 -16  -4   9   19.57    3.52
  16   4  -9   20.28    3.56
 -16  -5   9    4.24    2.25
  16   5  -9    5.75    2.74
 -16  -6   9    7.06    3.96
  16   6  -9    8.35    3.64
 -16  -7   9    1.48    3.55
  16   7  -9    0.00   22.34
 -16  -8   9   10.17    4.41
  16   8  -9    7.85   27.48
 -16  -9   9    5.29    6.18
  16   9  -9    8.67   26.81
 -16 -10   9   23.61    8.58
  16  10  -9   25.41   34.80
 -16 -11   9    5.62    6.82
  16  11  -9    5.93   27.46
 -16 -12   9    2.11    6.60
  16  12  -9    2.92   26.20
 -16 -13   9    0.00    6.24
  16  13  -9    2.36   28.14
 -17   0   9    0.87    4.03
  17   0  -9    1.27   18.60
 -17  -1   9    4.07    2.68
  17   1  -9    5.39    5.21
 -17  -2   9    1.09    2.43
  17   2  -9    1.77    5.38
 -17  -3   9    7.45    2.87
 -17  -4   9    6.50    2.65
  17   4  -9    5.07   23.68
 -17  -5   9    9.96    2.66
  17   5  -9   10.06    4.66
 -17  -6   9    3.03    3.71
  17   6  -9    4.49   24.63
 -17  -7   9   20.47    7.83
  17   7  -9   19.88   31.61
 -17  -8   9    1.92    5.67
  17   8  -9    4.01   24.42
 -17  -9   9   27.02    9.00
  17   9  -9   23.20   34.30
 -17 -10   9    0.22    5.93
  17  10  -9    0.00   23.03
 -17 -11   9   11.21    7.69
  17  11  -9    9.46   29.66
 -17 -12   9    7.59    7.27
  17  12  -9    6.28   29.16
 -18   0   9    1.15    4.43
 -18  -1   9    0.93    2.51
 -18  -2   9    6.98    2.90
 -18  -3   9    2.08    2.55
 -18  -4   9    0.89    2.41
  18   4  -9    1.57   23.93
 -18  -5   9    1.71    3.79
  18   5  -9    2.47   23.70
 -18  -6   9    1.67    5.65
  18   6  -9    2.84   24.81
 -18  -7   9    6.51    6.36
  18   7  -9    7.46   27.41
 -18  -8   9    8.44    7.00
  18   8  -9   11.77   29.47
 -18  -9   9    2.33    6.27
  18   9  -9    0.00   24.81
 -18 -10   9    1.68    6.39
  18  10  -9    2.52   26.96
 -18 -11   9    1.61    6.67
  18  11  -9    3.32   27.44
 -19   0   9    0.94    4.35
 -19  -1   9    0.15    2.54
 -19  -2   9   11.24    3.30
 -19  -3   9    2.20    2.68
 -19  -4   9   19.43    4.72
  19   4  -9   24.73   33.25
 -19  -5   9    2.16    5.54
  19   5  -9    1.08   24.05
 -19  -6   9   23.56    8.32
  19   6  -9   26.37   35.64
 -19  -7   9    3.53    6.18
  19   7  -9    6.47   26.93
 -19  -8   9    4.08    6.50
  19   8  -9    4.83   28.06
 -19  -9   9    7.87    6.94
  19   9  -9    8.58   29.48
 -20   0   9    9.47    5.63
 -20  -1   9    1.88    3.29
 -20  -2   9    9.69    3.92
 -20  -3   9   21.32    5.13
 -20  -4   9    2.16    3.24
 -20  -5   9   16.67    7.60
  20   5  -9   17.97   32.63
 -20  -6   9    2.05    6.05
  20   6  -9    0.00   24.69
 -20  -7   9    6.58    6.83
  20   7  -9    0.79   26.30
 -21   0   9    0.81   17.46
 -21  -1   9    1.71    4.48
 -21  -2   9    3.80    3.78
 -21  -3   9    1.27    3.41
 -21  -4   9    1.74    5.64
   0   0  10   29.03   25.04
   0   0 -10   33.64   24.53
   0  -1  10    0.87    3.02
   0   1 -10    0.45    2.07
   0  -2  10    2.62    3.23
   0   2 -10    2.60   12.29
   0  -3  10    0.95    2.05
   0   3 -10    0.84    2.71
   0  -4  10   51.85    5.54
   0   4 -10   55.09    8.00
   0  -5  10    1.19    2.03
   0   5 -10    0.02    2.63
   0  -6  10   12.67    3.10
   0   6 -10   14.09    4.74
   0  -7  10    0.81    1.98
   0   7 -10    1.33    2.86
   0  -8  10   16.67    3.76
   0   8 -10   18.05    5.13
   0  -9  10    0.21    1.91
   0   9 -10    0.09    1.89
   0 -10  10    6.39    2.65
   0  10 -10    7.47    2.79
   0 -11  10   11.41    3.18
   0  11 -10   10.51    4.70
   0 -12  10   30.40    5.16
   0  12 -10   28.67    7.28
   0 -13  10    3.96    2.88
   0  13 -10    5.31    4.26
   0 -14  10   16.58    5.91
   0  14 -10   17.63    5.98
   0 -15  10    0.22    1.92
   0  15 -10    0.85    4.07
   0 -16  10   16.00    6.30
   0  16 -10   19.11   23.56
   0 -17  10    4.19    5.02
   0  17 -10    9.99   19.91
   0 -18  10   25.10    7.81
   0 -19  10    4.85    5.55
   0 -20  10   12.70    6.85
  -1   0  10    0.22    2.85
   1   0 -10    0.01    1.56
  -1  -1  10   27.17    3.67
   1   1 -10   28.44    4.26
  -1  -2  10   60.07    5.00
   1   2 -10   64.13    4.97
  -1  -3  10   17.54    2.82
   1   3 -10   17.22    3.82
  -1  -4  10   91.77    4.94
   1   4 -10   90.85    6.29
  -1  -5  10   37.11    3.03
   1   5 -10   38.72    3.91
  -1  -6  10   77.97    4.44
   1   6 -10   76.07    5.66
  -1  -7  10   64.70    3.96
   1   7 -10   65.90    5.25
  -1  -8  10   20.91    2.53
   1   8 -10   19.90    2.82
  -1  -9  10   17.46    2.33
   1   9 -10   17.64    2.71
  -1 -10  10    9.56    1.77
   1  10 -10   13.21    2.07
  -1 -11  10   13.66    2.40
   1  11 -10   15.32    2.99
  -1 -12  10   18.03    2.80
   1  12 -10   17.96    3.41
  -1 -13  10    3.24    1.69
   1  13 -10    4.87    2.49
  -1 -14  10    4.38    1.93
   1  14 -10    4.05    2.52
  -1 -15  10    3.94    1.98
   1  15 -10    5.22    3.23
  -1 -16  10   10.81    3.34
   1  16 -10    9.30    3.70
  -1 -17  10    5.47    3.10
   1  17 -10    7.44    4.05
  -1 -18  10   22.57    4.68
   1  18 -10   14.01   27.76
  -1 -19  10    3.79    3.23
  -1 -20  10   16.75    4.29
  -2   0  10  167.10   17.06
  -2  -1  10   27.94    3.67
   2   1 -10   25.50    4.08
  -2  -2  10  224.34   12.83
   2   2 -10  227.80   12.94
  -2  -3  10   51.44    4.67
   2   3 -10   50.91    4.43
  -2  -4  10   71.24    4.68
   2   4 -10   75.18    6.83
  -2  -5  10  163.17    8.49
   2   5 -10  169.12   12.37
  -2  -6  10   30.33    3.14
   2   6 -10   29.25    3.55
  -2  -7  10   73.10    4.79
   2   7 -10   77.05    4.98
  -2  -8  10   17.20    2.72
   2   8 -10   20.21    2.85
  -2  -9  10    3.18    1.30
   2   9 -10    5.18    1.73
  -2 -10  10   17.62    2.34
   2  10 -10   19.22    3.00
  -2 -11  10    9.14    1.94
   2  11 -10   10.42    2.61
  -2 -12  10   14.54    2.34
   2  12 -10   13.49    2.87
  -2 -13  10    6.87    1.97
   2  13 -10    5.50    2.54
  -2 -14  10   24.74    3.28
   2  14 -10   25.81    5.30
  -2 -15  10    2.37    1.92
   2  15 -10    1.91    2.93
  -2 -16  10   38.97    5.56
   2  16 -10   45.31    6.70
  -2 -17  10    3.35    2.89
   2  17 -10    2.29   18.42
  -2 -18  10    5.82    3.19
   2  18 -10    9.12   22.92
  -2 -19  10   12.91    3.82
  -2 -20  10    1.39    3.80
  -3   0  10    1.63    3.05
   3   0 -10    1.05    2.81
  -3  -1  10   61.45    5.09
   3   1 -10   63.93    6.16
  -3  -2  10    1.28    1.56
   3   2 -10    1.29    1.60
  -3  -3  10   30.80    3.23
   3   3 -10   31.18    3.63
  -3  -4  10   19.25    2.89
   3   4 -10   22.19    3.23
  -3  -5  10   25.20    2.63
   3   5 -10   26.14    3.48
  -3  -6  10    6.75    1.54
   3   6 -10    8.46    2.54
  -3  -7  10   14.30    2.09
   3   7 -10   13.77    2.60
  -3  -8  10    3.53    1.40
   3   8 -10    3.23    1.57
  -3  -9  10   33.15    2.97
   3   9 -10   34.60    3.47
  -3 -10  10   20.41    2.66
   3  10 -10   20.93    3.62
  -3 -11  10   13.98    2.16
   3  11 -10   14.78    3.84
  -3 -12  10   10.91    2.08
   3  12 -10   10.86    3.68
  -3 -13  10    9.28    2.07
   3  13 -10    9.99    3.35
  -3 -14  10    5.03    1.94
   3  14 -10    4.28    2.95
  -3 -15  10    6.32    2.08
   3  15 -10    5.37    3.20
  -3 -16  10    2.65    2.43
   3  16 -10    2.10    3.04
  -3 -17  10    6.60    3.11
   3  17 -10    5.97   20.85
  -3 -18  10    2.40    3.02
   3  18 -10    5.63   21.58
  -3 -19  10    5.45    3.28
  -3 -20  10    1.44    3.82
  -4   0  10   60.05    8.69
   4   0 -10   65.57    8.71
  -4  -1  10    6.12    1.82
   4   1 -10   11.87    3.95
  -4  -2  10   17.59    2.71
   4   2 -10   16.90    3.79
  -4  -3  10   17.72    2.58
   4   3 -10   16.22    3.44
  -4  -4  10   16.92    2.70
   4   4 -10   16.83    2.97
  -4  -5  10   15.67    2.25
   4   5 -10   12.16    2.49
  -4  -6  10    9.77    1.70
   4   6 -10   11.01    2.13
  -4  -7  10    7.34    1.57
   4   7 -10    7.64    1.84
  -4  -8  10    4.36    1.42
   4   8 -10    4.83    1.98
  -4  -9  10    5.15    1.54
   4   9 -10    5.57    2.10
  -4 -10  10   14.02    2.11
   4  10 -10   15.61    3.00
  -4 -11  10   24.63    2.91
   4  11 -10   24.17    5.17
  -4 -12  10    2.43    1.62
   4  12 -10    2.00    4.06
  -4 -13  10    6.18    1.88
   4  13 -10    5.30    4.59
  -4 -14  10    2.15    1.79
   4  14 -10    3.12    4.63
  -4 -15  10    8.18    2.23
   4  15 -10    8.18    3.43
  -4 -16  10    2.00    2.27
   4  16 -10    1.57   18.30
  -4 -17  10    3.79    2.92
   4  17 -10    3.83   20.37
  -4 -18  10    5.17    3.16
   4  18 -10    5.41   22.43
  -4 -19  10    2.38    3.77
   4  19 -10    1.49   22.34
  -4 -20  10    0.00   21.23
  -5   0  10    1.38    2.18
   5   0 -10    1.54    2.91
  -5  -1  10  109.66    6.33
   5   1 -10  110.95    7.26
  -5  -2  10   21.52    2.99
   5   2 -10   25.31    3.39
  -5  -3  10  107.23    6.24
   5   3 -10  115.53    9.13
  -5  -4  10   17.11    2.69
   5   4 -10   20.07    3.16
  -5  -5  10   10.64    1.73
   5   5 -10   10.43    2.20
  -5  -6  10   26.24    2.64
   5   6 -10   26.18    3.06
  -5  -7  10    2.65    1.32
   5   7 -10    3.42    1.57
  -5  -8  10    3.98    1.39
   5   8 -10    3.35    1.62
  -5  -9  10    4.21    1.47
   5   9 -10    5.58    2.06
  -5 -10  10   10.93    1.93
   5  10 -10   13.40    2.87
  -5 -11  10    9.62    1.89
   5  11 -10    8.72    4.87
  -5 -12  10    0.91    1.49
   5  12 -10    0.49    3.92
  -5 -13  10    1.77    1.65
   5  13 -10    2.64    4.33
  -5 -14  10    6.10    1.93
   5  14 -10    6.99    5.25
  -5 -15  10    3.70    2.28
   5  15 -10    4.78    5.21
  -5 -16  10    3.09    2.31
   5  16 -10    4.14   21.29
  -5 -17  10    1.10    2.67
   5  17 -10    0.19   19.82
  -5 -18  10    3.30    2.96
   5  18 -10    7.31   24.09
  -5 -19  10    5.35    3.93
   5  19 -10    9.29   25.64
  -6   0  10   28.55    4.56
   6   0 -10   32.57    6.36
  -6  -1  10    8.42    1.73
   6   1 -10   10.15    2.23
  -6  -2  10   61.76    4.43
   6   2 -10   68.13    5.28
  -6  -3  10   10.32    2.08
   6   3 -10   10.55    2.30
  -6  -4  10   30.13    3.23
   6   4 -10   30.92    4.38
  -6  -5  10   44.87    3.80
   6   5 -10   49.18    3.92
  -6  -6  10   22.62    2.47
   6   6 -10   22.51    2.91
  -6  -7  10    7.89    1.63
   6   7 -10    8.08    1.95
  -6  -8  10   73.44    4.33
   6   8 -10   76.17    5.15
  -6  -9  10    7.53    1.63
   6   9 -10    9.36    3.03
  -6 -10  10   40.26    3.30
   6  10 -10   42.14    8.67
  -6 -11  10    2.65    1.47
   6  11 -10    2.00    4.10
  -6 -12  10   27.19    2.97
   6  12 -10   25.29    7.17
  -6 -13  10   18.26    2.58
   6  13 -10   22.24    6.95
  -6 -14  10    2.62    1.70
   6  14 -10    2.99    4.74
  -6 -15  10    2.59    2.14
   6  15 -10    3.80   20.92
  -6 -16  10    7.31    2.93
   6  16 -10    8.05   23.59
  -6 -17  10    4.53    2.93
   6  17 -10    5.09   23.57
  -6 -18  10    0.30    3.28
   6  18 -10    0.00   21.04
  -6 -19  10    0.00    3.38
   6  19 -10    1.42   22.63
  -7   0  10    1.21    2.12
   7   0 -10    1.80    2.86
  -7  -1  10   37.41    3.15
   7   1 -10   44.66    4.28
  -7  -2  10   41.94    3.70
   7   2 -10   43.66    4.19
  -7  -3  10   35.50    3.50
   7   3 -10   36.66    3.92
  -7  -4  10   24.06    3.08
   7   4 -10   28.36    4.30
  -7  -5  10   11.10    2.08
   7   5 -10   12.03    2.24
  -7  -6  10    2.91    1.33
   7   6 -10    2.98    1.62
  -7  -7  10   17.35    2.31
   7   7 -10   16.79    2.62
  -7  -8  10    9.21    1.65
   7   8 -10    8.70    2.62
  -7  -9  10   13.24    2.00
   7   9 -10   13.90    3.41
  -7 -10  10   26.84    2.76
   7  10 -10   26.76    7.72
  -7 -11  10   15.31    2.28
   7  11 -10   16.64    6.02
  -7 -12  10   30.89    3.07
   7  12 -10   34.65    8.92
  -7 -13  10    4.94    1.72
   7  13 -10    5.64    5.12
  -7 -14  10   28.73    3.46
   7  14 -10   28.94    9.10
  -7 -15  10    8.91    2.88
   7  15 -10   11.64   25.63
  -7 -16  10   28.24    4.51
   7  16 -10   33.61   43.05
  -7 -17  10   19.52    8.19
   7  17 -10   12.47   27.39
  -7 -18  10    3.10    3.31
   7  18 -10    2.52   24.12
  -7 -19  10    1.66    6.42
   7  19 -10    1.96   24.66
  -8   0  10   21.66    4.30
   8   0 -10   28.93    6.34
  -8  -1  10   25.04    2.78
   8   1 -10   28.17    3.60
  -8  -2  10    4.16    1.49
   8   2 -10    4.77    1.95
  -8  -3  10    8.14    1.94
   8   3 -10    9.28    2.36
  -8  -4  10   51.86    4.11
   8   4 -10   57.49    4.34
  -8  -5  10    8.32    1.97
   8   5 -10    8.25    2.17
  -8  -6  10    2.32    1.30
   8   6 -10    2.29    1.52
  -8  -7  10    2.35    1.28
   8   7 -10    2.78    1.83
  -8  -8  10   10.83    1.83
   8   8 -10   12.04    3.04
  -8  -9  10   20.12    2.15
   8   9 -10   22.22    3.92
  -8 -10  10   14.58    2.09
   8  10 -10   15.08    5.70
  -8 -11  10    8.86    1.85
   8  11 -10   10.26    5.52
  -8 -12  10   27.46    5.97
   8  12 -10   29.20    8.77
  -8 -13  10    6.74    3.88
   8  13 -10    7.93    5.31
  -8 -14  10    3.46    3.77
   8  14 -10    5.67   22.58
  -8 -15  10    4.80    4.09
   8  15 -10    8.49   25.29
  -8 -16  10    4.72    4.14
   8  16 -10    3.70   23.46
  -8 -17  10    4.10    6.44
   8  17 -10    1.19   23.58
  -8 -18  10    3.13    6.61
   8  18 -10    7.03   26.52
  -9   0  10    0.30    2.08
   9   0 -10    0.84    2.94
  -9  -1  10    1.68    1.41
   9   1 -10    2.08    1.77
  -9  -2  10   28.44    3.24
   9   2 -10   29.18    3.76
  -9  -3  10    8.72    1.78
   9   3 -10    9.05    2.27
  -9  -4  10   67.68    4.29
   9   4 -10   71.05    4.92
  -9  -5  10   26.34    3.25
   9   5 -10   28.99    3.85
  -9  -6  10   62.21    3.91
   9   6 -10   65.81    5.48
  -9  -7  10   25.39    2.44
   9   7 -10   28.31    4.47
  -9  -8  10    3.61    1.25
   9   8 -10    3.76    2.16
  -9  -9  10   38.97    6.43
   9   9 -10   38.95    8.77
  -9 -10  10    8.87    3.80
   9  10 -10    8.44    5.03
  -9 -11  10    1.13    3.25
   9  11 -10    1.49    4.55
  -9 -12  10   32.80    6.82
   9  12 -10   29.69    8.29
  -9 -13  10   27.07    6.06
   9  13 -10   25.44    8.29
  -9 -14  10   19.79    5.54
   9  14 -10   18.25   28.58
  -9 -15  10    5.03    4.17
   9  15 -10    6.02   24.66
  -9 -16  10    1.65    5.99
   9  16 -10    4.98   25.36
  -9 -17  10    6.63    6.99
   9  17 -10    7.45   27.89
  -9 -18  10   16.72    8.33
   9  18 -10   12.53   30.59
 -10   0  10   50.73    5.83
  10   0 -10   55.82    8.46
 -10  -1  10   15.94    2.63
  10   1 -10   18.75    3.26
 -10  -2  10    2.46    1.51
  10   2 -10    3.13    1.94
 -10  -3  10   19.45    2.85
  10   3 -10   19.19    3.28
 -10  -4  10   21.23    3.28
  10   4 -10   25.38    3.75
 -10  -5  10   95.23    6.88
  10   5 -10  103.72    7.34
 -10  -6  10    5.52    1.56
  10   6 -10    5.47    2.14
 -10  -7  10    4.28    1.27
  10   7 -10    4.18    2.33
 -10  -8  10   16.57    4.29
  10   8 -10   17.79    3.36
 -10  -9  10   79.66    8.76
  10   9 -10   61.83   10.40
 -10 -10  10   10.62    4.02
  10  10 -10    5.82    4.57
 -10 -11  10  111.79   10.92
  10  11 -10   37.20   30.45
 -10 -12  10    5.59    3.85
  10  12 -10    3.59    4.55
 -10 -13  10   95.70   10.46
  10  13 -10  112.49   65.09
 -10 -14  10    5.83    4.22
  10  14 -10    5.41   24.43
 -10 -15  10   37.04   11.92
  10  15 -10   38.12   46.30
 -10 -16  10    8.68    7.12
  10  16 -10    7.01   26.86
 -10 -17  10    9.84    7.65
  10  17 -10    7.02   28.97
 -11   0  10    0.85    3.19
  11   0 -10    0.06    3.01
 -11  -1  10    1.24    1.93
  11   1 -10    2.45    1.97
 -11  -2  10   11.57    2.60
  11   2 -10   11.77    3.20
 -11  -3  10   11.95    2.80
  11   3 -10   15.87    3.52
 -11  -4  10   29.04    4.04
  11   4 -10   29.98    4.16
 -11  -5  10   50.15    4.86
  11   5 -10   53.91    5.17
 -11  -6  10    9.94    2.02
  11   6 -10    9.51    2.85
 -11  -7  10    5.61    3.42
  11   7 -10    4.72    2.33
 -11  -8  10    6.53    3.63
  11   8 -10    7.08    4.91
 -11  -9  10   43.96    7.18
 -11 -10  10    6.45    3.85
  11  10 -10    5.26   22.34
 -11 -11  10   12.17    4.43
  11  11 -10    6.25   23.47
 -11 -12  10    6.85    4.19
  11  12 -10    8.41   24.41
 -11 -13  10    1.41    3.66
  11  13 -10    1.83   22.59
 -11 -14  10    2.41    6.22
  11  14 -10    4.89   25.96
 -11 -15  10    4.65    6.74
  11  15 -10    2.59   25.49
 -11 -16  10    1.22    6.50
  11  16 -10    1.76   24.50
 -11 -17  10    7.04    7.56
  11  17 -10    4.00   26.65
 -12   0  10   55.76    9.04
  12   0 -10   62.65    9.64
 -12  -1  10    0.00    1.98
  12   1 -10    1.19    2.47
 -12  -2  10   12.94    2.79
  12   2 -10   14.92    3.79
 -12  -3  10   16.63    3.17
  12   3 -10   16.25    3.89
 -12  -4  10    8.77    2.50
  12   4 -10   10.06    2.68
 -12  -5  10   13.33    2.92
  12   5 -10   13.06    3.28
 -12  -6  10   26.22    3.49
  12   6 -10   26.66    4.43
 -12  -7  10    9.71    3.89
  12   7 -10    9.53    5.34
 -12  -8  10    2.80    3.44
  12   8 -10    1.55    4.00
 -12  -9  10    5.27    3.77
  12   9 -10    4.22   22.21
 -12 -10  10    6.72    3.98
  12  10 -10    5.43   23.03
 -12 -11  10    1.41    3.63
  12  11 -10    1.38   21.13
 -12 -12  10    1.58    3.70
  12  12 -10    0.00   21.19
 -12 -13  10    0.60    5.94
  12  13 -10    0.68   22.98
 -12 -14  10   17.49    8.23
  12  14 -10   18.53   31.88
 -12 -15  10    0.69    6.25
  12  15 -10    0.84   25.59
 -12 -16  10    8.22    7.70
  12  16 -10    7.03   29.09
 -13   0  10    0.83    3.65
  13   0 -10    0.00   15.71
 -13  -1  10    3.01    2.30
  13   1 -10    3.38    4.39
 -13  -2  10    1.77    2.19
  13   2 -10    1.01    2.61
 -13  -3  10    6.55    2.46
  13   3 -10    8.50    3.13
 -13  -4  10    0.84    2.09
  13   4 -10    1.30    2.22
 -13  -5  10   27.40    3.98
  13   5 -10   28.21    4.82
 -13  -6  10    0.40    3.12
  13   6 -10    1.45    2.32
 -13  -7  10   15.72    4.81
  13   7 -10   19.96    7.38
 -13  -8  10    6.25    3.78
  13   8 -10    4.48    4.37
 -13  -9  10   25.11    5.80
  13   9 -10   21.97   31.66
 -13 -10  10    1.47    3.54
  13  10 -10    0.00   21.07
 -13 -11  10    1.45    3.62
  13  11 -10    2.40   22.94
 -13 -12  10   19.14    8.25
  13  12 -10   14.74   29.73
 -13 -13  10    2.14    6.31
  13  13 -10    4.71   25.57
 -13 -14  10    4.37    6.83
  13  14 -10    8.78   29.05
 -13 -15  10    5.57    7.30
  13  15 -10    6.12   28.74
 -13 -16  10    3.75    7.29
 -14   0  10   21.30    6.44
  14   0 -10   27.49   34.80
 -14  -1  10    0.61    2.20
  14   1 -10    1.16    4.38
 -14  -2  10    2.91    2.38
  14   2 -10    4.81    4.85
 -14  -3  10   11.21    2.84
  14   3 -10   14.15    3.77
 -14  -4  10   18.76    3.44
  14   4 -10   17.13    4.18
 -14  -5  10   10.64    2.67
  14   5 -10   10.13    3.27
 -14  -6  10    7.19    3.83
  14   6 -10    8.63    2.91
 -14  -7  10    0.31    3.33
  14   7 -10    1.12    4.77
 -14  -8  10   18.02    4.86
  14   8 -10    7.88    5.86
 -14  -9  10    4.65    3.81
  14   9 -10    0.00   22.46
 -14 -10  10    3.48    3.86
  14  10 -10    2.51   23.21
 -14 -11  10    1.10    5.84
  14  11 -10    1.89   23.66
 -14 -12  10    2.53    6.54
  14  12 -10    2.36   24.57
 -14 -13  10    1.66    6.40
  14  13 -10    0.33   25.34
 -14 -14  10   14.82    8.27
  14  14 -10   17.40   33.77
 -14 -15  10    3.56    7.32
  14  15 -10    1.49   26.38
 -15   0  10    0.00    3.91
  15   0 -10    0.00   16.76
 -15  -1  10   29.50    4.66
  15   1 -10   30.99    9.16
 -15  -2  10    1.34    2.40
  15   2 -10    2.54    4.69
 -15  -3  10    9.59    2.82
  15   3 -10   10.44    5.85
 -15  -4  10    5.70    2.54
  15   4 -10    6.39    3.20
 -15  -5  10    7.01    2.49
  15   5 -10    8.47    3.23
 -15  -6  10    5.19    3.74
  15   6 -10    6.74    1.87
 -15  -7  10    3.69    3.70
  15   7 -10    0.00   22.61
 -15  -8  10    8.77    4.27
  15   8 -10    5.16   25.66
 -15  -9  10    0.54    3.54
  15   9 -10    0.00   22.19
 -15 -10  10    1.99    6.09
  15  10 -10    1.58   24.55
 -15 -11  10    6.08    6.77
  15  11 -10    7.72   27.91
 -15 -12  10    5.36    7.06
  15  12 -10    5.12   27.12
 -15 -13  10    3.32    6.85
  15  13 -10    0.90   25.40
 -15 -14  10    2.35    6.56
  15  14 -10    0.00   27.60
 -16   0  10    6.20    4.64
  16   0 -10   10.08   23.05
 -16  -1  10   15.92    3.35
  16   1 -10   16.36    6.43
 -16  -2  10    9.05    2.96
  16   2 -10   12.16    6.03
 -16  -3  10    0.57    2.33
  16   3 -10    0.17   17.86
 -16  -4  10    1.87    2.38
  16   4 -10    4.10    5.71
 -16  -5  10    2.56    2.26
  16   5 -10    2.86    3.94
 -16  -6  10    2.40    3.66
  16   6 -10    2.33    3.55
 -16  -7  10    0.14    3.57
  16   7 -10    0.00   22.37
 -16  -8  10    3.59    3.97
  16   8 -10    5.36   25.93
 -16  -9  10    6.10    6.45
  16   9 -10    9.23   28.12
 -16 -10  10    1.12    5.93
  16  10 -10    2.11   25.85
 -16 -11  10    2.12    6.52
  16  11 -10    3.47   27.58
 -16 -12  10    0.86    6.44
  16  12 -10    4.44   27.19
 -16 -13  10    4.81    7.34
  16  13 -10    2.41   27.97
 -17   0  10    1.82    4.24
  17   0 -10    0.00   18.64
 -17  -1  10    7.74    2.93
  17   1 -10    9.67    6.29
 -17  -2  10    0.62    2.48
 -17  -3  10    0.33    2.41
 -17  -4  10    1.57    2.41
 -17  -5  10   16.47    3.36
  17   5 -10   14.27   28.26
 -17  -6  10    4.42    3.92
  17   6 -10    0.25   23.65
 -17  -7  10   13.98    7.31
  17   7 -10    9.49   28.60
 -17  -8  10    3.70    6.17
  17   8 -10    4.52   26.42
 -17  -9  10   15.99    7.93
  17   9 -10   18.21   33.10
 -17 -10  10    7.71    7.09
  17  10 -10    5.03   27.14
 -17 -11  10    0.20    6.23
  17  11 -10    1.47   25.54
 -17 -12  10    2.03    6.73
 -18   0  10   12.72    5.80
 -18  -1  10    0.97    2.61
 -18  -2  10   10.28    3.14
 -18  -3  10    8.78    3.06
 -18  -4  10    1.79    2.51
 -18  -5  10   27.86    4.50
  18   5 -10   28.08   34.53
 -18  -6  10    9.86    6.70
  18   6 -10   15.00   30.59
 -18  -7  10    2.38    6.07
  18   7 -10    4.39   27.17
 -18  -8  10    1.89    6.12
  18   8 -10    3.11   26.18
 -18  -9  10    2.83    6.33
  18   9 -10    0.00   26.08
 -18 -10  10    3.45    6.88
  18  10 -10    7.75   30.11
 -19   0  10    0.00    4.29
 -19  -1  10    5.74    3.01
 -19  -2  10    7.39    3.05
 -19  -3  10    8.28    3.30
 -19  -4  10   13.06    3.89
 -19  -5  10    7.67    6.52
  19   5 -10    8.53   28.58
 -19  -6  10   11.92    7.06
  19   6 -10    8.19   28.50
 -19  -7  10   12.00    7.29
  19   7 -10   11.60   31.06
 -19  -8  10    0.00    6.15
  19   8 -10    0.35   26.04
 -20   0  10    8.84    5.67
 -20  -1  10    0.43    3.25
 -20  -2  10    2.53    3.40
 -20  -3  10    2.75    3.38
 -20  -4  10    5.26    3.50
 -20  -5  10    1.72    5.44
 -20  -6  10    1.48    5.96
  20   6 -10    0.87   25.43
 -21   0  10    0.39   17.80
 -21  -1  10    6.54    4.95
   0   0  11    0.30   12.23
   0   0 -11    0.00   10.30
   0  -1  11   93.92   11.41
   0   1 -11   92.57   10.94
   0  -2  11    0.81    3.21
   0   2 -11    0.00    1.29
   0  -3  11  279.46   26.82
   0   3 -11  288.02   27.46
   0  -4  11    0.31    2.04
   0   4 -11    0.19    2.63
   0  -5  11  157.77   11.78
   0   5 -11  164.02   17.10
   0  -6  11    3.07    2.28
   0   6 -11    3.77    3.21
   0  -7  11   58.07    5.98
   0   7 -11   60.25    8.66
   0  -8  11    1.66    2.16
   0   8 -11    2.45    3.15
   0  -9  11   25.00    4.45
   0   9 -11   29.53    6.66
   0 -10  11    1.31    2.29
   0  10 -11    1.64    3.48
   0 -11  11   17.07    4.10
   0  11 -11   20.38    6.74
   0 -12  11    0.39    2.42
   0  12 -11    2.53    3.86
   0 -13  11   72.34   11.33
   0  13 -11   79.46   11.76
   0 -14  11    0.70    1.90
   0  14 -11    3.85    4.53
   0 -15  11    0.66    2.07
   0  15 -11    2.55   16.20
   0 -16  11    0.75    4.70
   0  16 -11    0.97   16.13
   0 -17  11   35.53    9.90
   0  17 -11   32.02   33.57
   0 -18  11    0.09    4.91
   0 -19  11   22.86    7.71
   0 -20  11    2.50   20.53
  -1   0  11    1.01    3.17
   1   0 -11    1.10    2.60
  -1  -1  11    5.63    2.15
   1   1 -11    4.67    2.35
  -1  -2  11   75.33    5.76
   1   2 -11   75.49    5.66
  -1  -3  11   28.28    3.82
   1   3 -11   29.59    4.43
  -1  -4  11   59.29    4.34
   1   4 -11   56.89    4.82
  -1  -5  11   47.15    3.85
   1   5 -11   42.44    4.21
  -1  -6  11   31.49    3.27
   1   6 -11   31.96    3.79
  -1  -7  11   15.73    2.53
   1   7 -11   16.14    2.88
  -1  -8  11    8.29    1.91
   1   8 -11    8.75    2.29
  -1  -9  11   43.91    3.90
   1   9 -11   44.41    3.93
  -1 -10  11    1.32    1.16
   1  10 -11    2.90    2.02
  -1 -11  11   45.78    4.25
   1  11 -11   50.72    6.58
  -1 -12  11   27.25    3.19
   1  12 -11   33.26    4.64
  -1 -13  11   10.78    2.22
   1  13 -11   10.74    3.01
  -1 -14  11   18.74    2.83
   1  14 -11   19.68    4.39
  -1 -15  11    9.89    2.53
   1  15 -11    8.66    3.69
  -1 -16  11    8.91    3.28
   1  16 -11    8.07    5.04
  -1 -17  11    4.77    3.09
   1  17 -11    7.88   20.50
  -1 -18  11    7.66    3.44
  -1 -19  11    0.00    2.86
  -2   0  11    8.91    3.93
   2   0 -11    9.78   15.26
  -2  -1  11   15.49    2.81
   2   1 -11   18.33    2.99
  -2  -2  11   32.52    3.44
   2   2 -11   32.87    3.72
  -2  -3  11    3.76    1.74
   2   3 -11    3.29    1.80
  -2  -4  11   19.82    2.53
   2   4 -11   18.74    3.05
  -2  -5  11   14.35    2.07
   2   5 -11   15.59    3.64
  -2  -6  11    2.86    1.38
   2   6 -11    4.06    1.86
  -2  -7  11    0.94    1.29
   2   7 -11    1.07    1.64
  -2  -8  11    5.91    1.60
   2   8 -11    7.37    2.15
  -2  -9  11   25.69    2.87
   2   9 -11   27.95    3.32
  -2 -10  11   15.65    2.33
   2  10 -11   18.86    3.34
  -2 -11  11   22.61    2.99
   2  11 -11   25.02    5.30
  -2 -12  11    7.95    2.00
   2  12 -11   10.66    3.77
  -2 -13  11   20.19    2.92
   2  13 -11   22.29    4.85
  -2 -14  11    6.60    2.09
   2  14 -11    6.32    3.32
  -2 -15  11   28.40    4.17
   2  15 -11   33.22    6.11
  -2 -16  11    4.56    2.98
   2  16 -11    4.72    3.39
  -2 -17  11    4.63    3.08
   2  17 -11    5.21   19.90
  -2 -18  11    2.64    3.08
   2  18 -11    0.00   20.80
  -2 -19  11    5.62    3.46
  -3   0  11    3.14    3.44
   3   0 -11    3.48    3.11
  -3  -1  11   30.30    3.96
   3   1 -11   29.57    4.36
  -3  -2  11    5.93    1.84
   3   2 -11    5.65    1.92
  -3  -3  11   14.39    2.52
   3   3 -11   14.38    2.78
  -3  -4  11   19.27    2.93
   3   4 -11   18.54    3.16
  -3  -5  11   28.99    2.84
   3   5 -11   29.87    3.65
  -3  -6  11   19.66    2.39
   3   6 -11   23.63    4.25
  -3  -7  11   91.15    5.05
   3   7 -11   91.45    7.99
  -3  -8  11   18.96    2.57
   3   8 -11   21.60    3.02
  -3  -9  11   64.20    4.18
   3   9 -11   67.94    5.70
  -3 -10  11   19.23    2.71
   3  10 -11   20.11    3.69
  -3 -11  11   16.63    2.44
   3  11 -11   16.59    3.44
  -3 -12  11    6.50    1.89
   3  12 -11    5.45    4.67
  -3 -13  11    5.16    1.92
   3  13 -11    4.89    4.65
  -3 -14  11    1.89    1.82
   3  14 -11    1.94    4.46
  -3 -15  11    3.10    2.35
   3  15 -11    1.96    4.70
  -3 -16  11    5.60    3.07
   3  16 -11    8.62    6.16
  -3 -17  11    4.32    3.00
   3  17 -11    3.05   19.61
  -3 -18  11    3.53    3.17
   3  18 -11    5.53   21.65
  -3 -19  11    3.17    3.24
  -4   0  11  214.89   21.42
   4   0 -11  233.60   22.91
  -4  -1  11   49.60    4.01
   4   1 -11   50.35    4.52
  -4  -2  11    9.92    2.04
   4   2 -11   10.39    2.77
  -4  -3  11    9.52    2.02
   4   3 -11   10.87    2.37
  -4  -4  11   33.88    3.44
   4   4 -11   36.22    3.88
  -4  -5  11    9.40    1.77
   4   5 -11   11.04    2.48
  -4  -6  11   21.86    2.64
   4   6 -11   23.72    3.43
  -4  -7  11   16.01    2.25
   4   7 -11   15.88    2.51
  -4  -8  11   32.67    3.01
   4   8 -11   33.42    4.01
  -4  -9  11   32.74    3.07
   4   9 -11   32.99    4.16
  -4 -10  11    5.84    1.71
   4  10 -11    7.20    2.52
  -4 -11  11    3.90    1.68
   4  11 -11    4.26    2.78
  -4 -12  11   10.41    2.06
   4  12 -11   10.84    5.26
  -4 -13  11    0.80    1.68
   4  13 -11    1.42    4.55
  -4 -14  11    2.92    1.86
   4  14 -11    2.13    4.72
  -4 -15  11    9.55    2.72
   4  15 -11   10.48    5.71
  -4 -16  11    0.59    2.65
   4  16 -11    0.31   17.99
  -4 -17  11    4.74    3.09
   4  17 -11    4.16   21.34
  -4 -18  11    5.22    3.23
   4  18 -11    7.58   23.62
  -4 -19  11    3.19    3.82
  -5   0  11    0.26    2.15
   5   0 -11    0.00    2.63
  -5  -1  11   50.98    4.10
   5   1 -11   51.69    4.65
  -5  -2  11   34.05    3.49
   5   2 -11   32.42    3.74
  -5  -3  11   48.26    3.99
   5   3 -11   45.44    5.26
  -5  -4  11   11.82    2.18
   5   4 -11   11.77    2.49
  -5  -5  11    2.06    1.60
   5   5 -11    2.79    1.76
  -5  -6  11   14.85    2.16
   5   6 -11   18.01    3.08
  -5  -7  11   11.66    1.92
   5   7 -11   15.35    2.52
  -5  -8  11   12.97    2.10
   5   8 -11   14.20    2.86
  -5  -9  11    3.58    1.52
   5   9 -11    4.05    2.48
  -5 -10  11   23.69    2.81
   5  10 -11   23.78    4.62
  -5 -11  11    6.96    1.82
   5  11 -11    7.84    4.92
  -5 -12  11    2.64    1.67
   5  12 -11    2.37    4.55
  -5 -13  11   28.08    3.19
   5  13 -11   23.82    7.50
  -5 -14  11    3.14    1.82
   5  14 -11    3.30    4.75
  -5 -15  11    8.82    2.65
   5  15 -11   10.01    5.95
  -5 -16  11    9.07    3.17
   5  16 -11   15.27   26.80
  -5 -17  11    7.30    3.24
   5  17 -11    6.91   23.69
  -5 -18  11    7.48    3.41
   5  18 -11    4.95   23.56
  -5 -19  11    6.10    4.16
   5  19 -11    1.64   28.60
  -6   0  11    2.39    2.29
   6   0 -11    1.97    2.91
  -6  -1  11    2.51    1.65
   6   1 -11    3.79    1.87
  -6  -2  11   60.19    4.47
   6   2 -11   62.50    5.16
  -6  -3  11    1.32    1.58
   6   3 -11    1.63    1.67
  -6  -4  11   10.31    2.05
   6   4 -11   14.31    3.40
  -6  -5  11    0.10    1.48
   6   5 -11    0.34    1.55
  -6  -6  11   54.19    3.72
   6   6 -11   56.39    4.36
  -6  -7  11    1.90    1.38
   6   7 -11    1.87    1.60
  -6  -8  11    9.11    1.82
   6   8 -11   11.64    3.25
  -6  -9  11    1.90    1.44
   6   9 -11    2.76    2.40
  -6 -10  11    3.69    1.58
   6  10 -11    4.46    2.62
  -6 -11  11    4.45    1.69
   6  11 -11    6.36    5.05
  -6 -12  11   14.45    2.47
   6  12 -11   15.34    6.14
  -6 -13  11    0.90    1.61
   6  13 -11    0.09    4.34
  -6 -14  11    9.29    2.12
   6  14 -11   10.03    5.80
  -6 -15  11    2.78    2.61
   6  15 -11    1.34   20.33
  -6 -16  11    4.98    2.88
   6  16 -11   11.15   25.36
  -6 -17  11    1.93    2.76
   6  17 -11    0.04   20.73
  -6 -18  11    2.47    3.57
   6  18 -11    1.07   22.27
  -6 -19  11    1.66    3.61
   6  19 -11    0.00   21.15
  -7   0  11    0.27    2.12
   7   0 -11    0.43    2.77
  -7  -1  11  186.02    8.70
   7   1 -11  183.16   10.98
  -7  -2  11   12.99    2.24
   7   2 -11   16.80    2.96
  -7  -3  11   74.97    5.09
   7   3 -11   81.36    6.07
  -7  -4  11   23.47    3.11
   7   4 -11   26.69    4.34
  -7  -5  11   35.88    3.64
   7   5 -11   38.82    4.07
  -7  -6  11    7.11    1.67
   7   6 -11    7.22    1.94
  -7  -7  11   13.94    2.15
   7   7 -11   12.71    3.34
  -7  -8  11   22.80    2.66
   7   8 -11   24.73    4.27
  -7  -9  11    9.74    1.92
   7   9 -11    9.94    3.04
  -7 -10  11    9.17    1.83
   7  10 -11    8.65    2.98
  -7 -11  11    9.16    1.87
   7  11 -11    9.14    5.44
  -7 -12  11    8.62    1.93
   7  12 -11   12.40    5.88
  -7 -13  11   13.38    2.63
   7  13 -11   14.33    6.16
  -7 -14  11    9.20    2.28
   7  14 -11    8.95    6.05
  -7 -15  11   13.99    3.51
   7  15 -11   17.20   28.84
  -7 -16  11    3.67    2.67
   7  16 -11    4.38   23.18
  -7 -17  11   23.49    5.08
   7  17 -11   22.88   32.23
  -7 -18  11    1.46    3.26
   7  18 -11    1.05   23.34
  -8   0  11   49.19    5.76
   8   0 -11   50.80    8.00
  -8  -1  11    0.34    1.36
   8   1 -11    0.59    1.71
  -8  -2  11  104.05    5.66
   8   2 -11  106.57    7.31
  -8  -3  11   80.55    5.36
   8   3 -11   90.92    6.58
  -8  -4  11    8.36    2.05
   8   4 -11    8.19    2.25
  -8  -5  11    3.24    1.78
   8   5 -11    3.98    2.34
  -8  -6  11   13.19    2.10
   8   6 -11   11.85    2.72
  -8  -7  11    7.67    1.76
   8   7 -11    8.66    2.81
  -8  -8  11   34.00    3.07
   8   8 -11   36.37    5.06
  -8  -9  11    7.22    1.63
   8   9 -11   10.26    3.26
  -8 -10  11    5.11    1.66
   8  10 -11    4.32    4.73
  -8 -11  11   17.08    2.49
   8  11 -11   16.75    6.42
  -8 -12  11    8.16    1.92
   8  12 -11   12.37    6.02
  -8 -13  11   53.06    4.11
   8  13 -11   61.50   11.57
  -8 -14  11    3.62    1.55
   8  14 -11    2.86   21.22
  -8 -15  11    9.10    4.52
   8  15 -11   12.22   26.96
  -8 -16  11    8.61    4.68
   8  16 -11   10.71   27.00
  -8 -17  11    6.14    6.83
   8  17 -11    6.57   25.54
  -8 -18  11    5.10    6.93
   8  18 -11    4.27   25.91
  -9   0  11    2.76    2.43
   9   0 -11    2.00    3.16
  -9  -1  11    2.86    1.56
   9   1 -11    2.80    1.89
  -9  -2  11   21.09    3.08
   9   2 -11   21.47    3.54
  -9  -3  11    4.12    1.81
   9   3 -11    5.34    2.14
  -9  -4  11   18.14    2.99
   9   4 -11   18.32    3.99
  -9  -5  11   18.63    2.97
   9   5 -11   18.18    3.27
  -9  -6  11   31.30    3.30
   9   6 -11   32.80    5.03
  -9  -7  11   39.12    3.53
   9   7 -11   42.84    5.58
  -9  -8  11   15.16    2.30
   9   8 -11   15.56    3.56
  -9  -9  11   14.19    2.14
   9   9 -11   16.72    3.64
  -9 -10  11   20.50    4.97
   9  10 -11   15.90    6.14
  -9 -11  11    6.27    3.75
   9  11 -11    4.36    5.04
  -9 -12  11   26.82    6.19
   9  12 -11   27.02    9.08
  -9 -13  11    1.40    3.66
   9  13 -11    1.49   20.99
  -9 -14  11   15.92    5.09
   9  14 -11   17.09   29.28
  -9 -15  11    4.40    4.25
   9  15 -11    2.90   23.44
  -9 -16  11    5.68    6.74
   9  16 -11    2.43   23.65
  -9 -17  11    9.21    7.47
   9  17 -11    6.30   26.11
  -9 -18  11    7.03   28.80
 -10   0  11  102.59   12.59
  10   0 -11  106.70   12.92
 -10  -1  11    3.02    2.07
  10   1 -11    2.25    1.95
 -10  -2  11   49.73    4.96
  10   2 -11   50.82    6.09
 -10  -3  11   11.78    2.67
  10   3 -11   11.18    3.17
 -10  -4  11   34.18    4.38
  10   4 -11   37.55    5.27
 -10  -5  11    6.99    2.36
  10   5 -11    8.11    2.54
 -10  -6  11    3.06    1.60
  10   6 -11    2.85    2.45
 -10  -7  11   16.55    2.35
  10   7 -11   19.64    3.94
 -10  -8  11    1.11    3.14
  10   8 -11    0.53    2.11
 -10  -9  11    4.58    3.50
  10   9 -11    3.35    4.85
 -10 -10  11    0.53    3.31
  10  10 -11    0.61    4.54
 -10 -11  11    4.77    3.85
  10  11 -11    7.02    5.48
 -10 -12  11    2.24    3.76
  10  12 -11    0.95   20.87
 -10 -13  11    4.12    4.01
  10  13 -11    5.90   23.86
 -10 -14  11    7.82    4.53
  10  14 -11    5.61   24.65
 -10 -15  11    1.76    6.35
  10  15 -11    0.00   22.33
 -10 -16  11    7.28    7.14
  10  16 -11   10.46   28.95
 -10 -17  11    3.78    7.02
  10  17 -11    1.51   24.58
 -11   0  11    0.06    3.34
  11   0 -11    0.00    3.16
 -11  -1  11   13.80    2.84
  11   1 -11   15.42    3.72
 -11  -2  11   17.90    3.45
  11   2 -11   18.53    4.36
 -11  -3  11    5.16    2.36
  11   3 -11    7.36    2.95
 -11  -4  11   39.06    4.68
  11   4 -11   44.35    5.87
 -11  -5  11   12.04    2.94
  11   5 -11   13.35    3.65
 -11  -6  11    6.15    2.30
  11   6 -11    8.20    2.92
 -11  -7  11   13.16    2.11
  11   7 -11   15.66    3.72
 -11  -8  11   27.66    6.34
  11   8 -11   25.46    3.96
 -11  -9  11   13.03    4.47
  11   9 -11   15.56    6.29
 -11 -10  11   25.03    5.66
  11  10 -11   28.15    8.11
 -11 -11  11   10.54    4.39
  11  11 -11   12.39    7.03
 -11 -12  11    1.90    3.83
  11  12 -11    0.47   20.52
 -11 -13  11    7.83    4.40
  11  13 -11    7.66   26.30
 -11 -14  11    6.82    6.86
  11  14 -11    5.60   25.96
 -11 -15  11    3.96    6.68
  11  15 -11    9.03   28.75
 -11 -16  11   16.70    8.51
  11  16 -11   11.27   30.32
 -12   0  11   32.81    7.73
  12   0 -11   38.56   35.14
 -12  -1  11    4.37    2.37
  12   1 -11    6.24    4.75
 -12  -2  11    5.72    2.49
  12   2 -11    6.70    3.07
 -12  -3  11   30.89    4.48
  12   3 -11   30.32    5.35
 -12  -4  11    0.69    2.15
  12   4 -11    0.46    3.20
 -12  -5  11    4.16    2.30
  12   5 -11    4.86    2.81
 -12  -6  11   12.03    2.95
  12   6 -11   11.98    3.65
 -12  -7  11    4.24    3.56
  12   7 -11    3.55    2.55
 -12  -8  11    4.68    3.70
  12   8 -11    4.72    5.19
 -12  -9  11    8.25    4.13
  12   9 -11    4.60    5.23
 -12 -10  11    6.80    4.10
  12  10 -11    8.90    7.17
 -12 -11  11   12.84    4.77
  12  11 -11   14.57   29.25
 -12 -12  11    5.17    4.17
  12  12 -11    5.94   25.75
 -12 -13  11   25.93    9.15
  12  13 -11   20.58   32.41
 -12 -14  11    6.25    7.01
  12  14 -11    4.17   25.49
 -12 -15  11    1.20    6.51
  12  15 -11    4.19   27.13
 -12 -16  11    8.70    7.88
  12  16 -11    6.90   29.13
 -13   0  11    0.00    3.67
  13   0 -11    0.00   16.40
 -13  -1  11    3.68    2.42
  13   1 -11    6.61    5.13
 -13  -2  11    5.31    2.52
  13   2 -11    4.30    4.81
 -13  -3  11    5.34    2.51
  13   3 -11    5.89    3.11
 -13  -4  11    5.82    2.50
  13   4 -11    6.79    4.10
 -13  -5  11   27.98    4.42
  13   5 -11   29.03    5.31
 -13  -6  11    2.64    2.07
  13   6 -11    3.90    2.70
 -13  -7  11    5.52    3.79
  13   7 -11    5.85    2.61
 -13  -8  11    1.50    3.55
  13   8 -11    0.63    4.88
 -13  -9  11   28.45    6.53
  13   9 -11   30.36   39.83
 -13 -10  11    4.44    4.02
  13  10 -11    6.24   24.97
 -13 -11  11    5.93    4.20
  13  11 -11    5.60   25.27
 -13 -12  11    8.24    7.01
  13  12 -11    5.66   26.65
 -13 -13  11    3.51    6.65
  13  13 -11    3.89   25.15
 -13 -14  11    1.98    6.72
  13  14 -11    3.47   26.11
 -13 -15  11    7.93    7.74
  13  15 -11    9.28   29.39
 -14   0  11   14.65    5.52
  14   0 -11   14.83   24.73
 -14  -1  11    1.84    2.37
  14   1 -11    3.70    4.88
 -14  -2  11    5.50    2.61
  14   2 -11    9.02    5.49
 -14  -3  11    0.87    2.26
  14   3 -11    1.20   17.09
 -14  -4  11    4.95    2.52
  14   4 -11    6.00    4.04
 -14  -5  11    2.73    2.29
  14   5 -11    3.08    2.82
 -14  -6  11   11.30    4.39
  14   6 -11   14.25    3.86
 -14  -7  11    2.42    3.70
  14   7 -11    3.72    5.37
 -14  -8  11    2.40    3.80
  14   8 -11    0.97   23.04
 -14  -9  11    5.63    4.18
  14   9 -11    9.30   26.72
 -14 -10  11   10.51    4.61
  14  10 -11    9.92   26.90
 -14 -11  11   17.18    7.99
  14  11 -11   16.18   30.97
 -14 -12  11    9.11    7.29
  14  12 -11    8.50   28.19
 -14 -13  11    3.80    6.85
  14  13 -11   10.05   29.88
 -14 -14  11    3.40    7.03
  14  14 -11    7.15   28.64
 -15   0  11    0.04    4.04
  15   0 -11    0.00   18.46
 -15  -1  11    0.54    2.37
  15   1 -11    0.81    4.74
 -15  -2  11    1.73    2.42
  15   2 -11    3.44    5.42
 -15  -3  11    3.54    2.49
  15   3 -11    4.12   20.10
 -15  -4  11   10.00    2.86
  15   4 -11   11.24   23.76
 -15  -5  11    8.76    2.67
  15   5 -11   10.17    3.51
 -15  -6  11    3.27    3.71
  15   6 -11    3.71    3.61
 -15  -7  11   25.40    5.92
  15   7 -11   26.65   34.91
 -15  -8  11    2.69    3.84
  15   8 -11    0.00   23.50
 -15  -9  11    4.69    4.11
  15   9 -11    2.34   25.03
 -15 -10  11   13.01    7.57
  15  10 -11   12.87   29.86
 -15 -11  11    5.38    6.76
  15  11 -11    2.47   25.27
 -15 -12  11    2.87    6.85
  15  12 -11    0.12   25.58
 -15 -13  11    0.19    6.65
  15  13 -11    2.82   27.45
 -16   0  11    8.58    5.17
  16   0 -11   11.74   24.34
 -16  -1  11    0.38    2.43
  16   1 -11    2.88    5.18
 -16  -2  11    2.71    2.57
  16   2 -11    0.00   18.46
 -16  -3  11    1.64    2.45
  16   3 -11    0.59   18.91
 -16  -4  11    2.17    2.46
 -16  -5  11    5.57    2.52
  16   5 -11    5.07   24.64
 -16  -6  11   38.73    7.67
  16   6 -11   37.72   39.52
 -16  -7  11    3.26    3.87
  16   7 -11    2.72   25.31
 -16  -8  11   53.91    9.10
  16   8 -11   54.93   51.13
 -16  -9  11    0.29    5.89
  16   9 -11    2.97   25.94
 -16 -10  11    5.38    6.80
  16  10 -11    8.23   27.77
 -16 -11  11    3.03    6.72
  16  11 -11    2.34   26.00
 -16 -12  11    1.70    6.80
  16  12 -11    0.29   27.25
 -17   0  11    1.19    4.30
  17   0 -11    0.28   21.34
 -17  -1  11   12.17    3.24
 -17  -2  11    4.66    2.77
 -17  -3  11    3.39    2.70
 -17  -4  11   10.10    3.04
 -17  -5  11    4.81    2.52
 -17  -6  11    1.99    3.89
  17   6 -11    6.10   26.00
 -17  -7  11   11.32    7.04
  17   7 -11   11.79   30.32
 -17  -8  11    6.91    6.83
  17   8 -11    4.95   27.37
 -17  -9  11    7.53    7.02
  17   9 -11    7.48   28.91
 -17 -10  11    3.34    6.80
  17  10 -11    4.69   28.31
 -17 -11  11    0.51    6.50
  17  11 -11    0.00   26.98
 -18   0  11    3.25    4.72
 -18  -1  11    1.92    2.66
 -18  -2  11    0.53    2.64
 -18  -3  11    1.32    2.60
 -18  -4  11    4.33    2.76
 -18  -5  11    2.32    2.83
 -18  -6  11   13.95    7.31
  18   6 -11   11.33   29.10
 -18  -7  11    0.91    5.76
  18   7 -11    3.01   25.99
 -18  -8  11    3.56    6.56
  18   8 -11    3.16   28.16
 -18  -9  11    2.89    6.49
  18   9 -11    2.05   28.25
 -19   0  11    0.04    4.48
 -19  -1  11    1.39    2.73
 -19  -2  11   13.46    3.51
 -19  -3  11    2.03    3.22
 -19  -4  11   16.13    4.23
 -19  -5  11    7.10    6.47
 -19  -6  11    2.18    6.17
  19   6 -11    7.14   27.53
 -19  -7  11    5.80    6.78
  19   7 -11    4.36   27.56
 -20   0  11    2.40    5.11
 -20  -1  11   11.64    4.11
 -20  -2  11    1.74    3.39
 -20  -3  11   15.45    4.30
 -20  -4  11    1.71    5.58
 -20  -5  11    7.03    6.65
   0   0  12   80.14   41.66
   0   0 -12   86.63   42.04
   0  -1  12    0.48    3.13
   0   1 -12    1.15    2.79
   0  -2  12   32.98    7.09
   0  -3  12    5.23    3.69
   0   3 -12    5.17    3.40
   0  -4  12   13.01    4.47
   0   4 -12   16.09    4.78
   0  -5  12    4.93    2.42
   0   5 -12    7.59    3.78
   0  -6  12   25.14    4.36
   0   6 -12   27.97    6.46
   0  -7  12    7.27    2.67
   0   7 -12    9.18    4.08
   0  -8  12   15.26    3.54
   0   8 -12   18.32    5.70
   0  -9  12    5.88    2.67
   0   9 -12    7.12   17.75
   0 -10  12    7.61    2.82
   0  10 -12    8.90   19.42
   0 -11  12    0.10    1.92
   0  11 -12    4.21   17.47
   0 -12  12   26.41    8.05
   0  12 -12   25.69    7.62
   0 -13  12    3.45    4.64
   0  13 -12    3.09    5.03
   0 -14  12   11.69    5.59
   0  14 -12    9.60   19.28
   0 -15  12    1.28    4.68
   0  15 -12    3.17   16.80
   0 -16  12   30.60    9.60
   0  16 -12   35.50   35.12
   0 -17  12    8.39    6.03
   0 -18  12   23.07    7.97
   0 -19  12    5.46    5.95
  -1   0  12    5.03    3.69
   1   0 -12    4.72    3.27
  -1  -1  12   86.99    6.43
   1   1 -12   86.69    7.68
  -1  -2  12   34.42    4.16
   1   2 -12   32.60    3.81
  -1  -3  12    5.62    1.82
   1   3 -12    5.85    2.52
  -1  -4  12   82.48    5.38
   1   4 -12   84.60    7.61
  -1  -5  12   16.84    2.70
   1   5 -12   19.60    3.14
  -1  -6  12   22.40    3.06
   1   6 -12   23.38    3.47
  -1  -7  12   13.75    2.40
   1   7 -12   16.83    3.19
  -1  -8  12    9.43    2.11
   1   8 -12   10.98    2.56
  -1  -9  12   14.88    2.53
   1   9 -12   17.33    4.10
  -1 -10  12    9.76    1.99
   1  10 -12   10.75    5.15
  -1 -11  12   17.10    2.64
   1  11 -12   15.93    4.25
  -1 -12  12   23.80    3.07
   1  12 -12   26.19    7.71
  -1 -13  12   12.53    2.41
   1  13 -12   13.16    5.69
  -1 -14  12   39.15    4.02
   1  14 -12   43.38    6.98
  -1 -15  12   21.94    4.06
   1  15 -12   21.18    6.39
  -1 -16  12    6.95    3.17
   1  16 -12    7.19    4.96
  -1 -17  12    7.94    3.45
   1  17 -12    9.58   23.32
  -1 -18  12    3.95    3.26
  -1 -19  12    2.23    3.20
  -2   0  12   89.52   11.30
  -2  -1  12   17.11    3.12
   2   1 -12   16.11    2.81
  -2  -2  12   25.09    3.82
   2   2 -12   24.73    3.52
  -2  -3  12   41.43    3.85
   2   3 -12   41.18    4.17
  -2  -4  12   43.90    3.90
   2   4 -12   44.73    4.30
  -2  -5  12   82.11    4.78
   2   5 -12   85.72    7.74
  -2  -6  12   58.82    3.95
   2   6 -12   60.48    5.15
  -2  -7  12    7.52    1.70
   2   7 -12    6.29    2.13
  -2  -8  12   64.25    4.21
   2   8 -12   67.60    5.83
  -2  -9  12   33.30    3.25
   2   9 -12   31.82    5.15
  -2 -10  12   81.48    5.03
   2  10 -12   80.31    8.26
  -2 -11  12    9.20    2.03
   2  11 -12    8.73    4.97
  -2 -12  12    9.53    2.14
   2  12 -12    9.01    5.21
  -2 -13  12    4.95    1.96
   2  13 -12    4.69    4.88
  -2 -14  12   12.12    2.44
   2  14 -12   15.51    6.29
  -2 -15  12    6.78    3.14
   2  15 -12   10.47    6.34
  -2 -16  12   17.60    4.14
   2  16 -12   17.73   26.06
  -2 -17  12    7.03    3.30
   2  17 -12    9.95   24.08
  -2 -18  12    5.50    3.32
  -2 -19  12    3.44    3.29
  -3   0  12    0.00    3.15
   3   0 -12    0.08    2.73
  -3  -1  12   57.88    5.16
   3   1 -12   59.60    6.15
  -3  -2  12    6.08    1.88
   3   2 -12    4.91    1.91
  -3  -3  12   44.44    3.90
   3   3 -12   46.24    4.46
  -3  -4  12   15.70    2.60
   3   4 -12   16.17    3.07
  -3  -5  12   18.98    2.52
   3   5 -12   21.24    4.10
  -3  -6  12   15.55    2.36
   3   6 -12   15.51    3.52
  -3  -7  12   30.94    3.05
   3   7 -12   32.04    4.87
  -3  -8  12    2.85    1.53
   3   8 -12    2.26    2.38
  -3  -9  12    8.64    1.89
   3   9 -12    9.52    2.55
  -3 -10  12    1.18    1.55
   3  10 -12    1.25    2.47
  -3 -11  12    1.67    1.65
   3  11 -12    1.59    4.20
  -3 -12  12   12.07    2.31
   3  12 -12   13.70    5.93
  -3 -13  12    5.59    2.01
   3  13 -12    4.50    4.86
  -3 -14  12    9.76    2.37
   3  14 -12   11.58    5.91
  -3 -15  12    0.83    2.29
   3  15 -12    0.00    4.68
  -3 -16  12    3.81    3.02
   3  16 -12    5.18   20.20
  -3 -17  12    9.10    3.52
   3  17 -12    9.89   24.38
  -3 -18  12    7.94    3.51
  -3 -19  12    1.77    3.19
  -4   0  12   30.36    6.92
   4   0 -12   30.57    6.53
  -4  -1  12    8.25    2.02
   4   1 -12    7.96    2.22
  -4  -2  12   32.67    3.50
   4   2 -12   30.95    4.64
  -4  -3  12   10.67    2.13
   4   3 -12   11.46    2.41
  -4  -4  12  123.63    7.15
   4   4 -12  128.95    8.37
  -4  -5  12    7.68    1.74
   4   5 -12    8.08    2.24
  -4  -6  12   12.61    1.97
   4   6 -12   14.16    2.84
  -4  -7  12   14.41    2.27
   4   7 -12   14.31    3.45
  -4  -8  12    7.92    1.80
   4   8 -12    9.01    2.98
  -4  -9  12    8.51    1.87
   4   9 -12    9.55    3.02
  -4 -10  12    7.82    1.92
   4  10 -12    7.43    3.02
  -4 -11  12    2.86    1.72
   4  11 -12    3.27    4.52
  -4 -12  12    1.31    1.70
   4  12 -12    0.24    4.27
  -4 -13  12    1.70    1.79
   4  13 -12    1.28    4.62
  -4 -14  12    1.47    2.19
   4  14 -12    2.40    4.88
  -4 -15  12    3.21    2.44
   4  15 -12    3.47    5.22
  -4 -16  12    1.25    2.78
   4  16 -12    1.24   20.70
  -4 -17  12    2.18    2.93
   4  17 -12    0.00   20.55
  -4 -18  12    2.57    3.05
   4  18 -12    1.79   22.18
  -4 -19  12    2.24    3.88
  -5   0  12    1.00    3.27
   5   0 -12    0.38    2.75
  -5  -1  12    3.16    1.73
   5   1 -12    2.77    1.81
  -5  -2  12   24.36    3.25
   5   2 -12   26.06    3.64
  -5  -3  12   14.49    2.38
   5   3 -12   15.38    3.56
  -5  -4  12    1.24    1.59
   5   4 -12    1.72    1.72
  -5  -5  12   17.71    2.97
   5   5 -12   18.78    3.26
  -5  -6  12    3.83    1.54
   5   6 -12    3.68    2.00
  -5  -7  12   24.17    2.82
   5   7 -12   27.63    4.65
  -5  -8  12    7.17    1.79
   5   8 -12   10.01    3.06
  -5  -9  12   46.51    3.72
   5   9 -12   51.20    6.15
  -5 -10  12   10.12    2.07
   5  10 -12   11.34    3.45
  -5 -11  12   39.73    3.65
   5  11 -12   41.35    6.01
  -5 -12  12    3.43    1.76
   5  12 -12    5.00    4.88
  -5 -13  12    9.43    2.20
   5  13 -12    9.07    5.78
  -5 -14  12    8.34    2.59
   5  14 -12   10.36    6.06
  -5 -15  12    1.89    2.29
   5  15 -12    0.49   20.22
  -5 -16  12    8.94    3.25
   5  16 -12    4.87   22.67
  -5 -17  12    3.22    3.01
   5  17 -12    3.55   22.77
  -5 -18  12    5.61    3.42
   5  18 -12    6.13   24.50
  -6   0  12  234.35   16.70
   6   0 -12  239.53   23.75
  -6  -1  12   36.93    3.71
   6   1 -12   36.76    4.14
  -6  -2  12   32.15    3.59
   6   2 -12   33.62    3.94
  -6  -3  12    4.53    1.84
   6   3 -12    5.52    2.02
  -6  -4  12   20.60    3.17
   6   4 -12   20.23    4.17
  -6  -5  12   26.62    3.41
   6   5 -12   28.54    3.77
  -6  -6  12    6.98    1.78
   6   6 -12    5.64    2.57
  -6  -7  12    2.60    1.52
   6   7 -12    3.07    3.21
  -6  -8  12    7.10    1.77
   6   8 -12    7.18    2.86
  -6  -9  12   33.60    3.31
   6   9 -12   33.82    5.23
  -6 -10  12   43.17    3.69
   6  10 -12   42.81    5.88
  -6 -11  12   14.98    2.36
   6  11 -12   17.39    3.96
  -6 -12  12    4.47    1.84
   6  12 -12    4.66    5.15
  -6 -13  12    5.16    1.90
   6  13 -12    5.72    5.27
  -6 -14  12   20.68    4.02
   6  14 -12   22.22    7.47
  -6 -15  12   27.31    4.91
   6  15 -12   34.51   40.67
  -6 -16  12   34.08    5.50
   6  16 -12   31.07   40.83
  -6 -17  12    6.79    3.17
   6  17 -12    4.72   24.46
  -6 -18  12    6.64    3.98
   6  18 -12    6.04   25.03
  -7   0  12    0.00    2.16
   7   0 -12    0.60    2.98
  -7  -1  12   33.83    3.25
   7   1 -12   35.00    4.04
  -7  -2  12    0.72    1.63
   7   2 -12    0.49    1.69
  -7  -3  12   14.71    2.52
   7   3 -12   14.84    2.78
  -7  -4  12   16.13    2.66
   7   4 -12   18.20    4.09
  -7  -5  12    7.26    2.04
   7   5 -12    9.63    3.15
  -7  -6  12    4.06    1.60
   7   6 -12    4.53    3.36
  -7  -7  12   12.19    2.09
   7   7 -12   14.72    3.47
  -7  -8  12   16.12    2.38
   7   8 -12   18.34    3.93
  -7  -9  12   16.41    2.44
   7   9 -12   18.59    4.08
  -7 -10  12   25.93    2.93
   7  10 -12   25.13    4.73
  -7 -11  12    8.70    1.98
   7  11 -12   10.42    5.83
  -7 -12  12   20.91    3.07
   7  12 -12   18.59    7.31
  -7 -13  12    4.85    2.04
   7  13 -12    7.51    5.69
  -7 -14  12    7.58    2.90
   7  14 -12    9.40   24.70
  -7 -15  12   14.18    3.40
   7  15 -12   24.67   32.95
  -7 -16  12    4.91    2.88
   7  16 -12    7.80   25.79
  -7 -17  12    4.69    3.53
   7  17 -12    6.23   25.39
  -7 -18  12    7.81    4.07
   7  18 -12   10.36   29.23
  -8   0  12    3.14    2.55
   8   0 -12    2.98    3.30
  -8  -1  12   15.60    2.41
   8   1 -12   14.68    2.85
  -8  -2  12    5.47    1.76
   8   2 -12    7.20    2.26
  -8  -3  12    4.44    1.92
   8   3 -12    4.92    2.19
  -8  -4  12    3.00    1.82
   8   4 -12    4.36    2.52
  -8  -5  12    8.52    2.20
   8   5 -12    9.62    3.13
  -8  -6  12    2.94    1.55
   8   6 -12    3.88    3.32
  -8  -7  12    1.30    1.47
   8   7 -12    1.82    2.42
  -8  -8  12   26.98    3.34
   8   8 -12   31.99    5.11
  -8  -9  12    8.70    2.02
   8   9 -12    9.67    3.17
  -8 -10  12    2.00    1.68
   8  10 -12    2.42    2.62
  -8 -11  12   31.57    3.50
   8  11 -12   32.12    9.30
  -8 -12  12   25.41    3.07
   8  12 -12   30.94    9.31
  -8 -13  12    9.14    2.02
   8  13 -12   11.78    7.09
  -8 -14  12    3.39    2.43
   8  14 -12    2.75   22.99
  -8 -15  12   12.42    3.32
   8  15 -12   15.26   28.21
  -8 -16  12    2.97    2.70
   8  16 -12    2.07   23.29
  -8 -17  12    0.96    6.58
   8  17 -12    0.10   23.41
  -9   0  12    0.53    3.36
   9   0 -12    1.80    3.30
  -9  -1  12   30.43    4.26
   9   1 -12   31.82    4.14
  -9  -2  12    7.83    2.46
   9   2 -12    8.42    3.03
  -9  -3  12   42.81    4.81
   9   3 -12   46.47    5.87
  -9  -4  12   23.12    4.00
   9   4 -12   24.60    4.76
  -9  -5  12   36.41    4.58
   9   5 -12   40.12    7.44
  -9  -6  12    9.81    2.16
   9   6 -12    5.81    3.59
  -9  -7  12   23.87    3.09
   9   7 -12   26.20    4.68
  -9  -8  12   11.87    2.38
   9   8 -12   12.97    3.64
  -9  -9  12    8.25    1.91
   9   9 -12   10.13    3.49
  -9 -10  12   39.48    3.59
   9  10 -12   42.71    5.75
  -9 -11  12    5.11    3.90
   9  11 -12    7.78    5.72
  -9 -12  12   18.30    5.30
   9  12 -12   22.20    7.49
  -9 -13  12    8.59    4.51
   9  13 -12    5.94   24.16
  -9 -14  12   10.09    4.56
   9  14 -12    7.50   25.02
  -9 -15  12    3.74    4.30
   9  15 -12    3.02   23.66
  -9 -16  12    2.81    6.82
   9  16 -12    3.58   25.32
  -9 -17  12    4.87    7.08
   9  17 -12    6.11   27.14
 -10   0  12    2.43    3.79
  10   0 -12    3.22    3.84
 -10  -1  12    0.83    2.06
  10   1 -12    1.76    2.54
 -10  -2  12   11.09    2.80
  10   2 -12   12.73    3.50
 -10  -3  12   52.14    5.25
  10   3 -12   56.12    6.56
 -10  -4  12    6.07    2.47
  10   4 -12    4.03    3.62
 -10  -5  12   62.25    5.77
  10   5 -12   62.40    9.30
 -10  -6  12    7.80    2.55
  10   6 -12    9.11    3.19
 -10  -7  12   25.53    3.19
  10   7 -12   28.32    5.11
 -10  -8  12    4.02    1.63
  10   8 -12    4.79    2.75
 -10  -9  12   36.31    4.32
  10   9 -12   39.34    5.62
 -10 -10  12    1.80    3.48
  10  10 -12    0.37    4.66
 -10 -11  12    6.14    4.01
  10  11 -12    6.19    5.78
 -10 -12  12    5.38    4.20
  10  12 -12    6.00   23.86
 -10 -13  12    0.75    3.72
  10  13 -12    0.41   22.98
 -10 -14  12    3.13    4.20
  10  14 -12    3.02   24.33
 -10 -15  12    3.10    6.63
  10  15 -12    1.79   23.51
 -10 -16  12    1.98    6.74
  10  16 -12    0.00   23.31
 -10 -17  12    2.03    6.78
 -11   0  12    0.00    3.60
  11   0 -12    0.00   15.10
 -11  -1  12    8.88    2.70
  11   1 -12    8.41    5.16
 -11  -2  12    4.37    2.41
  11   2 -12    5.82    3.03
 -11  -3  12   12.27    2.93
  11   3 -12   11.45    3.47
 -11  -4  12   23.78    3.92
  11   4 -12   24.51    6.65
 -11  -5  12   11.41    3.09
  11   5 -12   12.03    4.56
 -11  -6  12    4.15    2.35
  11   6 -12    5.03    2.89
 -11  -7  12   10.39    2.14
  11   7 -12   14.72    3.91
 -11  -8  12   47.19    7.55
  11   8 -12   51.28    6.28
 -11  -9  12    1.63    3.60
  11   9 -12    0.71    2.15
 -11 -10  12   19.48    5.21
  11  10 -12   17.32    6.90
 -11 -11  12    2.86    3.88
  11  11 -12    0.30   22.63
 -11 -12  12    7.75    4.50
  11  12 -12    9.37   27.03
 -11 -13  12    7.68    4.55
  11  13 -12    7.77   26.38
 -11 -14  12   11.43    7.66
  11  14 -12   12.33   29.50
 -11 -15  12    0.83    6.38
  11  15 -12    0.00   24.59
 -11 -16  12    6.61    7.47
  11  16 -12    4.67   26.56
 -12   0  12    8.93    4.75
  12   0 -12    9.51   21.04
 -12  -1  12    4.00    2.48
  12   1 -12    6.92    5.10
 -12  -2  12   13.19    3.21
  12   2 -12   16.91    6.59
 -12  -3  12    6.26    2.57
  12   3 -12    8.48    4.54
 -12  -4  12    4.08    2.47
  12   4 -12    3.35    3.75
 -12  -5  12    9.85    2.80
  12   5 -12   11.40    4.50
 -12  -6  12   18.38    3.51
  12   6 -12   18.59    4.34
 -12  -7  12   10.94    2.14
  12   7 -12   11.69    3.68
 -12  -8  12    7.34    4.07
  12   8 -12    9.05    3.18
 -12  -9  12    2.55    3.75
  12   9 -12    0.58    4.95
 -12 -10  12    8.25    4.41
  12  10 -12   10.02   26.24
 -12 -11  12   13.70    5.01
  12  11 -12   14.83   30.42
 -12 -12  12    0.72    3.93
  12  12 -12    0.94   22.50
 -12 -13  12    1.91    6.32
  12  13 -12    4.28   24.46
 -12 -14  12    1.33    6.43
  12  14 -12    1.74   25.68
 -12 -15  12    0.72    6.49
  12  15 -12    2.51   26.37
 -13   0  12    0.94    4.14
  13   0 -12    1.13   18.38
 -13  -1  12   18.26    3.64
  13   1 -12   23.07    7.37
 -13  -2  12   14.15    3.19
  13   2 -12   15.68    7.02
 -13  -3  12    3.94    2.56
  13   3 -12    5.39   19.87
 -13  -4  12   16.06    3.50
  13   4 -12   18.76    6.55
 -13  -5  12    2.92    2.38
  13   5 -12    3.27    3.67
 -13  -6  12    2.81    2.31
  13   6 -12    3.20    2.78
 -13  -7  12    5.70    3.96
  13   7 -12    5.63    2.92
 -13  -8  12   33.20    6.44
  13   8 -12   39.67    9.90
 -13  -9  12    9.19    4.45
  13   9 -12    8.41   26.47
 -13 -10  12    0.37    3.69
  13  10 -12    0.00   22.45
 -13 -11  12    6.93    4.46
  13  11 -12    4.66   25.98
 -13 -12  12    3.36    6.54
  13  12 -12    1.78   24.71
 -13 -13  12    6.98    7.26
  13  13 -12    1.83   25.49
 -13 -14  12    7.12    7.45
  13  14 -12    9.40   30.47
 -13 -15  12   14.00    8.60
 -14   0  12   68.89   11.12
  14   0 -12   79.29   51.21
 -14  -1  12    1.45    2.44
  14   1 -12    3.25    5.12
 -14  -2  12    0.72    2.38
  14   2 -12    0.00   17.81
 -14  -3  12    3.09    2.51
  14   3 -12    4.30   20.81
 -14  -4  12    2.95    2.50
  14   4 -12    1.15   18.74
 -14  -5  12    1.42    2.37
  14   5 -12    1.44    3.61
 -14  -6  12    2.45    2.21
  14   6 -12    1.05    2.74
 -14  -7  12    0.89    3.58
  14   7 -12    2.33    3.45
 -14  -8  12    1.29    3.76
  14   8 -12    2.49   24.75
 -14  -9  12   15.59    5.03
  14   9 -12   15.31   30.89
 -14 -10  12   27.12    6.42
  14  10 -12   24.11   34.31
 -14 -11  12   13.96    7.88
  14  11 -12   19.78   33.19
 -14 -12  12    0.00    6.13
  14  12 -12    2.68   26.34
 -14 -13  12    2.13    6.81
  14  13 -12    2.09   26.78
 -14 -14  12    6.23    7.78
  14  14 -12    8.74   29.18
 -15   0  12    0.03    4.10
  15   0 -12    0.59   19.45
 -15  -1  12    3.49    2.63
  15   1 -12    0.77   19.96
 -15  -2  12    0.35    2.38
  15   2 -12    0.23   18.40
 -15  -3  12    1.29    2.50
  15   3 -12    3.95   20.53
 -15  -4  12    2.74    2.51
  15   4 -12    5.28   20.25
 -15  -5  12   11.09    2.97
 -15  -6  12    4.69    3.96
  15   6 -12    6.17    4.26
 -15  -7  12   19.23    5.40
  15   7 -12   18.29   30.91
 -15  -8  12    3.03    4.01
  15   8 -12    0.91   24.29
 -15  -9  12   24.11    5.94
  15   9 -12   22.88   34.81
 -15 -10  12    6.16    6.73
  15  10 -12    7.77   28.70
 -15 -11  12    9.75    7.50
  15  11 -12   11.03   30.25
 -15 -12  12    0.00    6.22
  15  12 -12    0.67   26.10
 -15 -13  12    3.49    7.07
  15  13 -12    0.36   28.00
 -16   0  12   14.96    5.86
  16   0 -12   12.58   28.61
 -16  -1  12    2.02    2.62
  16   1 -12    1.30   21.01
 -16  -2  12    1.02    2.52
  16   2 -12    0.36   19.61
 -16  -3  12    0.12    2.47
 -16  -4  12    1.11    2.46
 -16  -5  12   28.04    4.48
 -16  -6  12    8.82    4.43
 -16  -7  12   10.33    4.74
  16   7 -12    7.05   27.00
 -16  -8  12    8.98    6.83
  16   8 -12   10.27   28.65
 -16  -9  12    2.88    6.47
  16   9 -12    6.14   28.10
 -16 -10  12    1.82    6.49
  16  10 -12    0.66   26.01
 -16 -11  12    0.24    6.54
  16  11 -12    0.00   25.81
 -16 -12  12    0.48    6.55
 -17   0  12    0.12    4.45
 -17  -1  12    7.95    3.11
 -17  -2  12    2.23    2.75
 -17  -3  12    6.86    3.00
 -17  -4  12    8.36    3.00
 -17  -5  12    3.77    2.54
 -17  -6  12   12.51    4.82
 -17  -7  12   22.86    8.43
  17   7 -12   23.41   34.83
 -17  -8  12    2.20    6.42
  17   8 -12    4.43   26.52
 -17  -9  12   12.66    7.85
  17   9 -12   10.55   31.47
 -17 -10  12    4.02    7.05
  17  10 -12    2.97   27.46
 -18   0  12    1.69    4.79
 -18  -1  12    3.02    2.79
 -18  -2  12    2.94    2.78
 -18  -3  12   12.95    3.39
 -18  -4  12   17.86    3.91
 -18  -5  12   16.56    4.36
 -18  -6  12   13.13    7.34
 -18  -7  12    4.27    6.61
  18   7 -12    5.69   28.05
 -18  -8  12   22.30    8.78
  18   8 -12   18.61   33.87
 -19   0  12    0.51    4.65
 -19  -1  12   15.14    3.69
 -19  -2  12    3.85    3.01
 -19  -3  12    6.17    3.60
 -19  -4  12    8.73    3.67
 -19  -5  12    0.74    5.77
 -19  -6  12    5.67    6.56
 -20   0  12    4.60    5.50
 -20  -1  12    1.83    3.51
 -20  -2  12    3.89    3.57
 -20  -3  12    1.67   20.37
   0   0  13    2.09   13.17
   0   0 -13    0.00   10.77
   0  -1  13   43.61    7.99
   0   1 -13   47.04    7.66
   0  -2  13    2.29    3.42
   0   2 -13    3.23   13.40
   0  -3  13  134.63   15.21
   0   3 -13  132.87   14.76
   0  -4  13    0.75    1.99
   0   4 -13    1.39    3.03
   0  -5  13   21.26    6.54
   0   5 -13   19.74    6.07
   0  -6  13    3.77    3.80
   0   6 -13    3.67    3.34
   0  -7  13   32.33    7.38
   0   7 -13   33.00    7.27
   0  -8  13    3.74    4.06
   0   8 -13    5.47   17.58
   0  -9  13    0.82    1.58
   0   9 -13    7.10   18.37
   0 -10  13    0.78    1.66
   0  10 -13    1.25   16.56
   0 -11  13   36.23    8.71
   0  11 -13   45.49   44.36
   0 -12  13    0.50    2.14
   0 -13  13   69.13   11.62
   0 -14  13    7.43    3.75
   0 -15  13   21.25    7.11
   0  15 -13   18.85   24.39
   0 -16  13    3.85    5.22
   0  16 -13    2.17   17.85
   0 -17  13   20.66    7.52
   0 -18  13    3.74    5.72
   0 -19  13   10.49    6.77
  -1   0  13    2.22    3.47
   1   0 -13    1.21    2.79
  -1  -1  13   55.92    5.19
   1   1 -13   60.16    6.28
  -1  -2  13   38.00    4.45
   1   2 -13   37.19    4.08
  -1  -3  13    4.04    1.83
   1   3 -13    3.42    2.31
  -1  -4  13   52.21    4.32
   1   4 -13   49.03    5.79
  -1  -5  13   28.06    2.97
   1   5 -13   34.39    4.03
  -1  -6  13   29.00    3.02
   1   6 -13   30.20    3.93
  -1  -7  13   20.31    2.83
   1   7 -13   21.03    3.63
  -1  -8  13   11.66    2.06
   1   8 -13   12.85    3.83
  -1  -9  13   21.96    2.84
   1   9 -13   23.44    7.59
  -1 -10  13   29.84    3.38
   1  10 -13   30.85    9.31
  -1 -11  13    8.53    2.12
   1  11 -13    7.73   20.12
  -1 -12  13   30.28    3.59
   1  12 -13   32.04   40.23
  -1 -13  13    7.87    2.20
   1  13 -13    6.88   19.35
  -1 -14  13   17.28    3.21
   1  14 -13   20.55   25.83
  -1 -15  13   23.29    4.47
   1  15 -13   22.43   27.12
  -1 -16  13    3.79    3.11
   1  16 -13    3.19   18.81
  -1 -17  13   15.49    4.06
  -1 -18  13    5.15    3.47
  -1 -19  13   10.59    3.97
  -2   0  13  150.55   16.46
  -2  -1  13   54.04    5.09
   2   1 -13   56.63    4.90
  -2  -2  13   13.11    2.89
   2   2 -13   12.61    2.63
  -2  -3  13   10.63    2.21
   2   3 -13   11.10    2.44
  -2  -4  13   12.32    2.39
   2   4 -13   13.45    2.69
  -2  -5  13   46.60    3.62
   2   5 -13   48.76    5.81
  -2  -6  13    8.56    1.87
   2   6 -13   10.38    2.52
  -2  -7  13   16.57    2.43
   2   7 -13   18.92    4.10
  -2  -8  13    7.12    1.84
   2   8 -13    7.55    3.00
  -2  -9  13   16.74    2.55
   2   9 -13   18.99    7.49
  -2 -10  13    6.04    1.91
   2  10 -13    3.56   17.24
  -2 -11  13   10.78    2.22
   2  11 -13   15.10   25.95
  -2 -12  13    1.84    1.78
   2  12 -13    2.70    4.58
  -2 -13  13    5.43    2.06
   2  13 -13    5.01    5.47
  -2 -14  13    3.82    2.40
   2  14 -13    5.42   18.88
  -2 -15  13    4.82    3.04
   2  15 -13    5.34   20.58
  -2 -16  13    7.31    3.37
   2  16 -13    4.25   21.02
  -2 -17  13    4.15    3.24
   2  17 -13    4.50   23.69
  -2 -18  13    2.58    3.25
  -2 -19  13    8.01    6.64
  -3   0  13    0.47    3.22
   3   0 -13    0.43    2.77
  -3  -1  13   99.90    7.17
   3   1 -13  105.04    8.92
  -3  -2  13    0.12    1.58
   3   2 -13    0.83    1.70
  -3  -3  13   98.24    6.16
   3   3 -13   99.10    7.00
  -3  -4  13    6.42    1.98
   3   4 -13    7.65    2.25
  -3  -5  13    9.70    1.91
   3   5 -13   10.79    2.48
  -3  -6  13   19.42    2.71
   3   6 -13   19.30    4.05
  -3  -7  13   29.61    3.12
   3   7 -13   34.39    5.26
  -3  -8  13   14.63    2.26
   3   8 -13   12.48    4.66
  -3  -9  13    3.81    1.71
   3   9 -13    2.88   16.73
  -3 -10  13   16.32    2.56
   3  10 -13   19.69   25.81
  -3 -11  13   19.75    2.82
   3  11 -13   23.40    7.32
  -3 -12  13   17.79    2.71
   3  12 -13   20.15    6.72
  -3 -13  13    4.17    1.99
   3  13 -13    4.15    4.99
  -3 -14  13    3.76    2.42
   3  14 -13    2.93    5.12
  -3 -15  13   23.26    4.31
   3  15 -13   27.22   36.71
  -3 -16  13    4.91    3.10
   3  16 -13    4.51   21.96
  -3 -17  13   20.70    4.55
   3  17 -13   20.72   30.04
  -3 -18  13    0.95    3.00
  -4   0  13   18.33    5.69
   4   0 -13   20.63    5.89
  -4  -1  13    4.31    1.87
   4   1 -13    3.53    1.91
  -4  -2  13  111.43    6.74
   4   2 -13  112.12    9.39
  -4  -3  13    1.22    1.70
   4   3 -13    1.12    1.75
  -4  -4  13    6.42    2.00
   4   4 -13    6.63    2.21
  -4  -5  13   13.82    2.19
   4   5 -13   13.16    2.80
  -4  -6  13    8.38    1.83
   4   6 -13   10.23    3.04
  -4  -7  13    1.58    1.54
   4   7 -13    2.79    3.32
  -4  -8  13   42.14    3.64
   4   8 -13   43.91    7.91
  -4  -9  13    6.80    1.89
   4   9 -13   11.07    4.60
  -4 -10  13    7.20    1.94
   4  10 -13    7.89    4.97
  -4 -11  13    6.64    2.00
   4  11 -13    7.54    5.16
  -4 -12  13    4.83    1.97
   4  12 -13    4.55    5.01
  -4 -13  13    7.81    2.18
   4  13 -13   11.21    6.15
  -4 -14  13    3.49    2.37
   4  14 -13    3.11    5.25
  -4 -15  13    5.61    3.11
   4  15 -13    6.33    7.02
  -4 -16  13    9.74    3.51
   4  16 -13    8.29   23.99
  -4 -17  13    1.11    3.01
   4  17 -13    0.28   21.36
  -4 -18  13    4.45    3.25
  -5   0  13    2.30    3.60
   5   0 -13    2.54    3.18
  -5  -1  13    9.79    2.25
   5   1 -13   10.25    2.41
  -5  -2  13    7.66    2.06
   5   2 -13    8.36    2.35
  -5  -3  13   13.00    2.59
   5   3 -13   11.89    3.08
  -5  -4  13    3.48    1.85
   5   4 -13    2.54    1.86
  -5  -5  13   24.79    3.44
   5   5 -13   24.26    3.77
  -5  -6  13    6.31    1.76
   5   6 -13    8.08    3.95
  -5  -7  13   18.78    2.64
   5   7 -13   20.09    6.21
  -5  -8  13    0.92    1.56
   5   8 -13    3.04    3.44
  -5  -9  13   23.00    3.03
   5   9 -13   22.63    6.01
  -5 -10  13    4.48    1.83
   5  10 -13    5.92    5.08
  -5 -11  13   17.53    2.77
   5  11 -13   22.12    7.09
  -5 -12  13    2.37    1.80
   5  12 -13    0.62    4.61
  -5 -13  13    1.31    2.22
   5  13 -13    1.82    5.03
  -5 -14  13    0.64    2.27
   5  14 -13    2.25    5.26
  -5 -15  13   13.77    3.62
   5  15 -13   17.66   29.24
  -5 -16  13    2.53    2.98
   5  16 -13    1.91   22.10
  -5 -17  13    4.97    3.16
   5  17 -13    3.70   24.27
  -5 -18  13    3.57    3.86
   5  18 -13    0.42   23.26
  -6   0  13    1.68    2.39
   6   0 -13    2.42    3.26
  -6  -1  13   21.26    3.30
   6   1 -13   22.61    3.65
  -6  -2  13   31.19    3.66
   6   2 -13   31.05    4.04
  -6  -3  13    1.17    1.74
   6   3 -13    0.98    1.75
  -6  -4  13   14.52    2.66
   6   4 -13   15.06    3.60
  -6  -5  13    1.14    1.72
   6   5 -13    1.34    3.09
  -6  -6  13   35.17    3.35
   6   6 -13   34.57    7.06
  -6  -7  13   17.52    2.61
   6   7 -13   16.78    5.47
  -6  -8  13   12.64    2.19
   6   8 -13   13.47    4.71
  -6  -9  13    4.39    1.81
   6   9 -13    5.75    3.02
  -6 -10  13   26.71    3.23
   6  10 -13   28.10    5.39
  -6 -11  13   36.36    3.65
   6  11 -13   38.16    9.50
  -6 -12  13    4.97    1.94
   6  12 -13    6.09    5.54
  -6 -13  13   31.66    4.76
   6  13 -13   31.71    8.98
  -6 -14  13   10.84    3.34
   6  14 -13    8.10   24.65
  -6 -15  13   18.15    4.08
   6  15 -13   14.41   27.49
  -6 -16  13    3.42    2.98
   6  16 -13    1.12   22.74
  -6 -17  13    4.03    3.06
   6  17 -13    0.38   22.13
  -6 -18  13    2.96    3.85
   6  18 -13    3.35   24.29
  -7   0  13    0.39    2.34
   7   0 -13    1.68    3.25
  -7  -1  13    4.91    1.79
   7   1 -13    6.17    2.25
  -7  -2  13    8.58    2.19
   7   2 -13    9.08    2.47
  -7  -3  13    5.35    2.00
   7   3 -13    3.69    2.51
  -7  -4  13   15.95    2.73
   7   4 -13   19.01    4.17
  -7  -5  13   22.55    3.37
   7   5 -13   28.43    6.57
  -7  -6  13    0.78    1.53
   7   6 -13    1.30    3.12
  -7  -7  13   50.13    3.93
   7   7 -13   61.48    9.26
  -7  -8  13    4.09    1.75
   7   8 -13    4.42    3.73
  -7  -9  13    9.84    2.12
   7   9 -13   10.81    3.38
  -7 -10  13   17.43    2.84
   7  10 -13   18.32    4.42
  -7 -11  13    6.10    2.13
   7  11 -13    7.06    3.68
  -7 -12  13    2.87    1.97
   7  12 -13    3.02    5.31
  -7 -13  13   12.79    3.26
   7  13 -13   15.82    6.89
  -7 -14  13   15.40    3.82
   7  14 -13   15.11   28.73
  -7 -15  13    5.33    2.92
   7  15 -13    0.85   22.70
  -7 -16  13    7.21    3.17
   7  16 -13    7.80   26.04
  -7 -17  13    2.14    3.42
   7  17 -13    2.04   23.58
  -8   0  13   33.90    7.83
   8   0 -13   34.58    7.51
  -8  -1  13   21.07    3.46
   8   1 -13   22.45    4.80
  -8  -2  13    5.23    2.09
   8   2 -13    6.65    2.94
  -8  -3  13   16.37    2.89
   8   3 -13   17.45    4.16
  -8  -4  13    1.12    1.91
   8   4 -13    1.30    3.20
  -8  -5  13   15.20    3.32
   8   5 -13   18.58    6.14
  -8  -6  13   35.62    3.81
   8   6 -13   36.08    7.35
  -8  -7  13    1.70    1.78
   8   7 -13    2.02    3.46
  -8  -8  13   32.71    3.75
   8   8 -13   32.11    5.45
  -8  -9  13    0.27    1.71
   8   9 -13    0.65    2.58
  -8 -10  13    3.98    1.96
   8  10 -13    6.08    3.10
  -8 -11  13   19.61    3.02
   8  11 -13   20.87    4.80
  -8 -12  13    1.19    1.76
   8  12 -13    1.07    5.12
  -8 -13  13   16.98    3.68
   8  13 -13   15.26   28.84
  -8 -14  13    6.74    2.81
   8  14 -13    7.57   25.87
  -8 -15  13    1.21    2.45
   8  15 -13    3.17   24.38
  -8 -16  13    0.61    3.49
   8  16 -13    2.73   23.69
  -8 -17  13    4.54    7.06
   8  17 -13    5.75   26.03
  -9   0  13    0.42    3.61
   9   0 -13    0.66   15.09
  -9  -1  13   62.88    5.78
   9   1 -13   71.58    7.91
  -9  -2  13    6.50    2.54
   9   2 -13    9.07    3.25
  -9  -3  13   69.69    6.17
   9   3 -13   72.78    7.87
  -9  -4  13   19.75    3.58
   9   4 -13   20.42    5.88
  -9  -5  13   13.54    3.05
   9   5 -13   16.36    5.60
  -9  -6  13   18.12    2.84
   9   6 -13   17.88    5.60
  -9  -7  13   13.75    2.54
   9   7 -13   15.80    5.51
  -9  -8  13   20.47    3.30
   9   8 -13   24.33    6.68
  -9  -9  13    2.20    1.78
   9   9 -13    2.66    2.73
  -9 -10  13   13.78    2.64
   9  10 -13   14.83    3.80
  -9 -11  13    5.93    1.82
   9  11 -13    5.95    5.71
  -9 -12  13   18.05    2.53
   9  12 -13   28.73   33.94
  -9 -13  13    5.13    4.21
   9  13 -13    4.33   24.32
  -9 -14  13    5.51    4.36
   9  14 -13    5.48   26.21
  -9 -15  13    1.29    4.28
   9  15 -13    3.71   24.44
  -9 -16  13    7.30    7.29
   9  16 -13    7.27   27.37
  -9 -17  13    2.89    7.01
 -10   0  13    9.24    4.83
  10   0 -13    7.45   19.60
 -10  -1  13   14.75    3.13
  10   1 -13   14.19    5.74
 -10  -2  13    1.42    2.23
  10   2 -13    2.22    4.18
 -10  -3  13    6.07    2.56
  10   3 -13    8.23    4.36
 -10  -4  13    3.64    2.44
  10   4 -13    5.08    3.89
 -10  -5  13    3.97    2.49
  10   5 -13    3.61    3.75
 -10  -6  13   10.06    2.83
  10   6 -13   12.24    4.66
 -10  -7  13    7.31    2.06
  10   7 -13    9.54    4.47
 -10  -8  13   99.01    6.27
  10   8 -13  105.38    9.61
 -10  -9  13   14.33    2.51
  10   9 -13   16.38    4.00
 -10 -10  13    3.80    2.15
  10  10 -13    4.31    2.83
 -10 -11  13    3.33    3.85
  10  11 -13    2.28   22.21
 -10 -12  13   15.56    5.08
  10  12 -13   14.86   29.75
 -10 -13  13    4.31    4.29
  10  13 -13    2.19   24.50
 -10 -14  13    0.67    4.06
  10  14 -13    0.90   24.02
 -10 -15  13    5.67    7.18
  10  15 -13    6.38   26.90
 -10 -16  13    0.85    6.71
  10  16 -13    2.59   25.10
 -11   0  13    0.51    3.95
  11   0 -13    0.00   16.63
 -11  -1  13   10.17    2.93
  11   1 -13   15.39    6.16
 -11  -2  13    1.24    2.32
  11   2 -13    2.21   17.41
 -11  -3  13   17.81    3.37
  11   3 -13   19.26   26.49
 -11  -4  13   45.81    5.31
  11   4 -13   44.84    8.50
 -11  -5  13   10.94    2.95
  11   5 -13    7.09    4.26
 -11  -6  13   10.85    2.89
  11   6 -13   13.71    5.40
 -11  -7  13   27.14    3.28
  11   7 -13   27.56    7.02
 -11  -8  13    2.65    1.60
  11   8 -13    1.80    2.67
 -11  -9  13    2.26    3.73
  11   9 -13    0.93    2.47
 -11 -10  13   11.61    4.59
  11  10 -13   11.94    7.24
 -11 -11  13    1.70    3.99
  11  11 -13    1.84   23.38
 -11 -12  13   19.17    5.47
  11  12 -13   17.89   31.80
 -11 -13  13    1.36    4.06
  11  13 -13    4.52   25.31
 -11 -14  13    5.31    7.21
  11  14 -13    7.88   29.80
 -11 -15  13    0.61    6.58
  11  15 -13    0.00   24.16
 -12   0  13   13.09    5.45
  12   0 -13   19.56   27.14
 -12  -1  13    9.78    3.00
  12   1 -13   13.35    6.34
 -12  -2  13    4.79    2.62
  12   2 -13    5.25   20.87
 -12  -3  13    4.98    2.66
  12   3 -13    4.83   19.79
 -12  -4  13    2.68    2.52
  12   4 -13    0.77   17.84
 -12  -5  13   19.85    3.74
  12   5 -13   24.40    7.37
 -12  -6  13   27.79    4.13
  12   6 -13   29.76    7.23
 -12  -7  13    7.04    1.92
  12   7 -13    7.87    4.07
 -12  -8  13   17.28    5.01
  12   8 -13   14.36    3.96
 -12  -9  13    6.23    4.29
  12   9 -13    6.97    3.51
 -12 -10  13    0.50    3.83
  12  10 -13    1.00   23.38
 -12 -11  13    5.13    4.39
  12  11 -13    4.75   25.59
 -12 -12  13    3.92    4.37
  12  12 -13    4.09   25.86
 -12 -13  13   17.08    8.36
  12  13 -13   13.79   30.47
 -12 -14  13    0.96    6.63
  12  14 -13    0.48   24.89
 -12 -15  13    8.08    7.65
  12  15 -13    5.71   29.35
 -13   0  13    0.52    4.17
  13   0 -13    0.69   19.08
 -13  -1  13   22.42    4.40
  13   1 -13   17.40   26.89
 -13  -2  13   18.04    3.53
  13   2 -13   20.54   28.79
 -13  -3  13    5.49    2.76
  13   3 -13    7.50   22.22
 -13  -4  13    4.52    2.68
  13   4 -13    3.46   20.68
 -13  -5  13   12.00    3.10
  13   5 -13   15.90   26.93
 -13  -6  13    2.96    2.48
  13   6 -13    2.07    3.65
 -13  -7  13    3.54    1.62
  13   7 -13    4.44    3.80
 -13  -8  13   22.43    5.53
  13   8 -13   17.98    5.29
 -13  -9  13    5.44    4.22
  13   9 -13    1.89   23.36
 -13 -10  13   14.78    5.18
  13  10 -13   18.34   33.17
 -13 -11  13    0.83    4.11
  13  11 -13    4.77   26.58
 -13 -12  13    2.47    6.58
  13  12 -13    1.75   25.53
 -13 -13  13   10.37    7.83
  13  13 -13   11.53   31.67
 -13 -14  13    1.04    6.94
  13  14 -13    0.00   25.38
 -14   0  13    7.89    5.24
 -14  -1  13   32.45    4.93
  14   1 -13   30.51   38.48
 -14  -2  13    4.55    2.75
  14   2 -13    4.46   21.32
 -14  -3  13    1.79    2.56
  14   3 -13    0.00   18.58
 -14  -4  13   22.52    3.99
  14   4 -13   22.25   29.39
 -14  -5  13    3.03    2.56
  14   5 -13    5.95   21.43
 -14  -6  13    9.53    2.87
  14   6 -13   10.69   34.12
 -14  -7  13    0.28    3.61
  14   7 -13    0.41    9.23
 -14  -8  13    1.30    3.83
  14   8 -13    0.00   22.37
 -14  -9  13   21.33    5.77
  14   9 -13   20.60   33.74
 -14 -10  13    2.66    4.23
  14  10 -13    0.00   24.31
 -14 -11  13    0.48    6.21
  14  11 -13    3.66   26.81
 -14 -12  13    3.92    6.98
  14  12 -13    2.90   27.14
 -14 -13  13    0.00    6.55
  14  13 -13    1.41   27.26
 -15   0  13    1.23    4.31
 -15  -1  13    9.50    3.13
  15   1 -13   12.31   27.08
 -15  -2  13    4.47    2.79
  15   2 -13    4.14   21.75
 -15  -3  13    7.92    3.01
  15   3 -13    8.41   23.85
 -15  -4  13   13.19    3.27
  15   4 -13   17.87   34.00
 -15  -5  13    9.56    3.00
 -15  -6  13   18.41    3.63
 -15  -7  13   15.55    5.10
 -15  -8  13   13.16    5.03
  15   8 -13    7.95   27.78
 -15  -9  13   10.82    7.48
  15   9 -13    8.85   28.93
 -15 -10  13   12.54    7.88
  15  10 -13   10.95   31.03
 -15 -11  13    2.20    6.24
  15  11 -13    0.49   27.44
 -15 -12  13    2.45    6.81
  15  12 -13    4.56   28.35
 -16   0  13   20.07    7.40
 -16  -1  13    0.86    2.59
 -16  -2  13   42.00    5.61
 -16  -3  13    2.00    2.69
 -16  -4  13   10.43    3.18
 -16  -5  13    1.95    2.54
 -16  -6  13    1.61    3.96
 -16  -7  13    2.69    4.14
 -16  -8  13   10.35    7.27
  16   8 -13    6.27   28.75
 -16  -9  13    1.54    6.35
  16   9 -13    0.61   24.94
 -16 -10  13    1.09    6.54
  16  10 -13    0.76   26.39
 -16 -11  13    0.28    6.33
  16  11 -13    3.30   29.02
 -17   0  13    0.07    4.64
 -17  -1  13    7.25    3.14
 -17  -2  13    5.25    2.95
 -17  -3  13    2.49    2.73
 -17  -4  13    4.45    2.85
 -17  -5  13    3.99    2.72
 -17  -6  13   20.07    6.31
 -17  -7  13   12.24    7.30
 -17  -8  13    0.36    6.29
  17   8 -13    1.57   27.12
 -17  -9  13    6.61    7.28
  17   9 -13    5.12   29.12
 -18   0  13    4.05    5.22
 -18  -1  13    1.77    2.84
 -18  -2  13   16.59    4.04
 -18  -3  13   17.55    3.80
 -18  -4  13    1.39    2.76
 -18  -5  13    8.92    4.00
 -18  -6  13    2.21    6.10
 -18  -7  13   11.63    7.54
 -19   0  13    0.23    4.78
 -19  -1  13    6.53    3.24
 -19  -2  13   12.38    3.60
 -19  -3  13    2.76    3.44
 -19  -4  13    9.56    3.85
 -19  -5  13    1.99    5.99
   0   0  14   35.35   30.34
   0   0 -14   35.79   28.05
   0  -1  14    1.96    3.52
   0   1 -14    3.67    3.32
   0  -2  14    8.78    4.32
   0   2 -14    7.79   15.97
   0  -3  14    1.78    3.56
   0   3 -14    1.25    3.03
   0  -4  14  159.04   12.32
   0   4 -14  161.69   17.59
   0  -5  14    1.06    2.35
   0   5 -14    0.00    2.97
   0  -6  14   98.74    8.89
   0   6 -14   98.64   51.22
   0  -7  14    0.83    2.42
   0   7 -14    0.00   13.27
   0  -8  14   76.31    7.74
   0   8 -14   85.20   48.54
   0  -9  14    3.74    2.83
   0 -10  14   48.93    6.49
   0 -11  14    3.61    3.01
   0 -12  14    3.60    3.10
   0 -13  14    7.62    3.58
   0 -14  14   16.76    6.63
   0 -15  14    5.92    5.51
   0 -16  14   26.20    8.04
   0 -17  14    4.13    5.77
   0 -18  14   10.86    6.79
  -1   0  14    0.02    3.29
   1   0 -14    0.18    2.66
  -1  -1  14   13.28    2.85
   1   1 -14   14.27    3.52
  -1  -2  14   67.04    5.87
   1   2 -14   67.70    5.61
  -1  -3  14   57.51    4.64
   1   3 -14   55.04    6.20
  -1  -4  14   14.60    2.24
   1   4 -14   18.46    4.15
  -1  -5  14   23.53    3.43
   1   5 -14   24.32    3.84
  -1  -6  14   12.98    2.51
   1   6 -14   15.93    3.96
  -1  -7  14   37.11    4.00
   1   7 -14   36.17    8.30
  -1  -8  14    3.40    1.50
   1   8 -14    7.93   18.71
  -1  -9  14   20.58    3.29
   1   9 -14   16.62   23.82
  -1 -10  14    1.91    1.59
  -1 -11  14    5.70    1.89
  -1 -12  14   37.42    4.55
  -1 -13  14   18.60    3.26
  -1 -14  14   16.61    3.86
  -1 -15  14    7.78    3.39
  -1 -16  14    1.78    3.08
  -1 -17  14    4.85    3.40
  -1 -18  14    6.40    3.62
  -2   0  14    9.83    4.47
   2   0 -14    9.56   16.61
  -2  -1  14   30.91    4.29
   2   1 -14   29.91    3.83
  -2  -2  14   54.19    5.31
   2   2 -14   57.08    5.15
  -2  -3  14   12.10    2.48
   2   3 -14   12.85    2.87
  -2  -4  14    8.44    2.15
   2   4 -14    8.53    2.22
  -2  -5  14   51.17    3.88
   2   5 -14   53.33    6.30
  -2  -6  14    6.40    1.84
   2   6 -14    5.96    2.93
  -2  -7  14    1.00    1.59
   2   7 -14    2.62   15.67
  -2  -8  14   24.80    3.20
   2   8 -14   26.76   31.34
  -2  -9  14    4.98    1.92
   2   9 -14    7.97   20.31
  -2 -10  14    7.71    2.08
   2  10 -14   12.54   22.61
  -2 -11  14   37.73    3.91
  -2 -12  14    9.84    2.33
  -2 -13  14   12.26    2.93
  -2 -14  14   15.99    3.83
  -2 -15  14   10.91    3.58
   2  15 -14   12.77   24.20
  -2 -16  14    3.37    3.15
   2  16 -14    1.34   19.73
  -2 -17  14    0.99    3.08
  -2 -18  14    3.12    3.36
  -3   0  14    0.76    3.32
   3   0 -14    1.09    2.97
  -3  -1  14   16.45    3.08
   3   1 -14   17.09    4.14
  -3  -2  14    2.51    1.84
   3   2 -14    1.80    1.87
  -3  -3  14   33.95    3.77
   3   3 -14   31.37    4.02
  -3  -4  14    8.71    2.21
   3   4 -14    8.83    2.42
  -3  -5  14    6.38    1.84
   3   5 -14    7.48    3.07
  -3  -6  14   15.41    2.51
   3   6 -14   18.27    5.88
  -3  -7  14   18.39    2.65
   3   7 -14   21.06   28.79
  -3  -8  14    9.33    2.09
   3   8 -14   14.28   23.25
  -3  -9  14   29.04    3.44
   3   9 -14   32.98   34.29
  -3 -10  14   43.81    3.98
   3  10 -14   52.67   41.14
  -3 -11  14    4.76    2.03
   3  11 -14    4.56   19.84
  -3 -12  14    9.68    2.32
   3  12 -14   12.80   40.09
  -3 -13  14    2.36    2.31
   3  13 -14    1.62   18.43
  -3 -14  14   26.20    4.91
   3  14 -14   23.29   28.74
  -3 -15  14    7.31    3.28
   3  15 -14   12.31   25.19
  -3 -16  14    5.14    3.24
   3  16 -14    6.88   23.32
  -3 -17  14    3.26    3.26
  -3 -18  14    2.85    3.30
  -4   0  14    2.07    3.66
   4   0 -14    3.23    3.40
  -4  -1  14   14.83    2.72
   4   1 -14   17.08    3.24
  -4  -2  14    5.87    2.08
   4   2 -14    5.93    2.66
  -4  -3  14    4.28    2.02
   4   3 -14    4.81    2.11
  -4  -4  14   22.51    3.25
   4   4 -14   27.22    5.06
  -4  -5  14    8.90    1.97
   4   5 -14   11.49    4.59
  -4  -6  14   26.57    3.20
   4   6 -14   28.14    6.94
  -4  -7  14    1.90    1.67
   4   7 -14    0.55    3.77
  -4  -8  14   19.54    2.86
   4   8 -14   21.84   26.68
  -4  -9  14   14.58    2.41
   4   9 -14   14.38   23.29
  -4 -10  14   10.29    2.22
   4  10 -14   15.25   24.86
  -4 -11  14    2.43    1.86
   4  11 -14    5.11   20.34
  -4 -12  14    2.41    1.92
   4  12 -14    2.97    4.92
  -4 -13  14    2.69    2.34
   4  13 -14    5.43    6.94
  -4 -14  14    5.96    3.12
   4  14 -14    7.99   22.75
  -4 -15  14    5.68    3.25
   4  15 -14    8.04   23.68
  -4 -16  14    6.07    3.32
   4  16 -14    7.58   24.38
  -4 -17  14    0.91    3.04
   4  17 -14    1.80   22.86
  -4 -18  14    3.66    3.45
  -5   0  14    0.29    3.59
   5   0 -14    1.47    3.16
  -5  -1  14   51.25    4.51
   5   1 -14   52.59    5.03
  -5  -2  14   11.49    2.46
   5   2 -14   10.60    2.57
  -5  -3  14   22.44    3.50
   5   3 -14   24.81    4.74
  -5  -4  14    1.81    1.86
   5   4 -14    2.97    3.40
  -5  -5  14    6.96    2.21
   5   5 -14    5.98    3.92
  -5  -6  14    1.33    1.61
   5   6 -14    2.39    3.52
  -5  -7  14    1.94    1.68
   5   7 -14    1.36    3.72
  -5  -8  14    2.74    1.73
   5   8 -14    2.09   17.67
  -5  -9  14   24.96    3.26
   5   9 -14   29.42   34.09
  -5 -10  14   16.79    2.66
   5  10 -14   20.36   27.18
  -5 -11  14    3.04    1.87
   5  11 -14    5.03   21.29
  -5 -12  14   13.38    2.56
   5  12 -14   14.42    6.41
  -5 -13  14    1.31    2.27
   5  13 -14    1.33    4.98
  -5 -14  14    5.01    2.68
   5  14 -14    4.75    6.64
  -5 -15  14   13.33    3.71
   5  15 -14   20.79   30.82
  -5 -16  14    3.16    3.06
   5  16 -14    2.45   23.51
  -5 -17  14    4.12    3.24
   5  17 -14    2.33   23.76
  -6   0  14    5.97    3.01
   6   0 -14    3.77    3.63
  -6  -1  14   15.95    2.87
   6   1 -14   18.02    4.24
  -6  -2  14   16.37    2.96
   6   2 -14   17.35    4.17
  -6  -3  14    1.75    1.91
   6   3 -14    1.58    2.56
  -6  -4  14   31.99    3.91
   6   4 -14   38.61    7.66
  -6  -5  14    9.51    2.37
   6   5 -14   13.10    4.82
  -6  -6  14   13.59    2.37
   6   6 -14   16.33    5.31
  -6  -7  14    5.49    1.90
   6   7 -14    7.59    4.37
  -6  -8  14   39.94    3.80
   6   8 -14   42.34   37.16
  -6  -9  14   26.31    3.20
   6   9 -14   31.26   36.66
  -6 -10  14    5.29    1.99
   6  10 -14    4.84   20.71
  -6 -11  14    4.87    2.00
   6  11 -14    5.00    5.24
  -6 -12  14    1.90    2.65
   6  12 -14    1.70    5.10
  -6 -13  14    4.12    2.93
   6  13 -14    6.96    5.90
  -6 -14  14    5.29    3.01
   6  14 -14    8.30   25.38
  -6 -15  14    2.65    2.95
   6  15 -14    1.55   23.48
  -6 -16  14   16.68    4.04
   6  16 -14   16.76   30.56
  -6 -17  14    2.30    3.12
   6  17 -14    4.88   25.90
  -7   0  14    0.31    3.56
   7   0 -14    0.21   13.66
  -7  -1  14   11.55    2.64
   7   1 -14   12.03    5.29
  -7  -2  14    8.00    2.32
   7   2 -14    8.11    3.13
  -7  -3  14    5.48    2.21
   7   3 -14    5.09    3.86
  -7  -4  14   10.02    2.42
   7   4 -14   13.73    4.94
  -7  -5  14    0.89    1.91
   7   5 -14    1.32    3.40
  -7  -6  14   11.33    2.25
   7   6 -14   13.83    5.00
  -7  -7  14   23.34    3.42
   7   7 -14   21.12    6.31
  -7  -8  14    3.41    2.05
   7   8 -14    4.89    4.62
  -7  -9  14    6.04    2.18
   7   9 -14   10.03   22.49
  -7 -10  14   27.96    3.56
   7  10 -14   29.24    8.56
  -7 -11  14   12.69    2.61
   7  11 -14   11.83    6.45
  -7 -12  14    7.27    3.02
   7  12 -14    8.71    6.16
  -7 -13  14   16.93    4.06
   7  13 -14   13.75   27.75
  -7 -14  14   18.47    4.05
   7  14 -14   18.92   30.42
  -7 -15  14    0.77    2.70
   7  15 -14    0.00   22.17
  -7 -16  14    3.83    2.97
   7  16 -14    4.78   26.32
  -7 -17  14    2.56    3.67
   7  17 -14    2.82   26.04
  -8   0  14  100.51   13.05
   8   0 -14  112.09   57.54
  -8  -1  14    8.53    2.80
   8   1 -14   10.32    5.13
  -8  -2  14   34.13    4.73
   8   2 -14   39.84   35.00
  -8  -3  14    9.12    2.81
   8   3 -14   15.56   23.31
  -8  -4  14   43.18    5.19
   8   4 -14   49.81    8.84
  -8  -5  14   24.88    4.29
   8   5 -14   24.03    6.81
  -8  -6  14    2.79    1.97
   8   6 -14    1.58    3.59
  -8  -7  14    4.02    2.09
   8   7 -14    3.44    3.97
  -8  -8  14    4.81    2.11
   8   8 -14    7.36    4.76
  -8  -9  14   12.43    2.62
   8   9 -14   14.35   25.48
  -8 -10  14    0.78    1.88
   8  10 -14    1.05    4.91
  -8 -11  14   22.76    3.21
   8  11 -14   26.80    8.71
  -8 -12  14    1.61    2.56
   8  12 -14    2.37    5.57
  -8 -13  14    1.93    2.60
   8  13 -14    0.88   22.44
  -8 -14  14    1.83    2.61
   8  14 -14    0.70   23.55
  -8 -15  14    2.42    2.66
   8  15 -14    1.73   25.09
  -8 -16  14    4.16    6.92
   8  16 -14    6.11   27.72
  -9   0  14    1.90    4.05
   9   0 -14    0.58   15.26
  -9  -1  14   14.99    3.22
   9   1 -14   18.68    6.40
  -9  -2  14   37.31    5.03
   9   2 -14   47.17   37.98
  -9  -3  14   17.10    3.52
   9   3 -14   17.17   24.79
  -9  -4  14   19.47    3.72
   9   4 -14   23.31   31.57
  -9  -5  14    2.43    2.46
   9   5 -14    4.48   18.72
  -9  -6  14   10.25    2.41
   9   6 -14   13.00    4.95
  -9  -7  14   28.75    3.82
   9   7 -14   29.76    7.55
  -9  -8  14   12.55    2.50
   9   8 -14   15.56    5.69
  -9  -9  14   22.01    3.25
   9   9 -14   26.30    6.64
  -9 -10  14    6.43    2.09
   9  10 -14    6.97    3.69
  -9 -11  14    2.00    2.49
   9  11 -14    1.10    5.20
  -9 -12  14   13.02    3.40
   9  12 -14   15.06   29.62
  -9 -13  14    3.38    2.42
   9  13 -14    5.71   25.89
  -9 -14  14    6.26    4.52
   9  14 -14    6.22   26.07
  -9 -15  14    5.67    6.94
   9  15 -14    5.10   26.61
  -9 -16  14    5.23    7.13
   9  16 -14    6.81   28.93
 -10   0  14    0.02    3.98
  10   0 -14    0.27   16.97
 -10  -1  14   12.96    3.15
  10   1 -14   15.27   24.44
 -10  -2  14   17.95    3.70
  10   2 -14   15.37   24.06
 -10  -3  14    9.59    2.97
  10   3 -14   12.34   22.54
 -10  -4  14    2.51    2.49
  10   4 -14    0.20   16.80
 -10  -5  14   78.77    6.94
  10   5 -14   87.56   52.36
 -10  -6  14    8.88    2.94
  10   6 -14    3.71   19.62
 -10  -7  14   13.01    2.52
  10   7 -14   14.99    5.68
 -10  -8  14    1.16    1.84
  10   8 -14    0.66    3.45
 -10  -9  14   15.64    2.79
  10   9 -14   16.55    4.45
 -10 -10  14    3.51    1.76
  10  10 -14    3.58    2.90
 -10 -11  14   38.82    7.90
  10  11 -14   32.39   42.40
 -10 -12  14    5.32    4.37
  10  12 -14    1.32   22.99
 -10 -13  14   16.69    5.41
  10  13 -14   17.87   31.32
 -10 -14  14    2.18    4.55
  10  14 -14    1.00   25.40
 -10 -15  14   11.46    7.97
  10  15 -14   10.57   30.37
 -11   0  14    0.48    4.14
 -11  -1  14   18.05    3.52
  11   1 -14   15.90   25.44
 -11  -2  14   12.73    3.25
  11   2 -14   10.76   22.91
 -11  -3  14   22.82    4.28
  11   3 -14   25.83   35.92
 -11  -4  14   27.12    4.89
  11   4 -14   26.30   30.80
 -11  -5  14   20.40    4.01
  11   5 -14   19.03   26.76
 -11  -6  14   24.75    4.12
  11   6 -14   32.17   36.64
 -11  -7  14    5.89    2.11
  11   7 -14    6.11    4.95
 -11  -8  14    4.83    1.93
  11   8 -14    5.47    3.94
 -11  -9  14    0.76    1.57
  11   9 -14    0.93    2.66
 -11 -10  14    1.11    0.29
  11  10 -14    5.71    4.03
 -11 -11  14    4.19    4.28
  11  11 -14    4.75   24.49
 -11 -12  14    0.23    3.98
  11  12 -14    0.00   23.34
 -11 -13  14    2.70    4.44
  11  13 -14    2.71   25.46
 -11 -14  14    1.49    6.66
  11  14 -14    0.46   26.28
 -11 -15  14    0.00    6.43
  11  15 -14    2.79   28.17
 -12   0  14    7.84    5.09
 -12  -1  14    1.91    2.63
  12   1 -14    4.97   21.59
 -12  -2  14    6.47    2.93
  12   2 -14    5.74   21.47
 -12  -3  14    3.65    2.72
  12   3 -14    4.00   20.72
 -12  -4  14    1.40    2.52
  12   4 -14    4.59   20.04
 -12  -5  14   19.49    3.91
  12   5 -14   27.41   31.80
 -12  -6  14    3.92    2.67
  12   6 -14    3.67   20.54
 -12  -7  14   17.96    2.92
  12   7 -14   19.91   29.10
 -12  -8  14    0.69    1.57
  12   8 -14    0.30    3.34
 -12  -9  14    4.87    4.23
  12   9 -14    3.28    3.87
 -12 -10  14    2.84    4.17
  12  10 -14    4.39   25.73
 -12 -11  14    0.00    3.93
  12  11 -14    2.01   24.14
 -12 -12  14   12.74    5.24
  12  12 -14   12.66   30.27
 -12 -13  14    1.24    6.80
  12  13 -14    0.00   25.84
 -12 -14  14    5.35    7.28
  12  14 -14    4.84   28.01
 -13   0  14    0.43    4.32
 -13  -1  14    8.33    3.09
 -13  -2  14   12.66    3.35
  13   2 -14   17.53   27.99
 -13  -3  14    7.85    3.00
  13   3 -14    8.90   24.33
 -13  -4  14    0.51    2.46
  13   4 -14    0.00   18.73
 -13  -5  14    5.71    2.82
  13   5 -14    9.40   23.65
 -13  -6  14    3.25    2.65
  13   6 -14    2.85   20.89
 -13  -7  14    5.29    2.64
 -13  -8  14    1.54    4.03
  13   8 -14    2.49   12.41
 -13  -9  14    3.97    4.17
  13   9 -14    5.79   25.54
 -13 -10  14    0.00    3.95
  13  10 -14    0.00   24.49
 -13 -11  14    4.63    4.70
  13  11 -14    3.91   26.87
 -13 -12  14    9.68    7.80
  13  12 -14   12.84   31.90
 -13 -13  14    1.81    7.03
  13  13 -14    0.15   27.74
 -14   0  14    3.26    4.79
 -14  -1  14    1.53    2.67
 -14  -2  14    7.89    3.09
 -14  -3  14   15.11    3.56
  14   3 -14   18.60   29.01
 -14  -4  14   18.20    3.94
  14   4 -14   22.45   30.82
 -14  -5  14    5.51    2.83
  14   5 -14    8.67   25.68
 -14  -6  14    5.07    2.76
 -14  -7  14    6.03    2.55
 -14  -8  14   14.65    5.16
 -14  -9  14    5.16    4.53
  14   9 -14    4.30   26.13
 -14 -10  14   14.68    8.01
  14  10 -14   18.25   34.53
 -14 -11  14    0.00    6.22
  14  11 -14    1.56   26.74
 -14 -12  14    0.00    6.63
  14  12 -14    0.04   26.02
 -15   0  14    1.31    4.60
 -15  -1  14    7.17    3.11
 -15  -2  14    4.01    2.86
 -15  -3  14   15.05    3.59
  15   3 -14    9.61   26.34
 -15  -4  14   14.05    3.48
 -15  -5  14    2.43    2.69
 -15  -6  14    8.85    2.97
 -15  -7  14   28.14    6.74
 -15  -8  14    7.54    4.66
 -15  -9  14   15.43    8.10
  15   9 -14   16.56   34.27
 -15 -10  14    1.97    6.61
  15  10 -14    1.46   26.26
 -15 -11  14    0.00    6.45
  15  11 -14    0.00   26.22
 -16   0  14   10.57    5.88
 -16  -1  14    1.16    2.72
 -16  -2  14    3.47    2.88
 -16  -3  14    4.77    3.00
 -16  -4  14    2.38    2.79
 -16  -5  14   19.57    4.04
 -16  -6  14    3.56    2.56
 -16  -7  14    8.67    4.76
 -16  -8  14    4.02    6.71
 -16  -9  14    3.61    6.75
 -16 -10  14    1.62    6.81
  16  10 -14    0.71   26.93
 -17   0  14    0.99    4.80
 -17  -1  14    9.67    3.39
 -17  -2  14    3.91    2.97
 -17  -3  14    5.44    3.07
 -17  -4  14    5.73    3.01
 -17  -5  14    3.61    2.78
 -17  -6  14    7.03    6.72
 -17  -7  14    4.48    6.66
 -17  -8  14    1.04    6.37
 -18   0  14   53.86   11.23
 -18  -1  14    5.16    3.16
 -18  -2  14    9.34    3.43
 -18  -3  14    4.98    3.09
 -18  -4  14    7.66    3.81
 -18  -5  14    8.97    6.89
 -18  -6  14    1.77    6.26
 -19   0  14    1.71    5.17
 -19  -1  14   10.95    3.62
 -19  -2  14    5.85    3.44
   0   0  15    1.32   14.35
   0   0 -15    0.03   11.41
   0  -1  15    8.09    4.55
   0   1 -15    9.05    4.08
   0  -2  15    2.33    3.87
   0   2 -15    0.35    1.70
   0  -3  15   18.26    6.26
   0   3 -15   17.49   21.79
   0  -4  15    4.12    2.80
   0   4 -15    1.66   14.43
   0  -5  15   14.67    3.71
   0   5 -15   20.01   26.27
   0  -6  15    2.61    2.74
   0  -7  15    8.24    3.32
   0  -8  15    0.34    2.58
   0  -9  15   40.54    6.21
   0 -10  15    0.58    2.79
   0 -11  15   51.49    7.02
   0 -12  15    0.13    2.84
   0 -13  15   26.34    8.26
   0 -14  15    1.93    5.05
   0 -15  15   10.59    6.21
   0 -16  15    1.40    5.37
   0 -17  15    2.02    5.55
   0 -18  15    0.00   24.41
  -1   0  15    1.20    3.67
   1   0 -15    0.49    2.87
  -1  -1  15   35.76    4.68
   1   1 -15   34.00    5.18
  -1  -2  15   78.38    6.54
   1   2 -15   79.31    6.35
  -1  -3  15   10.48    2.40
   1   3 -15   12.49    5.01
  -1  -4  15   10.65    2.14
   1   4 -15   12.33    5.60
  -1  -5  15   10.33    2.13
   1   5 -15   18.32   23.04
  -1  -6  15   16.89    2.61
   1   6 -15   18.31   24.66
  -1  -7  15   28.07    3.34
  -1  -8  15    2.08    1.61
  -1  -9  15   21.89    3.36
  -1 -10  15   19.28    3.33
  -1 -11  15    9.77    2.71
  -1 -12  15   21.59    3.50
  -1 -13  15    5.35    3.08
  -1 -14  15    5.25    3.15
  -1 -15  15   10.66    3.66
  -1 -16  15    4.58    3.29
  -1 -17  15   10.68    3.88
  -2   0  15    1.48    3.78
   2   0 -15    0.48    1.65
  -2  -1  15    3.38    2.29
   2   1 -15    2.61    1.85
  -2  -2  15    6.11    2.50
   2   2 -15    6.30    2.52
  -2  -3  15   64.28    5.10
   2   3 -15   65.73   40.03
  -2  -4  15    8.69    2.32
   2   4 -15    6.84   17.22
  -2  -5  15    0.59    1.25
   2   5 -15    1.35   15.15
  -2  -6  15   10.70    2.51
   2   6 -15   12.40   21.73
  -2  -7  15    3.12    1.61
   2   7 -15    2.72   17.59
  -2  -8  15   19.34    2.76
  -2  -9  15   30.44    3.60
  -2 -10  15   28.16    3.51
  -2 -11  15   17.48    2.77
  -2 -12  15    7.06    2.27
  -2 -13  15   36.87    5.06
  -2 -14  15    6.58    3.29
  -2 -15  15    4.33    3.17
  -2 -16  15    3.62    3.30
  -2 -17  15    3.56    3.41
  -3   0  15    2.93    3.92
   3   0 -15    2.63    3.63
  -3  -1  15    4.70    2.42
   3   1 -15    4.88    2.81
  -3  -2  15    3.79    2.03
   3   2 -15    3.51    4.07
  -3  -3  15    2.47    1.96
   3   3 -15    2.29   14.80
  -3  -4  15   10.09    2.45
   3   4 -15   10.20   19.38
  -3  -5  15   17.34    2.58
   3   5 -15   18.74   23.96
  -3  -6  15   20.04    2.89
   3   6 -15   18.29   25.14
  -3  -7  15   22.03    3.11
   3   7 -15   21.05   26.24
  -3  -8  15   16.69    2.75
   3   8 -15   21.39   27.56
  -3  -9  15   13.72    2.62
  -3 -10  15   14.96    2.65
  -3 -11  15    7.97    2.27
  -3 -12  15   12.83    2.94
  -3 -13  15    3.68    2.50
  -3 -14  15   32.84    5.30
  -3 -15  15    5.59    3.25
  -3 -16  15    3.39    3.27
  -3 -17  15    2.25    3.24
  -4   0  15   43.38    8.66
   4   0 -15   41.49   32.80
  -4  -1  15    6.15    2.21
   4   1 -15    8.04    4.46
  -4  -2  15    6.10    2.18
   4   2 -15    4.01   15.54
  -4  -3  15    1.23    1.91
   4   3 -15    0.00   13.55
  -4  -4  15    7.00    2.28
   4   4 -15    7.45   18.74
  -4  -5  15   13.71    2.32
   4   5 -15   20.65   25.50
  -4  -6  15   26.56    3.39
   4   6 -15   24.73   31.27
  -4  -7  15    7.28    2.06
   4   7 -15    8.94   21.46
  -4  -8  15   15.85    2.58
   4   8 -15   14.82   24.47
  -4  -9  15   10.35    2.32
   4   9 -15   11.66   23.25
  -4 -10  15   33.39    3.80
  -4 -11  15    8.75    2.28
  -4 -12  15    1.32    2.29
  -4 -13  15    2.70    2.44
  -4 -14  15    5.74    3.19
  -4 -15  15    2.23    3.07
   4  15 -15    3.64   23.38
  -4 -16  15   12.16    3.80
   4  16 -15   14.04   27.67
  -4 -17  15    0.90    3.09
  -5   0  15    0.26    3.67
   5   0 -15    0.31   13.91
  -5  -1  15   44.61    4.43
   5   1 -15   51.06   11.24
  -5  -2  15    2.32    1.99
   5   2 -15    1.05   14.39
  -5  -3  15   61.21    5.13
   5   3 -15   64.05   41.14
  -5  -4  15    1.88    2.00
   5   4 -15    3.66   16.66
  -5  -5  15    9.50    2.47
   5   5 -15    9.31   19.97
  -5  -6  15    3.63    1.86
   5   6 -15    6.83   19.41
  -5  -7  15   15.62    2.64
   5   7 -15   14.09   23.17
  -5  -8  15    3.32    1.90
   5   8 -15    4.77   19.84
  -5  -9  15    6.77    2.08
   5   9 -15    5.31   20.22
  -5 -10  15   19.22    3.02
   5  10 -15   26.28   36.26
  -5 -11  15   23.30    3.33
  -5 -12  15    2.55    2.41
  -5 -13  15    9.10    3.38
  -5 -14  15   12.48    3.72
   5  14 -15   11.85   25.76
  -5 -15  15    9.73    3.62
   5  15 -15   13.64   27.99
  -5 -16  15    2.20    3.12
   5  16 -15    0.00   21.92
  -5 -17  15   10.60    3.83
   5  17 -15   15.31   31.98
  -6   0  15    2.08    4.12
   6   0 -15    1.92   15.30
  -6  -1  15    1.06    2.00
   6   1 -15    1.35   15.32
  -6  -2  15    4.74    2.21
   6   2 -15    4.43   16.91
  -6  -3  15   34.24    4.16
   6   3 -15   29.31   31.63
  -6  -4  15    4.32    2.20
   6   4 -15    3.62   16.44
  -6  -5  15    1.70    2.03
   6   5 -15    1.16   16.29
  -6  -6  15    4.21    1.92
   6   6 -15    1.42   17.58
  -6  -7  15    2.12    1.83
   6   7 -15    1.67   18.04
  -6  -8  15   14.57    2.62
   6   8 -15   11.05   22.53
  -6  -9  15    0.51    2.03
   6   9 -15    0.32   18.81
  -6 -10  15    3.20    2.15
   6  10 -15    3.11   20.22
  -6 -11  15    3.82    2.85
   6  11 -15    0.47   19.47
  -6 -12  15    1.96    2.77
  -6 -13  15    5.25    3.14
   6  13 -15    0.71   21.02
  -6 -14  15    5.75    3.18
   6  14 -15    3.47   23.58
  -6 -15  15    1.69    2.98
   6  15 -15    4.26   24.98
  -6 -16  15    7.46    3.45
   6  16 -15    3.58   24.57
  -6 -17  15    4.19    3.94
   6  17 -15    3.88   25.19
  -7   0  15    0.84    4.05
  -7  -1  15    6.02    2.71
   7   1 -15    8.10   19.83
  -7  -2  15   13.44    3.21
   7   2 -15   15.78   23.47
  -7  -3  15    8.95    2.90
   7   3 -15   12.74   22.49
  -7  -4  15    6.86    2.76
   7   4 -15    7.33   18.82
  -7  -5  15    2.40    2.55
   7   5 -15    3.22   17.76
  -7  -6  15   26.47    3.90
   7   6 -15   25.88   33.47
  -7  -7  15   28.94    3.86
   7   7 -15   33.90   36.20
  -7  -8  15    1.77    2.08
   7   8 -15    5.01   20.09
  -7  -9  15    1.14    2.01
   7   9 -15    4.39   20.63
  -7 -10  15    2.84    2.12
   7  10 -15    2.36   19.92
  -7 -11  15    4.61    2.95
   7  11 -15    8.78   23.22
  -7 -12  15   24.49    4.86
   7  12 -15   31.54   10.45
  -7 -13  15   19.00    4.22
   7  13 -15   17.90   30.62
  -7 -14  15    1.13    2.83
   7  14 -15    2.14   23.26
  -7 -15  15    8.49    3.38
   7  15 -15    5.06   25.29
  -7 -16  15    1.55    2.91
   7  16 -15    1.19   24.39
  -8   0  15   11.37    5.36
  -8  -1  15    2.58    2.51
   8   1 -15    0.00   18.03
  -8  -2  15   24.11    4.70
   8   2 -15   24.98   32.76
  -8  -3  15   38.77    5.22
   8   3 -15   39.72   36.27
  -8  -4  15   11.91    3.21
   8   4 -15   11.39   23.04
  -8  -5  15   19.40    4.04
   8   5 -15   24.63   33.11
  -8  -6  15    8.31    2.42
   8   6 -15    6.86   20.80
  -8  -7  15   48.12    4.70
   8   7 -15   45.32   39.96
  -8  -8  15    5.27    2.31
   8   8 -15    4.00   19.91
  -8  -9  15    3.43    2.10
   8   9 -15    5.02   21.81
  -8 -10  15    3.50    2.77
   8  10 -15    7.43   22.48
  -8 -11  15    4.07    2.85
   8  11 -15    2.92   22.22
  -8 -12  15    0.69    2.65
   8  12 -15    0.24   22.12
  -8 -13  15    6.87    3.09
   8  13 -15    2.21   23.26
  -8 -14  15    5.59    3.07
   8  14 -15    7.46   26.54
  -8 -15  15    5.37    3.01
   8  15 -15    2.30   25.99
  -8 -16  15    6.69    7.16
   8  16 -15    6.91   27.47
  -9   0  15    0.00    4.05
  -9  -1  15    9.80    3.02
  -9  -2  15   20.08    4.02
   9   2 -15   20.52   27.43
  -9  -3  15   31.57    4.78
   9   3 -15   31.91   35.33
  -9  -4  15   15.43    3.52
   9   4 -15   17.87   26.34
  -9  -5  15   13.07    3.35
   9   5 -15   14.07   24.78
  -9  -6  15   13.60    2.73
   9   6 -15   15.34   25.91
  -9  -7  15   55.65    4.97
   9   7 -15   63.65   45.83
  -9  -8  15    4.02    2.15
   9   8 -15    2.53   20.12
  -9  -9  15   12.10    2.61
   9   9 -15   11.15   24.88
  -9 -10  15   20.31    4.15
   9  10 -15   25.68   31.71
  -9 -11  15   10.61    3.16
  -9 -12  15    1.47    2.61
   9  12 -15    1.80   22.69
  -9 -13  15    4.11    2.76
   9  13 -15    0.91   23.86
  -9 -14  15   11.72    3.40
   9  14 -15   12.26   29.84
  -9 -15  15    3.24    6.70
   9  15 -15    0.55   25.27
 -10   0  15   60.23   10.81
 -10  -1  15    5.62    2.84
 -10  -2  15   28.47    4.98
  10   2 -15   42.09   49.74
 -10  -3  15   24.49    4.44
  10   3 -15   23.24   28.98
 -10  -4  15   49.15    5.81
  10   4 -15   48.79   41.59
 -10  -5  15    2.00    2.63
  10   5 -15    1.23   19.15
 -10  -6  15   11.04    3.23
  10   6 -15   15.52   25.97
 -10  -7  15    3.60    2.11
  10   7 -15    4.50   21.38
 -10  -8  15   17.31    3.15
  10   8 -15   18.67   28.10
 -10  -9  15    3.16    2.73
  10   9 -15    1.46   20.00
 -10 -10  15    4.60    2.75
 -10 -11  15    5.07    2.69
  10  11 -15    4.59   25.38
 -10 -12  15    0.85    2.27
  10  12 -15    0.31   23.34
 -10 -13  15    1.96    4.27
  10  13 -15    0.00   23.73
 -10 -14  15    3.19    6.73
  10  14 -15    3.25   26.06
 -10 -15  15    1.86    7.17
  10  15 -15    0.00   26.02
 -11   0  15    0.00    4.28
 -11  -1  15   16.00    3.58
 -11  -2  15    9.24    3.13
 -11  -3  15    0.07    2.48
  11   3 -15    1.01   19.84
 -11  -4  15   22.60    4.24
  11   4 -15   28.16   36.75
 -11  -5  15    1.23    2.59
  11   5 -15    5.01   21.24
 -11  -6  15   22.53    4.19
  11   6 -15   25.03   31.44
 -11  -7  15    9.98    3.07
  11   7 -15   17.12   27.75
 -11  -8  15    4.75    2.77
  11   8 -15    3.46   21.69
 -11  -9  15    1.21    2.48
 -11 -10  15    1.51    2.35
 -11 -11  15    1.01    4.09
  11  11 -15    0.00   22.91
 -11 -12  15    1.43    4.17
  11  12 -15    4.13   25.68
 -11 -13  15    1.29    6.44
  11  13 -15    0.00   23.50
 -11 -14  15    0.48    6.74
  11  14 -15    0.00   24.35
 -12   0  15   48.68   10.23
 -12  -1  15   11.58    3.31
 -12  -2  15   31.61    5.12
 -12  -3  15   14.19    3.44
 -12  -4  15   28.86    5.11
  12   4 -15   30.54   38.01
 -12  -5  15    5.43    2.93
  12   5 -15    9.91   24.38
 -12  -6  15    1.59    2.64
  12   6 -15    1.24   20.09
 -12  -7  15    6.17    2.89
  12   7 -15    5.32   22.48
 -12  -8  15    2.97    2.59
 -12  -9  15    1.54    2.29
 -12 -10  15    2.62    4.29
 -12 -11  15    3.58    4.43
  12  11 -15    2.87   25.89
 -12 -12  15    0.05    6.43
  12  12 -15    0.00   24.92
 -12 -13  15    1.45    6.71
  12  13 -15    4.30   27.50
 -13   0  15    0.00    4.39
 -13  -1  15   13.30    3.52
 -13  -2  15    5.64    3.01
 -13  -3  15    0.89    2.68
 -13  -4  15    2.94    2.76
 -13  -5  15    7.91    3.07
  13   5 -15    4.87   22.16
 -13  -6  15    3.49    2.73
  13   6 -15    2.23   21.89
 -13  -7  15   11.52    3.22
 -13  -8  15    8.99    2.86
 -13  -9  15   16.31    5.47
 -13 -10  15    2.98    4.48
 -13 -11  15    4.73    7.16
  13  11 -15    6.96   27.63
 -13 -12  15    4.29    7.22
  13  12 -15    8.44   29.04
 -14   0  15   13.79    6.08
 -14  -1  15    0.96    2.75
 -14  -2  15    4.44    2.94
 -14  -3  15   21.10    4.30
 -14  -4  15    1.01    2.67
 -14  -5  15    5.67    3.02
 -14  -6  15    2.15    2.69
 -14  -7  15    3.52    2.67
 -14  -8  15   11.73    5.14
 -14  -9  15   13.36    5.34
 -14 -10  15    2.24    6.65
 -14 -11  15    3.82    6.97
  14  11 -15    2.51   27.00
 -15   0  15    1.23    4.81
 -15  -1  15   14.84    3.78
 -15  -2  15    0.75    2.71
 -15  -3  15    6.24    3.14
 -15  -4  15    0.16    2.63
 -15  -5  15    1.69    2.70
 -15  -6  15    0.57    2.66
 -15  -7  15    1.71    2.54
 -15  -8  15    3.40    4.41
 -15  -9  15    5.67    7.12
 -15 -10  15    0.59    6.69
 -16   0  15    6.61    5.59
 -16  -1  15    1.64    2.92
 -16  -2  15    2.11    2.91
 -16  -3  15    0.79    2.77
 -16  -4  15    6.10    3.12
 -16  -5  15    3.50    2.90
 -16  -6  15    5.34    2.84
 -16  -7  15    1.42    4.40
 -16  -8  15   15.48    8.20
 -16  -9  15    3.36    6.76
 -17   0  15    2.10    5.17
 -17  -1  15    9.74    3.49
 -17  -2  15    6.00    3.22
 -17  -3  15    7.76    3.33
 -17  -4  15   24.78    4.47
 -17  -5  15    5.19    2.99
 -17  -6  15   13.72    7.47
 -17  -7  15    1.11    6.07
 -18   0  15   13.53    6.74
 -18  -1  15   13.97    3.87
 -18  -2  15    4.75    3.23
 -18  -3  15   13.11    3.70
 -18  -4  15    1.41    3.36
   0   0  16  194.37   82.57
   0  -1  16    1.03    3.82
   0  -2  16   86.98   12.34
   0  -3  16    3.86    4.42
   0  -4  16    8.47    3.33
   0  -5  16    4.54    3.04
   0  -6  16   32.90    5.76
   0  -7  16    2.64    2.97
   0  -8  16   12.52    3.75
   0  -9  16    0.93    2.92
   0 -10  16   20.76    5.19
   0 -11  16    1.68    3.15
   0 -12  16    3.59    5.04
   0 -13  16    0.17    4.89
   0 -14  16   24.63    8.80
   0 -15  16    0.38    5.03
   0 -16  16   23.34    8.05
   0 -17  16    0.60    5.44
  -1   0  16    0.76    3.85
  -1  -1  16   14.41    3.17
  -1  -2  16   37.77    5.10
  -1  -3  16   33.94    4.14
  -1  -4  16   15.09    2.49
  -1  -5  16   10.62    2.30
  -1  -6  16    9.50    2.24
  -1  -7  16   21.63    3.09
  -1  -8  16    2.96    1.95
  -1  -9  16    9.89    2.35
  -1 -10  16   32.16    4.38
  -1 -11  16   18.49    3.07
  -1 -12  16   12.65    3.12
  -1 -13  16    3.73    3.09
  -1 -14  16    6.75    3.40
  -1 -15  16    4.55    3.33
  -1 -16  16    4.69    3.43
  -1 -17  16    2.91    3.45
  -2   0  16    3.78    4.30
  -2  -1  16    5.35    2.66
  -2  -2  16   11.14    3.05
  -2  -3  16   36.90    4.30
  -2  -4  16    6.53    2.36
  -2  -5  16   16.96    2.74
  -2  -6  16   16.98    2.63
  -2  -7  16    3.86    1.85
  -2  -8  16    3.41    2.28
  -2  -9  16   11.59    2.85
  -2 -10  16    3.25    1.62
  -2 -11  16   24.65    4.07
  -2 -12  16    1.52    2.41
  -2 -13  16   48.17    6.37
  -2 -14  16    2.99    3.07
  -2 -15  16    3.99    3.29
  -2 -16  16    3.97    3.42
  -2 -17  16    2.76    3.44
  -3   0  16    0.00    3.89
  -3  -1  16   14.75    3.24
  -3  -2  16   23.39    3.83
  -3  -3  16    4.29    2.22
  -3  -4  16    3.48    2.17
  -3  -5  16    4.46    2.23
  -3  -6  16   16.43    3.02
  -3  -7  16    3.05    1.84
  -3  -8  16    4.62    2.03
  -3  -9  16    0.95    1.83
  -3 -10  16    2.41    2.00
  -3 -11  16    8.89    2.82
  -3 -12  16   11.44    3.00
  -3 -13  16    1.42    2.95
  -3 -14  16    4.55    3.25
  -3 -15  16    1.17    3.07
  -3 -16  16    1.02    3.13
  -3 -17  16    1.49    3.30
  -4   0  16    6.78    4.77
  -4  -1  16    2.67    2.11
  -4  -2  16   29.04    4.14
  -4  -3  16    2.51    2.13
  -4  -4  16   37.03    4.38
  -4  -5  16    5.94    2.01
  -4  -6  16   22.02    3.12
  -4  -7  16   14.41    2.53
  -4  -8  16    3.25    1.97
  -4  -9  16    5.58    2.17
  -4 -10  16   22.26    3.29
  -4 -11  16   13.71    3.07
  -4 -12  16    7.50    2.83
  -4 -13  16    2.06    3.01
  -4 -14  16    5.00    3.23
  -4 -15  16    9.87    3.66
  -4 -16  16    5.77    3.58
  -5   0  16    2.02    4.21
  -5  -1  16    4.13    2.33
  -5  -2  16   12.81    2.79
  -5  -3  16    2.01    2.13
  -5  -4  16    2.79    2.21
  -5  -5  16   27.79    4.18
  -5  -6  16    1.77    1.88
  -5  -7  16   38.44    4.01
  -5  -8  16    3.47    2.04
  -5  -9  16    3.01    1.98
  -5 -10  16   37.90    4.24
  -5 -11  16    4.64    3.04
  -5 -12  16    1.30    2.88
  -5 -13  16    2.33    3.03
  -5 -14  16   15.98    4.06
  -5 -15  16    6.78    3.53
  -5 -16  16    3.89    3.39
  -6   0  16    6.96    5.00
  -6  -1  16    2.72    2.53
  -6  -2  16    1.76    2.51
  -6  -3  16   12.74    3.25
  -6  -4  16    0.95    2.50
  -6  -5  16    3.50    2.70
  -6  -6  16   42.14    4.65
  -6  -7  16    9.18    2.62
  -6  -8  16   34.01    4.42
  -6  -9  16    1.72    2.21
  -6 -10  16    9.39    3.28
  -6 -11  16    4.62    3.04
  -6 -12  16    3.59    2.98
  -6 -13  16    3.89    3.14
  -6 -14  16    0.30    2.85
  -6 -15  16    1.89    3.13
  -6 -16  16    5.47    3.47
  -7   0  16    0.08    4.21
  -7  -1  16    5.97    2.87
  -7  -2  16   20.01    3.75
  -7  -3  16   12.68    3.32
  -7  -4  16   26.74    4.71
  -7  -5  16    5.49    2.89
  -7  -6  16   29.30    4.19
  -7  -7  16   14.57    2.86
  -7  -8  16   19.41    3.45
  -7  -9  16   10.43    2.82
  -7 -10  16    2.60    2.87
  -7 -11  16    1.05    2.76
  -7 -12  16   16.81    4.13
  -7 -13  16    1.96    2.96
  -7 -14  16    7.07    3.36
  -7 -15  16    1.67    3.06
  -7 -16  16    0.99   31.12
  -8   0  16    2.14    4.52
  -8  -1  16    6.90    2.99
  -8  -2  16    8.89    3.13
  -8  -3  16    2.11    2.68
  -8  -4  16    8.82    3.15
  -8  -5  16   36.54    5.41
  -8  -6  16   11.34    2.71
  -8  -7  16    2.23    2.19
  -8  -8  16   29.16    3.99
  -8  -9  16   16.08    3.75
  -8 -10  16    7.65    3.20
  -8 -11  16   19.18    4.27
  -8 -12  16    8.57    3.32
  -8 -13  16   28.89    4.96
  -8 -14  16    1.25    2.88
  -8 -15  16    7.23    3.35
   8  15 -16   11.75   30.05
  -9   0  16    2.75    4.68
  -9  -1  16   10.63    3.28
  -9  -2  16    8.08    3.12
  -9  -3  16   13.40    3.47
  -9  -4  16   17.81    3.77
  -9  -5  16    4.53    2.90
  -9  -6  16    2.01    2.22
  -9  -7  16   18.52    3.14
  -9  -8  16    1.44    2.70
  -9  -9  16   19.47    4.19
  -9 -10  16    8.01    3.23
  -9 -11  16    9.74    3.29
  -9 -12  16    3.54    2.90
  -9 -13  16    8.76    3.28
  -9 -14  16    1.88    3.20
   9  14 -16    0.00   23.52
  -9 -15  16    2.77    6.95
   9  15 -16    1.91   26.07
 -10   0  16    0.56    4.51
 -10  -1  16    0.30    2.60
 -10  -2  16    1.65    2.71
 -10  -3  16   58.70    6.39
 -10  -4  16   11.78    3.45
 -10  -5  16    3.65    2.85
 -10  -6  16    1.49    2.67
 -10  -7  16   10.40    3.30
 -10  -8  16    6.30    3.02
 -10  -9  16    3.88    2.93
 -10 -10  16    5.40    2.91
 -10 -11  16    1.10    2.57
 -10 -12  16    2.75    2.67
 -10 -13  16    1.70    4.38
 -10 -14  16    2.34    6.97
  10  14 -16    3.23   26.69
 -11   0  16    0.00    4.33
 -11  -1  16    6.31    3.07
 -11  -2  16   13.86    3.51
 -11  -3  16    2.14    2.80
 -11  -4  16    7.12    3.12
 -11  -5  16    7.65    3.15
 -11  -6  16   14.87    3.63
 -11  -7  16   22.61    4.42
 -11  -8  16    4.49    2.96
 -11  -9  16   17.12    3.92
 -11 -10  16    2.74    2.66
 -11 -11  16    4.33    2.66
 -11 -12  16    8.10    4.96
 -11 -13  16    4.07    7.02
 -12   0  16    7.06    5.45
 -12  -1  16    5.14    3.02
 -12  -2  16   11.85    3.50
 -12  -3  16    1.12    2.67
 -12  -4  16    5.22    2.99
 -12  -5  16   12.16    3.45
 -12  -6  16    0.46    2.62
 -12  -7  16    1.13    2.67
 -12  -8  16    1.95    2.69
 -12  -9  16    5.50    2.83
 -12 -10  16    0.64    4.16
 -12 -11  16   19.28    6.05
 -12 -12  16    0.57    6.73
 -13   0  16    0.31    4.71
 -13  -1  16   11.64    3.48
 -13  -2  16    3.65    2.99
 -13  -3  16   14.43    3.69
 -13  -4  16   22.46    4.59
 -13  -5  16    2.39    2.85
 -13  -6  16    9.78    3.31
 -13  -7  16   11.05    3.29
 -13  -8  16    4.16    2.74
 -13  -9  16    2.56    4.39
 -13 -10  16    4.42    4.69
 -13 -11  16    0.00    6.33
 -13 -12  16    3.39   29.89
 -14   0  16   21.04    7.08
 -14  -1  16    4.83    3.04
 -14  -2  16   34.06    5.66
 -14  -3  16    2.95    2.91
 -14  -4  16   31.98    5.33
 -14  -5  16    5.25    3.13
 -14  -6  16    4.96    3.01
 -14  -7  16    1.10    2.69
 -14  -8  16    1.34    4.28
 -14  -9  16    0.00    4.17
 -14 -10  16    0.00    6.42
 -15   0  16    1.27    5.00
 -15  -1  16    7.44    3.30
 -15  -2  16    1.44    2.94
 -15  -3  16    3.27    3.12
 -15  -4  16    1.68    2.89
 -15  -5  16    3.45    2.99
 -15  -6  16    0.79    2.73
 -15  -7  16    6.79    3.07
 -15  -8  16    2.90    4.68
 -15  -9  16    0.77    6.63
 -16   0  16   12.46    6.55
 -16  -1  16    3.41    3.11
 -16  -2  16    1.99    3.02
 -16  -3  16    4.65    3.23
 -16  -4  16    0.87    2.85
 -16  -5  16   11.04    3.55
 -16  -6  16    0.53    2.67
 -16  -7  16   18.00    8.45
 -17   0  16    1.13    5.17
 -17  -1  16   22.59    4.64
 -17  -2  16    7.42    3.46
 -17  -3  16    9.04    3.50
 -17  -4  16    5.95    3.30
 -17  -5  16    6.71    3.30
   0   0  17    0.97   16.41
   0  -1  17    8.15    5.16
   0  -2  17    2.70    4.54
   0  -3  17    5.87    4.90
   0  -4  17    2.26    3.00
   0  -5  17   20.20    4.81
   0  -6  17    0.69    2.88
   0  -7  17    6.49    3.52
   0  -8  17    1.31    3.09
   0  -9  17   52.48    7.36
   0 -10  17    1.06    3.10
   0 -11  17   13.03    6.27
   0 -12  17    1.93    5.07
   0 -13  17    4.06    5.57
   0 -14  17    2.35    5.44
   0 -15  17    6.89    6.23
   0 -16  17    3.64    5.95
  -1   0  17    1.88    4.38
  -1  -1  17   36.68    5.29
  -1  -2  17    4.76    2.76
  -1  -3  17   27.91    3.98
  -1  -4  17   10.72    2.41
  -1  -5  17   12.28    2.51
  -1  -6  17    3.67    2.01
  -1  -7  17   18.73    2.97
  -1  -8  17   11.12    2.51
  -1  -9  17   30.86    3.93
  -1 -10  17   27.80    3.86
  -1 -11  17    8.03    2.78
  -1 -12  17   13.08    3.78
  -1 -13  17    0.82    2.95
  -1 -14  17   14.22    4.03
  -1 -15  17    8.98    3.75
  -1 -16  17    5.58    3.60
  -2   0  17    0.18    4.14
  -2  -1  17   22.15    4.19
  -2  -2  17   33.04    5.10
  -2  -3  17   13.14    2.87
  -2  -4  17    5.19    2.37
  -2  -5  17   50.23    4.42
  -2  -6  17    3.71    2.02
  -2  -7  17    2.78    2.02
  -2  -8  17   16.95    2.82
  -2  -9  17    1.66    1.99
  -2 -10  17    3.36    2.08
  -2 -11  17    9.86    2.98
  -2 -12  17    5.83    3.31
  -2 -13  17    9.10    3.56
  -2 -14  17    2.14    3.19
  -2 -15  17    2.09    3.25
  -2 -16  17    1.08    3.31
  -3   0  17    0.77    4.31
  -3  -1  17   30.51    5.09
  -3  -2  17   14.33    2.92
  -3  -3  17    1.50    2.15
  -3  -4  17   12.87    2.88
  -3  -5  17    3.07    2.00
  -3  -6  17    4.36    2.08
  -3  -7  17    3.14    2.39
  -3  -8  17    4.04    2.47
  -3  -9  17    6.36    2.65
  -3 -10  17    3.99    2.54
  -3 -11  17    1.58    2.41
  -3 -12  17   19.32    4.21
  -3 -13  17   11.55    3.75
  -3 -14  17   10.80    3.77
  -3 -15  17   10.75    3.93
  -3 -16  17    4.04    3.51
  -4   0  17   95.63   13.52
  -4  -1  17    6.56    2.95
  -4  -2  17   10.72    2.79
  -4  -3  17    0.92    2.11
  -4  -4  17    3.85    2.32
  -4  -5  17    0.40    1.58
  -4  -6  17   10.56    2.80
  -4  -7  17    4.30    2.08
  -4  -8  17    5.46    2.19
  -4  -9  17   41.32    4.32
  -4 -10  17    5.87    2.68
  -4 -11  17   13.57    3.15
  -4 -12  17    1.56    2.99
  -4 -13  17   11.86    3.84
  -4 -14  17    9.50    3.72
  -4 -15  17   14.14    4.10
  -4 -16  17   13.58    4.22
  -5   0  17    2.06    4.55
  -5  -1  17   15.64    3.53
  -5  -2  17    9.27    3.22
  -5  -3  17   31.20    5.24
  -5  -4  17    7.72    3.10
  -5  -5  17   15.09    3.69
  -5  -6  17    3.86    2.40
  -5  -7  17   28.57    4.38
  -5  -8  17    6.91    2.57
  -5  -9  17   14.70    3.84
  -5 -10  17    4.54    3.10
  -5 -11  17    9.89    3.52
  -5 -12  17    0.92    2.93
  -5 -13  17    0.67    3.06
  -5 -14  17    0.46    3.04
  -5 -15  17    1.32    3.15
  -6   0  17    4.11    4.68
  -6  -1  17   11.44    3.38
  -6  -2  17    1.92    2.70
  -6  -3  17    9.19    3.22
  -6  -4  17    4.51    2.95
  -6  -5  17   56.98    6.33
  -6  -6  17    3.57    2.39
  -6  -7  17    3.99    2.37
  -6  -8  17    1.16    2.72
  -6  -9  17    0.66    2.81
  -6 -10  17    4.56    3.14
  -6 -11  17    4.33    3.17
  -6 -12  17    1.26    2.94
  -6 -13  17    1.74    3.08
  -6 -14  17    0.43    3.02
  -6 -15  17    4.03    3.30
  -7   0  17    2.46    4.79
  -7  -1  17    5.86    3.00
  -7  -2  17   12.59    3.46
  -7  -3  17    0.66    2.68
  -7  -4  17   16.72    3.81
  -7  -5  17    2.02    2.81
  -7  -6  17   15.09    3.04
  -7  -7  17    9.08    2.70
  -7  -8  17    9.75    3.45
  -7  -9  17    7.04    3.24
  -7 -10  17    2.52    3.03
  -7 -11  17    0.76    2.90
  -7 -12  17    4.09    3.18
  -7 -13  17    0.74    2.93
  -7 -14  17   11.59    3.80
  -7 -15  17    3.49    3.31
  -8   0  17   11.08    5.92
  -8  -1  17    2.01    2.76
  -8  -2  17   12.85    3.54
  -8  -3  17    4.63    3.04
  -8  -4  17   36.81    5.64
  -8  -5  17   15.39    3.75
  -8  -6  17   12.06    2.92
  -8  -7  17    7.02    3.24
  -8  -8  17    4.44    3.09
  -8  -9  17    2.77    2.95
  -8 -10  17    2.56    2.99
  -8 -11  17    4.01    3.13
  -8 -12  17    0.99    2.90
  -8 -13  17    5.40    3.23
  -8 -14  17    1.12    2.98
  -9   0  17    0.33    4.60
  -9  -1  17   57.02    6.45
  -9  -2  17    4.61    3.05
  -9  -3  17   15.08    3.73
  -9  -4  17    4.34    3.06
  -9  -5  17    2.88    2.94
  -9  -6  17    8.47    3.29
  -9  -7  17    4.52    3.07
  -9  -8  17    3.28    2.98
  -9  -9  17    5.53    3.11
  -9 -10  17    1.24    2.85
  -9 -11  17    2.77    2.92
  -9 -12  17    7.40    3.38
  -9 -13  17    3.79    3.10
  -9 -14  17    0.31    4.43
 -10   0  17   14.79    6.37
 -10  -1  17    4.45    3.06
 -10  -2  17   26.10    5.03
 -10  -3  17    1.27    2.78
 -10  -4  17    0.80    2.76
 -10  -5  17    0.99    2.79
 -10  -6  17   12.56    3.54
 -10  -7  17    1.05    2.79
 -10  -8  17   35.71    5.75
 -10  -9  17    2.44    2.99
 -10 -10  17    8.53    3.35
 -10 -11  17    3.26    2.95
 -10 -12  17    2.28    2.87
 -10 -13  17    3.85    4.76
 -11   0  17    1.31    4.79
 -11  -1  17   11.77    3.57
 -11  -2  17    8.60    3.33
 -11  -3  17    3.92    3.02
 -11  -4  17    1.74    2.79
 -11  -5  17    1.94    2.89
 -11  -6  17    3.82    3.04
 -11  -7  17   12.46    3.65
 -11  -8  17    6.21    3.14
 -11  -9  17    1.69    2.86
 -11 -10  17    2.19    2.83
 -11 -11  17    0.85    2.68
 -11 -12  17   11.69    5.42
 -12   0  17    5.35    5.40
 -12  -1  17    2.28    2.90
 -12  -2  17    2.46    2.96
 -12  -3  17    5.95    3.19
 -12  -4  17    4.37    3.10
 -12  -5  17   37.22    5.88
 -12  -6  17    0.48    2.79
 -12  -7  17    1.86    2.88
 -12  -8  17    0.73    2.77
 -12  -9  17    3.50    2.89
 -12 -10  17    2.60    2.95
 -12 -11  17    4.22    4.74
 -13   0  17    0.59    4.92
 -13  -1  17   12.26    3.70
 -13  -2  17    5.18    3.24
 -13  -3  17    5.08    3.18
 -13  -4  17    8.38    3.47
 -13  -5  17   13.01    3.77
 -13  -6  17    9.81    3.43
 -13  -7  17    1.80    2.85
 -13  -8  17    0.66    2.64
 -13  -9  17    7.11    3.48
 -13 -10  17    1.17    4.55
 -14   0  17    3.71    5.42
 -14  -1  17    0.45    2.96
 -14  -2  17    1.30    2.97
 -14  -3  17    1.57    2.98
 -14  -4  17    3.38    3.05
 -14  -5  17    2.04    2.95
 -14  -6  17    1.06    2.85
 -14  -7  17    2.27    2.91
 -14  -8  17    3.57    3.34
 -14  -9  17    1.70    4.73
 -15   0  17    0.50    5.07
 -15  -1  17   13.04    3.87
 -15  -2  17    1.81    3.09
 -15  -3  17    3.41    3.23
 -15  -4  17    2.25    3.08
 -15  -5  17    1.31    2.98
 -15  -6  17    2.27    2.94
 -15  -7  17    5.76    3.18
 -15  -8  17    3.30    6.91
 -16   0  17   52.84   11.77
 -16  -1  17    1.39    3.14
 -16  -2  17   20.25    4.37
 -16  -3  17    0.67    2.98
 -16  -4  17    3.22    3.18
 -16  -5  17    0.59    2.95
 -16  -6  17    9.85    3.52
 -17   0  17    0.07    5.25
 -17  -1  17    1.70    3.12
 -17  -2  17    7.83    3.56
   0   0  18   39.75   37.94
   0  -1  18    0.00    4.35
   0  -2  18   34.59    9.27
   0  -3  18    0.00    4.50
   0  -4  18   33.33    6.45
   0  -5  18    0.94    3.07
   0  -6  18   17.97    4.63
   0  -7  18    0.02    3.09
   0  -8  18   97.64    9.92
   0  -9  18    4.77    3.56
   0 -10  18   40.39   10.61
   0 -11  18    0.94    5.17
   0 -12  18    4.53    5.70
   0 -13  18    2.59    5.51
   0 -14  18    2.15    5.55
   0 -15  18    0.59    5.33
  -1   0  18    3.15    4.78
  -1  -1  18   36.40    5.54
  -1  -2  18    1.77    2.70
  -1  -3  18   18.59    3.32
  -1  -4  18    9.13    2.41
  -1  -5  18    1.98    2.03
  -1  -6  18    2.81    2.07
  -1  -7  18    7.84    2.44
  -1  -8  18   17.01    2.94
  -1  -9  18    8.65    2.47
  -1 -10  18    4.45    2.64
  -1 -11  18    5.49    3.28
  -1 -12  18    9.47    3.65
  -1 -13  18    2.58    3.21
  -1 -14  18    3.18    3.44
  -1 -15  18    3.22    3.48
  -2   0  18   35.57    9.38
  -2  -1  18   45.03    5.86
  -2  -2  18    9.69    2.78
  -2  -3  18    3.16    2.40
  -2  -4  18    3.04    2.06
  -2  -5  18    5.84    2.28
  -2  -6  18    0.73    1.96
  -2  -7  18    7.41    2.36
  -2  -8  18    7.06    2.40
  -2  -9  18    5.49    2.32
  -2 -10  18    1.57    2.46
  -2 -11  18   18.84    4.25
  -2 -12  18    0.52    3.01
  -2 -13  18   20.60    4.49
  -2 -14  18    3.84    3.46
  -2 -15  18    3.89    3.55
  -3   0  18    0.13    4.38
  -3  -1  18   19.03    3.92
  -3  -2  18    3.93    2.52
  -3  -3  18    3.73    2.43
  -3  -4  18   20.38    3.43
  -3  -5  18   12.78    2.63
  -3  -6  18    5.98    2.31
  -3  -7  18    0.54    1.96
  -3  -8  18   10.97    2.61
  -3  -9  18   14.90    3.27
  -3 -10  18   12.43    3.20
  -3 -11  18   13.17    3.89
  -3 -12  18   13.64    4.03
  -3 -13  18    2.85    3.34
  -3 -14  18   20.76    4.56
  -3 -15  18    2.22    3.40
  -4   0  18   20.29    7.09
  -4  -1  18   12.19    3.46
  -4  -2  18   40.28    5.70
  -4  -3  18    9.66    3.32
  -4  -4  18   10.36    3.42
  -4  -5  18    6.99    2.68
  -4  -6  18   21.76    3.75
  -4  -7  18    1.04    1.78
  -4  -8  18    0.63    1.81
  -4  -9  18    1.34    2.95
  -4 -10  18    2.08    3.07
  -4 -11  18    6.86    3.41
  -4 -12  18    2.54    3.23
  -4 -13  18   11.12    3.90
  -4 -14  18    3.46    3.38
  -4 -15  18    6.70    3.70
  -5   0  18    1.91    4.84
  -5  -1  18    6.13    3.08
  -5  -2  18    9.39    3.40
  -5  -3  18    5.00    3.05
  -5  -4  18    9.33    3.41
  -5  -5  18    2.09    2.13
  -5  -6  18    7.84    3.30
  -5  -7  18   21.49    3.69
  -5  -8  18   12.05    3.68
  -5  -9  18    2.16    3.02
  -5 -10  18    1.01    3.01
  -5 -11  18    1.86    3.03
  -5 -12  18    0.92    2.96
  -5 -13  18    0.73    3.14
  -5 -14  18    0.69    3.17
  -5 -15  18   10.47    3.94
  -6   0  18    1.25    4.69
  -6  -1  18   17.99    4.07
  -6  -2  18    7.85    3.29
  -6  -3  18    3.04    2.94
  -6  -4  18    3.14    2.95
  -6  -5  18   10.26    3.45
  -6  -6  18    0.85    2.30
  -6  -7  18    9.53    3.53
  -6  -8  18   25.05    4.89
  -6  -9  18   12.81    3.82
  -6 -10  18    2.71    3.08
  -6 -11  18    3.57    3.20
  -6 -12  18    2.93    3.16
  -6 -13  18    0.78    3.12
  -6 -14  18    2.59    3.31
  -7   0  18    0.11    4.68
  -7  -1  18   14.75    3.78
  -7  -2  18    7.26    3.24
  -7  -3  18   10.93    3.55
  -7  -4  18   13.66    3.72
  -7  -5  18    2.62    3.01
  -7  -6  18   25.58    4.96
  -7  -7  18   13.19    3.73
  -7  -8  18    0.67    2.86
  -7  -9  18    1.94    3.05
  -7 -10  18    5.62    3.30
  -7 -11  18    1.07    3.03
  -7 -12  18    4.35    3.28
  -7 -13  18    0.57    3.02
  -7 -14  18    2.50    3.31
  -8   0  18    2.92    5.24
  -8  -1  18   12.53    3.65
  -8  -2  18    5.14    3.16
  -8  -3  18   41.43    5.91
  -8  -4  18    2.28    3.00
  -8  -5  18   19.91    4.32
  -8  -6  18    5.15    3.17
  -8  -7  18    7.51    3.44
  -8  -8  18   10.86    3.65
[truncated: 27,360 more chars]
